# Supplementary material for: Protective Effects of a Polyherbal Mixture on Intestinal Injury via the NF-κB Signaling Pathway and Gut Microbiota Modulation in Hyperuricemic Mice
Source: Foods. 2025 Mar 24;14(7):1118. doi: 10.3390/foods14071118 (PMC11988963; doi:10.3390/foods14071118)
Supplement: Supplementary file 1 [file foods-14-01118-s001.zip]

Archive with 2 entries (2 files):
- Supplementary Table S1 PHT components were identified by UPLC-MS..xlsx
- Supplementary Table S2 and Figure S1.pdf
