# Supplementary material for: Protective Effects of a Polyherbal Mixture on Intestinal Injury via the NF-κB Signaling Pathway and Gut Microbiota Modulation in Hyperuricemic Mice
Source: Foods. 2025 Mar 24;14(7):1118. doi: 10.3390/foods14071118 (PMC11988963; doi:10.3390/foods14071118)
Supplement: Supplementary file 1 [file foods-14-01118-s001.zip › Supplementary Table S1 PHT components were identified by UPLC-MS..xlsx]

## Sheet: Sheet1
Description of the table header
	substance
1	NO：Serial Number
2	m/z：parent ion mass-to-charge ratio (PIC)
3	RT/min：retention time/min
4	Formula：molecular formula
5	ppm：mass deviation value
6	compound name
7	adduct
8	Score： Secondary Mass Spectrometry Match Score
9	PubCHEM CID：Pubchem database CID number
10	CAS
11	Pathway：Pathway layer of NPClassifier Classification
12	SuperClass：Superclass layer of NPClassifier Classification
13	Class：Class layer of NPClassifier Classification
14	SMILES：Chemical structure information
15	Product Ion：Top5 product ions
16	Sample_：Ion peak area in sample
17	RSD：Relative standard deviation of ion peak area of PHT
18	Mean：Average of PHT ion peak areas
Note: Blank values in the table are not relevant.

## Sheet: POS
No.	m/z	RT min	Formula	ppm	compound name	adduct	score	PubCHEM	CAS	Pathway	SuperClass	Class	SMILES	Product Ion	FS_2_POS_1	FS_2_POS_2	FS_2_POS_3	FS_2_POS_4	FS_2_POS_5	BPL_1_POS	BPL_2_POS	BPL_3_POS	BPL_4_POS	BPL_5_POS	BPL_6_POS	FS_2_RSD	FS_2_Mean	Into Tissues or Only In Tissues or None
M188T186_3	188.068	3.09765	C11H11NO3	7.6	3-Indolyllactic acid	[M+H-H2O]+	0.9624	92904	832-97-3	Alkaloids	Tryptophan alkaloids	Simple indole alkaloids	O=C(O)C(O)Cc1c[nH]c2ccccc12	[146.06, 188.07, 118.06, 144.08, 170.06]	1.76803e+09	1.96833e+09	6.62643e+08	1.93435e+09	2.01431e+09	4.21526e+09	7.76715e+09	5.99109e+09	2.06654e+09	2.38401e+09	2.2842e+09	0.341703	1.66953e+09	None
M195T233_2	195.086	3.87777	C8H10N4O2	8.3	8-Methyltheophylline	[M+H]+	0.9973	95030	830-65-9	Alkaloids	Pseudoalkaloids	Purine alkaloids	Cc1nc2c([nH]1)c(=O)n(C)c(=O)n2C	[195.09, 138.07, 110.07, 69.04, 195.13]	7.01341e+10	6.71816e+10	6.54706e+10	5.88496e+10	7.04521e+10	1.39149e+07	1.67485e+07	1.94745e+07	1.73801e+07	1.62187e+07	1.10812e+07	0.0709582	6.64176e+10	None
M376T741_3	376.257	12.3496	C22H33NO4	20.8	Tuberostemonine	[M+H]+	0.9799	100781	6879-01-2	Alkaloids	Ornithine alkaloids	Stemona alkaloids	CC[C@H]1[C@@H]2OC(=O)[C@@H](C)[C@@H]2[C@H]2C[C@@H]([C@@H]3C[C@H](C)C(=O)O3)N3CCCC[C@H]1[C@@H]23	[376.26, 57.07, 302.18, 209.13, 292.2]	5.09612e+08	5.45667e+08	5.47041e+08	5.3504e+08	5.49171e+08	2.72683e+09	2.80882e+09	2.45259e+09	3.12009e+09	3.56017e+09	2.68884e+09	0.0305464	5.37306e+08	None
M304T757_2	304.298	12.6237	C21H38N	6.9	Pyridinium, 1-hexadecyl-	[Cat]+	0.7955	2683	7773-52-6	Alkaloids	Nicotinic acid alkaloids	Pyridine alkaloids	CCCCCCCCCCCCCCCC[n+]1ccccc1	[304.3, 91.05, 212.24, 58.06, 305.3]	6.58453e+08	6.41866e+08	7.21319e+08	6.99402e+08	6.99359e+08	5.42769e+08	5.79782e+08	4.95759e+08	5.35618e+08	6.43506e+08	5.70085e+08	0.0478936	6.8408e+08	None
M95T1064	95.0597	17.7342	C5H6N2	6.5	2-Pyridinamine	[M+H]+	0.9547	10439	504-29-0	Alkaloids	Nicotinic acid alkaloids	Pyridine alkaloids	Nc1ccccn1	[95.06, 54.03, 96.07, 68.05, 42.03]	3.56455e+09	3.99112e+09	5.02779e+09	4.83179e+09	5.41037e+09	4.87966e+07	6.48074e+07	5.72549e+07	6.32212e+07	3.20136e+07	4.03813e+07	0.167193	4.56512e+09	None
M95T887_2	95.0849	14.7762	C7H12O	6.2	exo-Norborneol	[M+H-H2O]+	0.7849	79028	497-37-0	Alkaloids			OC1CC2CCC1C2	[95.08, 95.06, 67.05, 96.07, 54.03]	3.28676e+09	3.22961e+09	4.67467e+09	4.51813e+09	4.77605e+09	1.4407e+08	9.11031e+07	3.55061e+07	7.28251e+07	1.71324e+08	1.59944e+08	0.188313	4.09704e+09	None
M97T1026	97.0757	17.0981	C5H8N2	6.5	1,2-Dimethylimidazole	[M+H]+	0.9943	15617	1739-84-0	Alkaloids	Histidine alkaloids	Imidazole alkaloids	Cc1nccn1C	[97.08, 98.07, 56.05, 70.06, 80.05]	2.06345e+09	2.39594e+09	2.41712e+09	2.448e+09	2.23196e+09	4.18043e+07	1.91314e+07	2.13483e+07	4.60913e+07	3.69706e+07	3.26843e+07	0.0700222	2.31129e+09	None
M102T223	102.091	3.71238	C11H15Cl2NO2	5.6	2,3-DCPE	[M+H-C6H4Cl2O]+	0.9944	2250975	418788-90-6	Alkaloids			OCCNCCCOc1cccc(Cl)c1Cl	[102.09, 74.06, 46.03, 79.02, 102.05]	6.43855e+08	8.28071e+08	8.96072e+08	9.15774e+08	8.7391e+08	7.18594e+07	8.75147e+07	8.64748e+07	3.71137e+07	6.47556e+07	4.10013e+07	0.132139	8.31536e+08	None
M105T713	105.069	11.8887	C9H13N	6.6	N-Methyl-1-phenylethylamine	[M+H-CH5N]+	0.7889	577403	32512-24-6	Alkaloids	Pseudoalkaloids	Phenylalanine-derived alkaloids	CNC(C)c1ccccc1	[105.03, 95.05, 105.07, 105.04, 106.04]	7.26332e+08	7.08269e+08	6.41633e+08	7.33196e+08	7.18398e+08	1.09546e+07	3.62397e+06	1.72084e+07	2.14158e+07	4.62692e+06	7.96364e+06	0.0523353	7.05566e+08	None
M108T165	108.044	2.74313	C13H8Cl2N2O	5.9	5-Benzoxazolamine, 2-(2,5-dichlorophenyl)-	[M+H-C7H3Cl2N]+	0.9836	721079	293737-84-5	Alkaloids			Nc1ccc2oc(-c3cc(Cl)ccc3Cl)nc2c1	[108.04, 80.05, 81.03, 53.04, 108.08]	5.31074e+08	6.79637e+08	7.27112e+08	6.53059e+08	7.87743e+08	1.85925e+07	2.23574e+07	2.23473e+07	2.16089e+07	1.40936e+07	5.28738e+07	0.141641	6.75725e+08	None
M109T1046	109.076	17.4339	C8H8N2O2	6.4	2,6-Diketo-1,4-dimethyl-3H-pyridine-5-carbonitrile	[M+H-C2O2]+	0.9095	15332744	103629-45-4	Alkaloids			CC1=C(C#N)C(=O)N(C)C(=O)C1	[110.07, 109.08, 69.04, 42.03, 68.05]	5.59884e+08	6.85629e+08	5.77432e+08	5.32e+08	6.68018e+08	3.70871e+07	3.18863e+07	3.53637e+07	4.94711e+07	4.41447e+07	4.39898e+07	0.112776	6.04593e+08	None
M110T69	110.059	1.15432	C6H7NO	5.6	3-Cyanocyclopentanone	[M+H]+	0.974	21941690	41171-91-9	Alkaloids			N#CC1CCC(=O)C1	[110.06, 87.0, 69.0, 111.04, 111.01]	4.27398e+08	5.89396e+08	6.28804e+08	6.01689e+08	6.55016e+08	2.18154e+08	4.29258e+07	4.24096e+08	3.11031e+07	1.03629e+08	5.22704e+07	0.153738	5.80461e+08	Into_Tissues
M110T1095	110.07	18.2538	C5H7N3	7	2-Methyl-4-pyrimidinamine	[M+H]+	0.9873	295763	74-69-1	Alkaloids			Cc1nccc(N)n1	[110.07, 111.09, 69.04, 42.03, 68.05]	5.99639e+08	6.4458e+08	6.14336e+08	5.19192e+08	5.06822e+08	1.98637e+06	2.62917e+06	3.69711e+06	3.38758e+06	3.08917e+06	1.81337e+06	0.105223	5.76914e+08	None
M111T1101	111.091	18.3449	C7H12N2O	7.2	Pyrazole-4-methanol, 1,3,5-trimethyl-	[M+H-CH2O]+	0.9876	7172184	18712-39-5	Alkaloids			Cc1nn(C)c(C)c1CO	[111.09, 112.09, 70.06, 111.07, 112.09]	4.48177e+08	5.58743e+08	4.45528e+08	5.66589e+08	5.84465e+08	7.17169e+07	7.85599e+07	8.29075e+07	4.84455e+07	4.66114e+07	2.83039e+07	0.130711	5.207e+08	None
M111T1185	111.091	19.7446	C6H11N2	7	1-Methyl-3-ethylimidazolium	[Cat]+	0.7263	174076	65039-03-4	Alkaloids	Nicotinic acid alkaloids+Histidine alkaloids	Imidazole alkaloids+Pyridine alkaloids	CCn1cc[n+](C)c1	[111.09, 112.08, 111.04, 111.05, 88.0]	3.43409e+08	5.17743e+08	4.93233e+08	5.62233e+08	5.0569e+08	3.30065e+07	7.32998e+07	8.22413e+07	8.00989e+07	2.34128e+07	3.61e+07	0.171397	4.84462e+08	None
M112T141	112.075	2.34325	C7H11N3O	6.8	6-Propylisocytosine	[M+H-CH2N2]+	0.87	135556691	19810-58-3	Alkaloids	Pseudoalkaloids	pteridine alkaloids	CCCc1cc(=O)nc(N)[nH]1	[112.07, 113.03, 84.04, 70.06, 112.05]	3.52293e+08	4.30504e+08	4.72173e+08	4.74788e+08	5.09838e+08	1.80006e+07	2.07597e+07	2.30462e+07	2.41676e+07	1.4832e+07	1.86945e+07	0.134842	4.47919e+08	None
M112T966	112.086	16.105	C7H13N3	6.1	1,5,9-Triazabicyclo[4.4.0]dec-9-ene	[M+H-C2H4]+	0.9354	79873	5807-14-7	Alkaloids	Lysine alkaloids	Quinolizidine alkaloids	C1CN=C2NCCCN2C1	[112.09, 83.06, 113.03, 42.03, 113.07]	5.19539e+08	4.23991e+08	3.96406e+08	3.87219e+08	3.35144e+08	7.21732e+06	1.76744e+07	1.77232e+07	1.31239e+07	9.72093e+06	1.18621e+07	0.164756	4.1246e+08	None
M113T456	113.033	7.59513	C4H4N2O2	6.4	Uracil	[M+H]+	0.9605	1174	66-22-8	Alkaloids	Pseudoalkaloids	Purine alkaloids	O=c1cc[nH]c(=O)[nH]1	[113.03, 55.02, 113.06, 70.03, 96.01]	2.90909e+08	3.88677e+08	3.997e+08	4.21299e+08	4.44744e+08	2.22844e+07	2.34567e+07	2.76983e+07	2.03177e+07	1.80759e+07	2.1766e+07	0.151444	3.89066e+08	None
M113T263	113.034	4.38847	C7H8N2O4	5.2	1-(2-Carboxyethyl)uracil	[M+H-C3H4O2]+	0.9989	96419	2950-82-5	Alkaloids			O=C(O)CCn1ccc(=O)[nH]c1=O	[113.03, 70.03, 96.01, 113.02, 113.07]	3.06878e+08	3.84132e+08	4.16526e+08	3.65913e+08	4.70082e+08	3.06773e+07	3.86738e+07	2.46153e+07	1.42006e+07	2.44484e+07	3.0564e+07	0.155598	3.88706e+08	None
M113T655	113.059	10.9129	C3H5N7	17.7	7H-s-Triazolo[4,3-b]-s-triazole, 3,7-diamino-	[M+H-HCN]+	0.9269	340234	13728-18-2	Alkaloids	Pseudoalkaloids	Purine alkaloids	Nc1nnc2n(N)cnn12	[113.03, 55.02, 113.06, 70.03, 96.01]	2.93733e+08	4.29529e+08	4.09903e+08	3.69006e+08	4.0955e+08	9.7261e+06	1.6481e+07	1.27851e+07	9.89393e+06	4.09159e+07	4.54703e+07	0.141789	3.82344e+08	None
M113T1019	113.07	16.9898	C5H8N2O	6.1	5-(Hydroxymethyl)-1-methylpyrazole	[M+H]+	0.9179	11815316	84547-61-5	Alkaloids			Cn1nccc1CO	[83.06, 113.07, 42.03, 113.03, 54.03]	3.77272e+08	3.80574e+08	3.62576e+08	4.00562e+08	3.76057e+08	6.23777e+07	8.79485e+07	7.62305e+07	6.59884e+07	1.87537e+08	7.14475e+07	0.0360418	3.79408e+08	None
M114T667	114.064	11.1101	C4H7N3O	5.7	Creatinine	[M+H]+	0.9877	588	60-27-5	Alkaloids	Histidine alkaloids	Imidazole alkaloids	CN1CC(=O)N=C1N	[114.07, 114.06, 44.05, 114.04, 114.09]	2.73082e+08	3.81878e+08	4.12386e+08	3.55462e+08	4.03656e+08	5.79787e+08	2.14122e+08	4.18342e+08	6.34718e+08	3.89251e+08	6.15137e+08	0.153424	3.65293e+08	None
M114T193_1	114.09	3.21142	C15H24N2O	5.8	(1-Methyl-2-phenylethyl)-(2-morpholinoethyl)amine	[M+H-C9H13N]+	0.9985	3047774	41152-17-4	Alkaloids	Lysine alkaloids		CC(Cc1ccccc1)NCCN1CCOCC1	[114.09, 70.06, 114.05, 115.09, 114.06]	2.82781e+08	3.61411e+08	4.13811e+08	3.41113e+08	3.94658e+08	7.32878e+07	7.09559e+07	6.36188e+07	7.73791e+07	4.57514e+07	5.37791e+07	0.142203	3.58755e+08	None
M114T208	114.091	3.45997	C6H12FNO	5	4-Piperidinemethanol, 4-fluoro-	[M+H-HF]+	0.9955	55300414	949100-11-2	Alkaloids			OCC1(F)CCNCC1	[114.09, 114.07, 114.05, 115.04, 96.08]	3.76694e+08	3.59015e+08	3.1334e+08	3.89921e+08	3.41397e+08	2.88281e+07	3.47499e+07	3.67555e+07	1.94177e+07	2.14019e+07	3.83442e+07	0.0844979	3.56073e+08	None
M114T68_2	114.091	1.12503	C8H18N2O	5.4	N-[3-(Dimethylamino)propyl]propanamide	[M+H-C2H7N]+	0.96	104430	53201-66-4	Alkaloids	Ornithine alkaloids	Polyamines	CCC(=O)NCCCN(C)C	[114.09, 72.04, 114.05, 72.94, 114.07]	4.28283e+08	3.67409e+08	3.15554e+08	4.06988e+08	2.54505e+08	2.21996e+07	1.07729e+07	1.87573e+07	2.78251e+07	9.34765e+06	8.55211e+06	0.198846	3.54548e+08	None
M114T1057	114.102	17.6118	C5H11N3	7.1	Pyrrolidine-1-carboxamidine	[M+H]+	0.8278	2794597	13932-58-6	Alkaloids	Lysine alkaloids	Piperidine alkaloids	N=C(N)N1CCCC1	[114.1, 114.07, 114.05, 114.09, 84.06]	3.62694e+08	3.96521e+08	2.37578e+08	3.74299e+08	3.89933e+08	0	0	0	0	0	0	0.185775	3.52205e+08	None
M116T258	116.106	4.296	C6H15NO2	5.4	Ethyldiethanolamine	[M+H-H2O]+	0.8309	13418631	139-87-7	Alkaloids			CCC(CO)NCCO	[116.11, 70.06, 74.1, 116.07, 59.05]	2.12566e+08	3.63641e+08	3.35074e+08	3.37163e+08	3.34006e+08	1.8867e+09	5.82284e+08	1.18436e+07	7.05774e+06	1.6709e+08	1.47623e+07	0.187614	3.1649e+08	None
M119T467	119.085	7.77887	C11H15NO	6.7	N-Acetylamphetamine	[M+H-C2H5NO]+	0.9994	26660	14383-60-9	Alkaloids	Pseudoalkaloids	Phenylalanine-derived alkaloids	CC(=O)NC(C)Cc1ccccc1	[91.05, 119.08, 79.05, 120.09, 92.06]	2.68312e+08	3.34427e+08	2.62668e+08	2.52233e+08	2.57202e+08	2.94118e+08	1.52422e+08	2.67633e+08	3.05738e+08	2.57097e+08	2.39444e+08	0.122838	2.74969e+08	None
M119T322	119.085	5.36608	C11H17NO2S	6.1	N-Mesitylethanamine	[M+H-C2H7NO2S]+	0.9962	799298	151915-07-0	Alkaloids			CCNS(=O)(=O)c1c(C)cc(C)cc1C	[119.08, 91.05, 120.08, 117.07, 103.05]	2.21132e+08	2.79037e+08	3.11545e+08	3.07856e+08	2.47132e+08	7.57782e+07	6.31618e+07	5.59607e+07	6.27257e+07	6.52691e+07	7.18211e+07	0.142819	2.7334e+08	None
M119T300	119.085	5.00737	C9H13N	5.5	Cumylamine	[M+H-NH3]+	0.9935	68509	585-32-0	Alkaloids	Pseudoalkaloids	Phenylalanine-derived alkaloids	CC(C)(N)c1ccccc1	[119.08, 91.05, 120.08, 117.07, 120.04]	2.49937e+08	2.36718e+08	3.26218e+08	2.69218e+08	2.58146e+08	2.01436e+08	1.6982e+08	1.83894e+08	1.77833e+08	3.11625e+08	1.69512e+08	0.129137	2.68047e+08	None
M122T392	122.059	6.53432	C9H9NO2	6.2	3,4-Dihydro-5-hydroxycarbostyril	[M+H-C2H2O]+	0.9959	169153	30389-33-4	Alkaloids	Tryptophan alkaloids	Simple oxindole alkaloids	O=C1CCc2c(O)cccc2N1	[122.06, 94.06, 95.05, 120.04, 122.07]	2.68485e+08	2.63689e+08	2.40264e+08	2.58363e+08	2.49998e+08	2.39176e+08	2.09672e+08	1.88927e+08	1.82051e+08	1.70292e+08	2.1477e+08	0.0438244	2.5616e+08	None
M122T1030	122.071	17.1603	C13H13N5O	6.7	N-[1-(1H-Benzimidazol-2-yl)-3-methyl-1H-pyrazol-5-yl]acetamide	[M+H-C7H6N2O]+	0.9922	3989717	433697-54-2	Alkaloids	Anthranilic acid alkaloids		CC(=O)Nc1cc(C)nn1-c1nc2ccccc2[nH]1	[122.07, 81.04, 82.05, 123.08, 95.06]	2.40264e+08	2.63809e+08	2.58385e+08	2.57321e+08	2.52238e+08	8.83131e+07	6.18272e+07	3.36558e+07	1.55018e+06	6.5103e+07	1.01933e+08	0.035016	2.54403e+08	None
M123T70	123.055	1.16695	C6H6N2O	6.6	Picolinamide	[M+H]+	0.993	15070	1452-77-3	Alkaloids	Nicotinic acid alkaloids	Pyridine alkaloids	NC(=O)c1ccccn1	[123.05, 124.04, 80.05, 123.04, 95.05]	2.44755e+08	2.48466e+08	2.51104e+08	2.41237e+08	2.426e+08	1.49941e+08	1.48361e+08	1.70436e+08	9.48005e+07	2.46908e+08	1.48412e+08	0.016693	2.45633e+08	None
M124T69_1	124.038	1.1531	C6H5NO2	8.9	Nicotinic acid	[M+H]+	0.9996	938	59-67-6	Alkaloids	Nicotinic acid alkaloids	Pyridine alkaloids	O=C(O)c1cccnc1	[124.04, 124.07, 124.06, 96.04, 80.05]	1.84912e+08	2.61895e+08	2.52998e+08	2.51586e+08	2.76164e+08	1.15988e+07	2.87668e+07	3.74171e+07	2.67071e+07	4.82691e+07	3.35932e+07	0.143621	2.45511e+08	None
M124T115	124.075	1.90949	C13H22N4O3S	5.9	Ranitidine	[M+H-C6H13N3O2S]+	0.799	3001055	66357-35-5	Alkaloids			CN/C(=C\[N+](=O)[O-])NCCSCc1ccc(CN(C)C)o1	[124.07, 124.04, 124.09, 96.04, 125.07]	1.86922e+08	2.36727e+08	2.54669e+08	2.64888e+08	2.82815e+08	9.10213e+06	1.24826e+07	5.79311e+06	1.16853e+07	9.54948e+06	9.58863e+06	0.149292	2.45204e+08	None
M125T959	125.07	15.9898	C4H6ClN5	4.2	s-Triazine, 2,4-diamino-6-(chloromethyl)-	[M+H-Cl]+	0.8552	25406	10581-62-1	Alkaloids			Nc1nc(N)nc(CCl)n1	[83.06, 125.09, 125.08, 42.03, 126.1]	2.47067e+08	2.07053e+08	2.58269e+08	2.5676e+08	2.24469e+08	1.672e+08	1.67759e+07	1.1638e+07	2.94147e+07	1.62906e+07	9.11779e+06	0.0932739	2.38724e+08	None
M125T1191	125.07	19.8465	C6H8N2O	6.4	2-Amino-4-methoxypyridine	[M+H]+	0.7623	10898715	10201-73-7	Alkaloids	Nicotinic acid alkaloids	Pyridine alkaloids	COc1ccnc(N)c1	[125.07, 126.05, 83.06, 84.96, 84.04]	2.75434e+08	2.25006e+08	2.91414e+08	2.21397e+08	1.75712e+08	1.84458e+08	2.62114e+08	2.32435e+08	1.16119e+09	3.11213e+08	1.67636e+08	0.19475	2.37792e+08	None
M125T120	125.07	1.99599	C7H8F2N2O	6.1	[6-(Difluoromethoxy)-3-pyridyl]methylamine	[M+H-CF2]+	0.996	69007380	1198103-43-3	Alkaloids	Nicotinic acid alkaloids	Pyridine alkaloids	NCc1ccc(OC(F)F)nc1	[125.07, 96.07, 125.04, 95.06, 126.07]	2.31331e+08	2.23174e+08	2.46711e+08	2.47381e+08	2.3955e+08	3.23532e+06	7.84787e+06	1.82688e+07	2.37938e+07	1.03824e+07	1.18812e+07	0.0436258	2.37629e+08	None
M125T107	125.107	1.78155	C7H12N2	5.6	1,5-Diazabicyclo[4.3.0]-non-5-ene	[M+H]+	0.9423	76349	3001-72-7	Alkaloids	Lysine alkaloids	Quinolizidine alkaloids	C1CN=C2CCCN2C1	[125.11, 125.07, 126.05, 125.04, 84.04]	1.81604e+08	2.44055e+08	2.15637e+08	2.5866e+08	2.75127e+08	1.50656e+07	1.53789e+07	1.89081e+07	1.27416e+07	1.27639e+07	1.39959e+07	0.157465	2.35017e+08	None
M126T289	126.091	4.8208	C8H15NO2	4.6	Methyl 2-[(3S)-piperidin-3-yl]acetate	[M+H-CH4O]+	0.9823	40153895	957752-42-0	Alkaloids	Lysine alkaloids		COC(=O)C[C@@H]1CCCNC1	[126.09, 127.04, 109.06, 126.05, 108.08]	2.63386e+08	2.33833e+08	2.37538e+08	2.20591e+08	2.08317e+08	2.02425e+08	2.05247e+08	2.21543e+08	2.22912e+08	2.2541e+08	2.343e+08	0.0887756	2.32733e+08	None
M126T1145	126.102	19.0846	C6H11N3	6.3	1-Methylhistamine	[M+H]+	0.8788	3614	501-75-7	Alkaloids	Histidine alkaloids	Imidazole alkaloids	Cn1cnc(CCN)c1	[84.96, 126.1, 126.13, 102.97, 127.04]	2.44007e+08	2.29158e+08	2.29938e+08	2.28302e+08	2.2406e+08	1.80746e+08	2.5008e+08	1.95385e+08	1.87215e+08	2.58792e+08	1.77973e+08	0.0327484	2.31093e+08	None
M127T88	127.049	1.46272	C9H14N2O2	6.3	5-Methyl-1-(2-methylpropyl)pyrimidine-2,4(1H,3H)-dione	[M+H-C4H8]+	0.9992	240106	7153-02-8	Alkaloids			Cc1cn(CC(C)C)c(=O)[nH]c1=O	[127.05, 110.02, 127.04, 84.04, 109.04]	2.19604e+08	1.82884e+08	1.97882e+08	2.28905e+08	2.40832e+08	2.85946e+07	2.96077e+07	3.1695e+07	2.19907e+07	2.05226e+07	2.82208e+07	0.109616	2.14021e+08	None
M128T283	128.106	4.71282	C7H13NO	6.6	8-Azabicyclo[3.2.1]octan-3-ol	[M+H]+	0.9973	68147	7432-11-3	Alkaloids	Ornithine alkaloids	Tropane alkaloids	OC1CC2CCC(C1)N2	[128.11, 72.04, 129.11, 44.01, 128.07]	2.37638e+08	2.17064e+08	2.21482e+08	1.56698e+08	2.12742e+08	1.83032e+08	1.9997e+08	3.03351e+08	2.02627e+08	1.5577e+08	2.02678e+08	0.1472	2.09125e+08	None
M129T53	129.101	0.890215	C15H25N3O	6.2	Lisdexamfetamine	[M+H-C9H13N]+	0.724	11597698	608137-32-2	Alkaloids	Pseudoalkaloids	Phenylalanine-derived alkaloids	C[C@@H](Cc1ccccc1)NC(=O)[C@@H](N)CCCCN	[84.08, 130.09, 84.04, 70.06, 130.05]	1.44065e+08	1.95205e+08	2.17295e+08	2.32276e+08	2.20158e+08	8.06338e+06	2.03956e+07	3.10014e+07	1.84452e+07	5.37469e+06	2.2012e+07	0.173134	2.018e+08	None
M129T40	129.138	0.658518	C7H16N2	5.9	3-Dimethylaminopiperidine	[M+H]+	0.8724	14459854	50534-49-1	Alkaloids	Pseudoalkaloids	Acetate-derived alkaloids	CN(C)C1CCCNC1	[84.08, 130.09, 129.14, 112.11, 84.04]	1.9455e+08	1.87176e+08	1.84993e+08	1.90935e+08	2.46275e+08	4.96526e+07	5.91993e+07	6.61186e+07	3.00129e+07	3.57019e+07	3.40887e+07	0.127945	2.00786e+08	None
M130T389	130.064	6.48103	C10H10N2O	6.1	1-Indolylacetamide	[M+H-CH3NO]+	0.992	4408257	39597-63-2	Alkaloids	Anthranilic acid alkaloids		NC(=O)Cn1ccc2ccccc21	[130.06, 130.08, 84.08, 84.04, 131.07]	1.77464e+08	2.26597e+08	2.05616e+08	2.23738e+08	1.61343e+08	4.74253e+07	8.13584e+08	3.711e+07	2.34296e+07	3.19361e+07	4.40299e+07	0.144353	1.98952e+08	None
M130T96	130.085	1.59406	C6H11NO2	7.3	N-Methyl-L-proline	[M+H]+	0.9396	557	475-11-6	Alkaloids	Ornithine alkaloids	Pyrrolidine alkaloids	CN1CCCC1C(=O)O	[130.09, 85.03, 46.06, 112.07, 84.04]	2.30481e+08	1.80198e+08	1.81092e+08	2.11167e+08	1.90384e+08	8.94079e+07	9.25708e+07	9.6577e+07	9.21149e+07	9.69005e+07	9.60216e+07	0.109329	1.98664e+08	None
M130T225	130.158	3.75102	C16H25ClN2O	4.7	N,N-Dibutyl-N'-(3-chloro-2-methylphenyl)urea	[M+H-C8H6ClNO]+	0.9923	17381642	86781-36-4	Alkaloids	Ornithine alkaloids	Polyamines	CCCCN(CCCC)C(=O)Nc1cccc(Cl)c1C	[130.16, 57.07, 74.1, 84.08, 130.09]	2.10464e+08	1.83674e+08	1.649e+08	2.33598e+08	1.82572e+08	3.77547e+06	3.32852e+06	4.67668e+06	3.45272e+06	1.75844e+06	2.64417e+06	0.138472	1.95042e+08	None
M131T66	131.117	1.10556	C16H22N2O4	5.6	(E)-N-(4-Acetamidobutyl)-3-(4-hydroxy-3-methoxyphenyl)acrylamide	[M+H-C10H8O3]+	0.7122	23928118	91000-14-5	Alkaloids	Ornithine alkaloids	Polyamines	COc1cc(/C=C/C(=O)NCCCCNC(C)=O)ccc1O	[114.09, 85.08, 131.09, 84.08, 71.07]	1.80548e+08	2.00847e+08	1.75166e+08	2.00017e+08	2.00113e+08	5.47418e+07	9.30427e+07	8.68257e+07	5.13619e+07	3.87583e+07	8.28947e+07	0.0651048	1.91338e+08	None
M133T1006	133.063	16.7613	C7H6IN3	6.1	3-Iodo-1H-indazol-5-amine	[M+H-I]+	0.9916	22567269	599183-36-5	Alkaloids	Anthranilic acid alkaloids	Phenazine alkaloids	Nc1ccc2n[nH]c(I)c2c1	[133.06, 132.05, 92.04, 106.05, 93.04]	1.88824e+08	1.81607e+08	1.9047e+08	1.7715e+08	1.85702e+08	1.34947e+08	1.39448e+08	1.15651e+08	1.85407e+08	1.55962e+08	1.31407e+08	0.0293816	1.84751e+08	None
M134T172	134.061	2.86812	C19H17N3O	19.3	Evodiamine	[M+H-C11H10N2]+	0.9709	151289	518-17-2	Alkaloids	Anthranilic acid alkaloids	Benzodiazepine alkaloids	CN1c2ccccc2C(=O)N2CCc3c([nH]c4ccccc34)C21	[134.06, 88.02, 106.03, 75.03, 86.06]	1.92681e+08	1.72352e+08	1.75771e+08	1.80209e+08	1.80708e+08	1.66674e+08	1.38296e+08	1.37435e+08	1.24098e+08	1.12651e+08	1.5483e+08	0.0426931	1.80344e+08	None
M135T251	135.08	4.176	C10H14N2O2	5.8	2-(2,6-Dimethylphenoxy)acetohydrazide	[M+H-CH4N2O]+	0.9597	767091	64106-78-1	Alkaloids			Cc1cccc(C)c1OCC(=O)NN	[135.08, 136.06, 91.05, 135.12, 107.08]	1.84204e+08	1.66256e+08	1.69996e+08	1.86285e+08	1.91634e+08	4.84645e+07	1.54211e+08	2.081e+08	9.61599e+07	2.09923e+08	1.1433e+08	0.0610302	1.79675e+08	None
M136T52	136.06	0.860314	C5H5N5	9.6	Adenine	[M+H]+	0.9999	190	73-24-5	Alkaloids	Pseudoalkaloids	Purine alkaloids	Nc1ncnc2[nH]cnc12	[136.06, 137.04, 119.03, 137.06, 136.03]	1.38768e+08	1.76193e+08	1.75833e+08	1.97026e+08	1.90862e+08	3.51817e+07	3.78219e+07	1.60864e+07	2.97899e+07	1.15979e+07	2.82792e+07	0.128786	1.75736e+08	Into_Tissues
M136T178	136.061	2.97094	C11H15N5	7.2	N-Cyclohexyladenine	[M+H-C6H10]+	0.9941	658219	7674-45-5	Alkaloids	Pseudoalkaloids		c1nc(NC2CCCCC2)c2[nH]cnc2n1	[136.06, 137.04, 136.07, 137.06, 91.05]	1.8459e+08	1.76318e+08	1.87165e+08	1.66167e+08	1.64063e+08	421570	488064	0	0	0	0	0.0595126	1.7566e+08	None
M136T378	136.075	6.2996	C8H9NO	7.1	2-Phenylacetamide	[M+H]+	0.963	7680	103-81-1	Alkaloids	Peptide alkaloids	Simple amide alkaloids	NC(=O)Cc1ccccc1	[136.07, 136.06, 137.04, 91.05, 137.06]	1.30851e+08	1.64251e+08	1.787e+08	1.88676e+08	1.94159e+08	9.10101e+06	2.4311e+07	1.64789e+07	2.52493e+07	1.18745e+07	2.79071e+07	0.147806	1.71327e+08	None
M136T91	136.075	1.52493	C8H11NO2	6.5	DL-Octopamine	[M+H-H2O]+	0.9344	4581	104-14-3	Alkaloids	Tyrosine alkaloids	Phenylethylamines	NCC(O)c1ccc(O)cc1	[136.07, 91.05, 136.06, 137.04, 119.05]	1.31182e+08	1.58722e+08	1.75593e+08	1.8404e+08	1.91993e+08	2.23727e+06	2.90131e+06	3.52054e+06	1.8636e+07	3.11973e+06	3.50735e+06	0.143454	1.68306e+08	None
M137T73	137.045	1.21458	C5H4N4O	8	Allopurinol	[M+H]+	0.9998	135401907	315-30-0	Alkaloids	Pseudoalkaloids	pteridine alkaloids	O=c1[nH]cnc2[nH]ncc12	[137.04, 110.03, 119.03, 94.04, 138.05]	1.83032e+08	1.81655e+08	1.57757e+08	1.50611e+08	1.6163e+08	9.50703e+07	1.45905e+08	1.65863e+08	9.37029e+07	8.12343e+07	9.41329e+07	0.0875607	1.66937e+08	None
M138T114	138.09	1.90447	C8H11NO	5.9	Tyramine	[M+H]+	0.9046	5610	51-67-2	Alkaloids	Tyrosine alkaloids	Phenylethylamines	NCCc1ccc(O)cc1	[121.06, 138.09, 138.05, 114.97, 110.06]	1.61872e+08	1.58073e+08	1.68007e+08	1.61697e+08	1.56818e+08	1.05036e+08	1.27332e+07	8.53109e+07	7.83479e+07	1.00333e+07	1.27144e+07	0.0270179	1.61293e+08	None
M139T156	139.086	2.59788	C7H10N2O	7.4	(4-Methoxy-2-pyridyl)methylamine	[M+H]+	0.7416	22292761	194658-14-5	Alkaloids	Nicotinic acid alkaloids	Pyridine alkaloids	COc1ccnc(CN)c1	[139.09, 121.08, 109.08, 140.09, 139.04]	1.71177e+08	1.5791e+08	1.79269e+08	1.55894e+08	1.36075e+08	4.22583e+07	2.06748e+08	1.49431e+08	1.73425e+08	1.33663e+08	1.32233e+08	0.103122	1.60065e+08	None
M139T274	139.122	4.55858	C8H14N2	6.1	3,5-Dimethyl-4-propylpyrazole	[M+H]+	0.9914	12933275	81328-51-0	Alkaloids			CCCc1c(C)n[nH]c1C	[139.12, 140.07, 140.13, 82.05, 69.04]	1.37923e+08	1.87838e+08	1.50326e+08	1.7061e+08	1.44017e+08	1.28628e+08	9.76705e+07	9.53067e+07	8.89512e+07	1.13612e+08	8.72082e+07	0.130617	1.58143e+08	None
M140T52	140.069	0.866344	C7H9NO2	23.3	2-Methoxycarbonyl-N-methylpyrrole	[M+H]+	0.972	142178	37619-24-2	Alkaloids			COC(=O)c1cccn1C	[140.07, 74.1, 114.09, 141.07, 140.04]	1.41856e+08	1.56677e+08	1.33287e+08	1.59367e+08	1.95659e+08	2.84763e+08	3.24792e+08	1.74165e+08	2.60425e+08	2.7125e+08	3.18836e+08	0.152083	1.57369e+08	None
M141T210_2	141.065	3.50632	C6H8N2O2	6.1	3-Imidazol-1-ylpropionic acid	[M+H]+	0.9959	2794718	18999-45-6	Alkaloids			O=C(O)CCn1ccnc1	[141.06, 69.04, 73.03, 142.07, 141.05]	1.46707e+08	1.43996e+08	1.54204e+08	1.5566e+08	1.73397e+08	1.35622e+08	1.39706e+08	1.1806e+08	1.27431e+08	1.20693e+08	1.3555e+08	0.0743036	1.54793e+08	None
M142T84_1	142.085	1.40437	C7H11NO2	7.6	Ethosuximide	[M+H]+	0.8978	3291	77-67-8	Alkaloids	Lysine alkaloids	Piperidine alkaloids	CCC1(C)CC(=O)NC1=O	[142.09, 98.06, 86.06, 70.06, 124.07]	1.46158e+08	1.7004e+08	1.51221e+08	1.57934e+08	1.3693e+08	1.29582e+08	9.71562e+07	3.0251e+08	1.29462e+08	1.34015e+08	1.22202e+08	0.0817565	1.52457e+08	None
M143T472	143.048	7.86975	C5H6N2O3	21.4	5-(Hydroxymethyl)uracil	[M+H]+	0.7696	78168	4433-40-3	Alkaloids	Pseudoalkaloids	pteridine alkaloids	O=c1[nH]cc(CO)c(=O)[nH]1	[143.03, 143.93, 144.06, 120.03, 98.1]	9.76941e+07	1.65637e+08	1.66669e+08	1.61417e+08	1.67733e+08	2.8575e+07	2.17966e+07	5.83607e+06	1.27633e+07	5.02332e+06	1.95096e+07	0.199944	1.5183e+08	None
M144T102	144.047	1.70453	C12H17N4OS	6.8	vitamin B1	[Cat-C6H7N3]+	0.9859	1130	70-16-6	Alkaloids	Nicotinic acid alkaloids	Pyridine alkaloids	Cc1ncc(C[n+]2csc(CCO)c2C)c(N)n1	[144.05, 144.06, 113.03, 99.04, 126.04]	1.5371e+08	1.51897e+08	1.47396e+08	1.51641e+08	1.48807e+08	1.1741e+08	1.02666e+08	9.72747e+07	1.03849e+08	1.18158e+08	1.1372e+08	0.0168795	1.5069e+08	None
M144T392	144.079	6.53725	C10H12N2	7.4	Tryptamine	[M+H-NH3]+	0.9975	1150	61-54-1	Alkaloids	Tryptophan alkaloids	Simple indole alkaloids	NCCc1c[nH]c2ccccc12	[144.08, 117.07, 144.07, 145.08, 143.07]	1.30926e+08	1.55089e+08	1.52018e+08	1.65227e+08	1.39929e+08	3.53895e+07	4.41276e+07	3.65584e+07	2.97864e+07	3.19683e+07	2.50199e+07	0.0901233	1.48638e+08	None
M144T56	144.101	0.927038	C7H13NO2	7.6	Stachydrine	[M+H]+	0.9987	115244	471-87-4	Alkaloids	Ornithine alkaloids	Pyrrolidine alkaloids	C[N+]1(C)CCC[C@H]1C(=O)[O-]	[144.1, 144.06, 145.1, 84.08, 98.06]	1.71535e+08	1.47615e+08	1.39678e+08	1.50868e+08	1.29925e+08	1.01707e+08	1.16779e+08	1.90395e+08	1.01941e+08	1.24465e+08	9.61141e+07	0.104629	1.47924e+08	None
M144T128	144.101	2.12532	C7H13NO2	6.6	Isonipecotic acid, 1-methyl-	[M+H]+	0.7727	2736939	68947-43-3	Alkaloids	Lysine alkaloids		CN1CCC(C(=O)O)CC1	[126.09, 144.1, 99.04, 98.1, 144.06]	1.61124e+08	1.45368e+08	1.74911e+08	1.30376e+08	1.26364e+08	7.1263e+08	6.23887e+07	2.12011e+08	2.20136e+08	3.61681e+08	1.69409e+08	0.138878	1.47629e+08	None
M146T169	146.059	2.81802	C9H9NO2	6.5	3-Hydroxy-3-methyloxindole	[M+H-H2O]+	0.9992	151066	3040-34-4	Alkaloids	Tryptophan alkaloids	Simple oxindole alkaloids	CC1(O)C(=O)Nc2ccccc21	[146.06, 128.05, 118.06, 147.06, 91.05]	1.57325e+08	1.41941e+08	1.21843e+08	1.59378e+08	1.32959e+08	622151	1.14123e+06	1.15868e+06	1.23208e+06	1.54461e+06	1.18766e+06	0.112051	1.42689e+08	None
M146T365	146.059	6.08423	C11H10N2O2	6.9	3-(2-Nitro-1-propenyl)indole	[M+H-C2H3NO]+	0.9975	5291187	22693-51-2	Alkaloids	Tryptophan alkaloids	Simple indole alkaloids	C/C(=C\c1c[nH]c2ccccc12)[N+](=O)[O-]	[118.06, 146.06, 91.05, 117.06, 119.07]	9.43469e+07	1.63553e+08	1.59498e+08	1.49012e+08	1.43203e+08	2.13814e+08	1.54682e+08	1.48284e+08	1.68633e+08	1.35624e+08	1.45416e+08	0.195905	1.41923e+08	None
M146T444	146.095	7.40423	C10H13NO	6.2	(R)-(+)-Methcathinone	[M+H-H2O]+	0.9875	24011714	160977-88-8	Alkaloids	Pseudoalkaloids	Phenylalanine-derived alkaloids	CN[C@H](C)C(=O)c1ccccc1	[146.1, 131.07, 146.06, 146.08, 118.06]	1.20443e+08	1.41145e+08	1.46505e+08	1.77884e+08	1.15615e+08	2.11748e+08	2.27719e+08	2.36784e+08	1.61215e+08	1.90365e+08	2.19667e+08	0.176573	1.40318e+08	None
M146T1142	146.164	19.0325	C7H19N3	6.1	Spermidine	[M+H]+	0.9028	1102	124-20-9	Alkaloids	Ornithine alkaloids	Polyamines	NCCCCNCCCN	[72.08, 146.16, 123.96, 112.11, 129.14]	1.37743e+08	1.36827e+08	1.42222e+08	1.40513e+08	1.3834e+08	3.81148e+07	1.242e+08	1.57006e+08	2.75226e+08	1.56697e+08	1.21404e+08	0.0157999	1.39129e+08	None
M149T882_2	149.022	14.6957	C15H16N2O4	7.9	N-(5-tert-Butyl-3-isoxazolyl)-1,3-benzodioxole-5-carboxamide	[M+H-C7H12N2O]+	0.9989	17191186	919458-14-3	Alkaloids			CC(C)(C)c1cc(NC(=O)c2ccc3c(c2)OCO3)no1	[149.02, 121.03, 121.04, 65.04, 93.03]	9.86971e+08	1.00845e+09	1.02963e+09	1.04503e+09	1.01062e+09	1.00934e+09	9.86128e+08	9.0329e+08	9.88031e+08	9.4703e+08	1.02192e+09	0.0217678	1.01614e+09	None
M149T1012	149.082	16.8618	C7H8N4	6.4	2-(Cyanamino)-4,6-dimethylpyrimidine	[M+H]+	0.9344	521618	55474-90-3	Alkaloids			Cc1cc(C)nc(NC#N)n1	[67.03, 149.08, 149.02, 108.07, 122.07]	1.42051e+08	1.08758e+08	1.40433e+08	1.39217e+08	1.42338e+08	1.37261e+08	1.28952e+08	1.43205e+08	1.24322e+08	1.60182e+08	2.03221e+08	0.107602	1.3456e+08	None
M150T53	150.076	0.878738	C6H7N5	6.8	N6-Methyladenine	[M+H]+	0.998	67955	443-72-1	Alkaloids	Pseudoalkaloids	Purine alkaloids	CNc1ncnc2nc[nH]c12	[150.08, 150.14, 150.05, 133.05, 112.04]	1.36099e+08	1.53524e+08	1.21484e+08	1.31259e+08	1.21597e+08	9.53545e+07	1.13325e+08	8.66635e+07	9.39275e+07	1.07052e+08	1.00768e+08	0.0993551	1.32792e+08	None
M150T420	150.09	7.00488	C9H13NO2	7	5-Acetyl-2,6-dimethyl-2,3-dihydropyridin-4(1H)-one	[M+H-H2O]+	0.9729	45359374	1083201-18-6	Alkaloids			CC(=O)C1=C(C)NC(C)CC1=O	[150.09, 108.08, 150.05, 150.03, 151.06]	1.46658e+08	1.39817e+08	1.3244e+08	1.24709e+08	1.18881e+08	2.03558e+08	1.98657e+08	1.96558e+08	2.35336e+08	1.84201e+08	1.72689e+08	0.0843927	1.32501e+08	None
M150T325	150.09	5.40908	C9H11NO	6.6	Guanosine 3'-phosphate	[M+H]+	0.9615	8443	117-68-0	Alkaloids	Anthranilic acid alkaloids		CC(=O)Nc1ccccc1C	[150.09, 108.08, 104.05, 150.06, 133.03]	1.16363e+08	1.33644e+08	1.36126e+08	1.40509e+08	1.35553e+08	1.60569e+08	2.5539e+06	2.05985e+08	2.51796e+08	2.27369e+08	9.95981e+07	0.0704572	1.32439e+08	None
M151T98	151.06	1.63068	C6H6N4O	5.9	7-Methyl[1,2,4]triazolo[4,3-a]pyrimidin-5-ol	[M+H]+	0.9914	77494	41081-90-7	Alkaloids	Peptide alkaloids		Cc1cc(=O)n2cn[nH]c2n1	[151.06, 151.12, 110.03, 151.08, 127.6]	9.85239e+07	1.41212e+08	1.38743e+08	1.35761e+08	1.41493e+08	1.3007e+08	1.04165e+08	6.87548e+07	8.20549e+07	8.20921e+07	5.69894e+07	0.140163	1.31146e+08	None
M151T1121	151.097	18.6865	C7H10N4	6.7	5H-Cyclopentapyrimidine-2,4-diamine, 6,7-dihydro-	[M+H]+	0.8291	230743	1899-39-4	Alkaloids			Nc1nc(N)c2c(n1)CCC2	[151.1, 111.08, 110.07, 151.06, 124.09]	9.78804e+07	1.25479e+08	1.37249e+08	1.41251e+08	1.4944e+08	2.0772e+06	2.19301e+07	1.56847e+07	1.32914e+07	1.81497e+06	1.23276e+07	0.153962	1.3026e+08	None
M152T80	152.055	1.33991	C5H5N5O	8.5	Guanine	[M+H]+	0.9972	135398634	73-40-5	Alkaloids	Pseudoalkaloids	Purine alkaloids+pteridine alkaloids	Nc1nc2nc[nH]c2c(=O)[nH]1	[152.06, 153.04, 135.03, 110.03, 128.04]	1.39065e+08	1.21096e+08	1.22707e+08	1.35078e+08	1.3023e+08	1.24894e+08	1.18904e+08	7.53257e+07	1.0376e+08	1.04311e+08	9.99388e+07	0.0597309	1.29635e+08	None
M152T97	152.056	1.61289	C13H20N6O4	6.1	Valine, 2-[(2-amino-1,6-dihydro-6-oxo-9H-purin-9-yl)methoxy]ethyl ester	[M+H-C8H15NO3]+	0.9771	135483437	142963-59-5	Alkaloids	Pseudoalkaloids		CC(C)C(N)C(=O)OCCOCn1cnc2c(=O)[nH]c(N)nc21	[152.06, 153.04, 152.11, 134.1, 152.07]	1.39013e+08	1.38703e+08	1.31239e+08	1.09929e+08	1.28556e+08	1.17304e+08	1.03368e+08	1.25612e+08	1.31335e+08	1.2368e+08	5.46339e+08	0.0915496	1.29488e+08	None
M152T81_1	152.069	1.35552	C8H11NO3	8.7	DL-Noradrenaline	[M+H-H2O]+	0.9852	951	138-65-8	Alkaloids	Tyrosine alkaloids	Phenylethylamines	NCC(O)c1ccc(O)c(O)c1	[152.06, 153.04, 110.03, 135.03, 128.04]	1.31411e+08	1.35915e+08	9.85296e+07	1.50663e+08	1.30879e+08	0	0	0	0	0	0	0.147235	1.2948e+08	None
M152T113	152.07	1.87971	C9H9NO3	6.4	Adrenochrome	[M+H-CO]+	0.9711	5898	54-06-8	Alkaloids	Tyrosine alkaloids	Phenylethylamines	CN1CC(O)C2=CC(=O)C(=O)C=C21	[152.07, 124.07, 124.04, 96.08, 152.06]	1.36211e+08	1.28705e+08	1.29173e+08	1.25668e+08	1.25311e+08	2.86258e+07	7.10888e+07	7.15753e+07	8.28192e+06	1.54124e+07	1.15763e+07	0.0339685	1.29014e+08	Into_Tissues
M152T222	152.07	3.70249	C8H9NO2	6.4	2,4-Dimethylnicotinic acid	[M+H]+	0.7269	1512561	55314-30-2	Alkaloids	Nicotinic acid alkaloids	Pyridine alkaloids	Cc1ccnc(C)c1C(=O)O	[152.05, 152.07, 108.04, 134.06, 152.1]	1.46526e+08	1.14549e+08	1.34924e+08	1.43599e+08	1.02576e+08	1.23337e+08	1.27343e+08	1.29087e+08	1.39436e+08	1.84911e+08	5.67284e+08	0.148793	1.28435e+08	None
M153T88_2	153.04	1.46133	C5H4N4O2	6.6	Xanthine	[M+H]+	0.9851	1188	69-89-6	Alkaloids	Pseudoalkaloids	Purine alkaloids	O=c1[nH]c(=O)c2[nH]cnc2[nH]1	[153.04, 154.02, 110.03, 136.01, 128.04]	1.09564e+08	1.35263e+08	1.26535e+08	1.23382e+08	1.4562e+08	1.30344e+09	2.97966e+09	3.87772e+09	2.49976e+09	1.54723e+09	3.54924e+09	0.105231	1.28073e+08	None
M153T1150	153.076	19.1687	C10H10F3NO3	15.5	N-(3,4-Dimethoxyphenyl)-2,2,2-trifluoroacetamide	[M+H-C2F3O]+	0.7168	886009	54573-21-6	Alkaloids			COc1ccc(NC(=O)C(F)(F)F)cc1OC	[153.08, 153.11, 153.04, 42.03, 154.04]	1.60861e+08	1.19193e+08	1.04889e+08	1.23667e+08	1.31074e+08	1.35819e+08	1.47796e+08	1.67624e+08	1.37889e+08	7.4371e+07	9.37714e+07	0.16207	1.27937e+08	None
M153T1093	153.112	18.2182	C7H12N4	7.1	5-Cyclohexyl-2H-tetrazole	[M+H]+	0.7245	223448	6280-34-8	Alkaloids			C1CCC(c2nn[nH]n2)CC1	[153.11, 153.08, 112.09, 42.03, 110.07]	1.35001e+08	1.38531e+08	1.30689e+08	1.31049e+08	8.90161e+07	1.17015e+08	1.43024e+08	1.9586e+08	1.26953e+08	1.22416e+08	1.29787e+08	0.162509	1.24857e+08	None
M153T316	153.138	5.27237	C9H16N2	5.9	1,8-Diazabicyclo[5.4.0]undec-7-ene	[M+H]+	0.9947	81184	6674-22-2	Alkaloids	Lysine alkaloids	Quinolizidine alkaloids	C1CCC2=NCCCN2CC1	[153.14, 96.07, 83.06, 154.14, 111.04]	1.39644e+08	1.15757e+08	1.48148e+08	1.08603e+08	1.03272e+08	9.07016e+07	1.02e+08	1.19876e+08	8.86171e+07	8.79511e+07	7.74818e+07	0.160359	1.23085e+08	None
M154T69	154.085	1.15701	C15H17NO4	7	Benzoylnorecgonine	[M+H-C7H6O2]+	0.9864	13475820	41889-45-6	Alkaloids	Ornithine alkaloids	Tropane alkaloids	O=C(O[C@H]1C[C@H]2CC[C@@H](N2)[C@H]1C(=O)O)c1ccccc1	[154.08, 136.07, 154.05, 154.1, 126.05]	1.23282e+08	1.24824e+08	1.13988e+08	1.15716e+08	1.29624e+08	5.19141e+07	6.27806e+07	5.46427e+07	7.22752e+07	2.60551e+07	4.85865e+07	0.0536793	1.21486e+08	None
M154T198_1	154.085	3.29235	C8H13NO3	6.5	1-Acetylisonipecotic acid	[M+H-H2O]+	0.8309	117255	25503-90-6	Alkaloids	Ornithine alkaloids	Pyrrolidine alkaloids	CC(=O)N1CCC(C(=O)O)CC1	[154.08, 112.07, 154.11, 154.04, 94.06]	8.3252e+07	1.40055e+08	1.26923e+08	1.28949e+08	1.26376e+08	7.17484e+06	2.20411e+06	0	2.19935e+06	1.30543e+07	859203	0.180669	1.21111e+08	None
M154T158_2	154.085	2.639	C8H17NO5	7.2	Miglitol	[M+H-3H2O]+	0.8755	441314	72432-03-2	Alkaloids	Ornithine alkaloids	Pyrrolidine alkaloids	OCCN1C[C@H](O)[C@@H](O)[C@H](O)[C@H]1CO	[154.08, 154.04, 113.96, 154.12, 136.07]	1.19862e+08	1.24338e+08	1.19763e+08	1.17021e+08	1.23696e+08	9.03269e+07	7.92382e+07	7.4122e+07	8.20593e+07	9.36008e+07	8.534e+07	0.0251627	1.20936e+08	None
M155T70	155.08	1.16218	C7H10N2O2	6.3	2-(5-Methyl-1H-pyrazol-1-yl)propanoic acid	[M+H]+	0.8659	6485706	957415-96-2	Alkaloids			Cc1ccnn1C(C)C(=O)O	[155.08, 111.09, 109.08, 156.06, 138.05]	1.14594e+08	1.11965e+08	1.28583e+08	1.20603e+08	1.26481e+08	1.9508e+08	7.03684e+07	6.51851e+07	1.8359e+08	1.23664e+08	1.31572e+08	0.0599885	1.20445e+08	None
M155T90	155.081	1.49293	C7H10N2O2	5.8	5-Propyl-3-pyrazolecarboxylic acid	[M+H]+	0.9528	676464	76424-47-0	Alkaloids			CCCc1cc(C(=O)O)n[nH]1	[155.08, 137.07, 108.07, 107.06, 109.08]	1.15959e+08	1.15306e+08	1.29345e+08	1.208e+08	1.17003e+08	1.12788e+08	7.72685e+07	1.02971e+08	8.64282e+07	1.13775e+08	1.06047e+08	0.0485077	1.19683e+08	None
M155T923	155.128	15.3885	C7H14N4	7.5	Guancidin	[M+H]+	0.9594	14211	1113-10-6	Alkaloids			CCC(C)(C)N=C(N)NC#N	[155.13, 114.1, 72.08, 98.07, 112.09]	1.56158e+08	1.02833e+08	1.10029e+08	1.14626e+08	1.10194e+08	9.23346e+07	1.00871e+08	8.61749e+07	1.04339e+08	9.47404e+07	9.19466e+07	0.17955	1.18768e+08	None
M156T215	156.101	3.58834	C8H15NO3	6	Swainsonine	[M+H-H2O]+	0.9595	51683	72741-87-8	Alkaloids	Lysine alkaloids	Indolizidine alkaloids	O[C@@H]1[C@H](O)CN2CCC[C@@H](O)[C@H]12	[156.1, 110.07, 69.07, 97.06, 95.08]	9.05112e+07	1.10248e+08	1.22458e+08	1.29804e+08	1.36547e+08	4.51105e+06	2.76963e+06	3.68522e+06	3.19724e+06	3.76908e+06	4.84523e+06	0.153996	1.17914e+08	None
M156T77	156.137	1.28978	C9H17NO	6	2-[(Dimethylamino)methyl]cyclohexanone	[M+H]+	0.9277	85838	15409-60-6	Alkaloids			CN(C)CC1CCCCC1=O	[58.06, 156.14, 156.11, 156.06, 110.07]	1.29628e+08	1.16887e+08	9.01809e+07	1.14482e+08	1.38195e+08	0	279144	179873	184168	0	0	0.154724	1.17875e+08	None
M158T257_2	158.117	4.27728	C12H24N2O4	6.2	Carisoprodol	[M+H-C4H9NO2]+	0.94	2576	78-44-4	Alkaloids			CCCC(C)(COC(N)=O)COC(=O)NC(C)C	[158.12, 97.06, 69.07, 97.1, 55.05]	1.27964e+08	1.12909e+08	9.33601e+07	1.07335e+08	1.30474e+08	739948	1.51752e+06	1.005e+06	797060	328420	243769	0.133787	1.14408e+08	None
M160T155	160.075	2.58108	C11H12N2O	5.8	Spiro[indoline-3,3'-pyrrolidine]-2-one	[M+H-CH3N]+	0.7951	10954296	6786-41-0	Alkaloids	Tryptophan alkaloids	Simple oxindole alkaloids	O=C1Nc2ccccc2C12CCNC2	[160.07, 114.13, 160.13, 58.06, 160.09]	9.08131e+07	1.17005e+08	1.17915e+08	1.0626e+08	1.24351e+08	1.43019e+07	8.62252e+07	1.00051e+08	1.04445e+08	1.05755e+08	1.37817e+08	0.118187	1.11269e+08	None
M160T99	160.096	1.6419	C7H13NO3	6.4	Achillein	[M+H]+	0.9124	164642	515-25-3	Alkaloids	Ornithine alkaloids	Pyrrolidine alkaloids	C[N+]1(C)C[C@H](O)C[C@H]1C(=O)[O-]	[160.1, 98.1, 142.09, 161.1, 116.02]	9.12241e+07	1.22131e+08	1.14107e+08	1.13114e+08	1.13601e+08	1.32726e+08	1.2876e+08	1.43092e+08	1.28138e+08	1.22165e+08	1.41277e+08	0.104416	1.10835e+08	None
M160T70_2	160.107	1.16564	C6H13N3O2	6.3	Creatine, ethyl ester	[M+H]+	0.9037	10197817	15366-29-7	Alkaloids			CCOC(=O)CN(C)C(=N)N	[160.11, 101.06, 160.13, 100.07, 55.05]	1.35991e+08	1.09045e+08	1.06132e+08	8.14869e+07	1.21396e+08	1.76533e+08	1.3381e+08	1.08828e+08	1.25696e+08	1.16575e+08	9.90315e+07	0.182229	1.1081e+08	None
M160T1176	160.18	19.602	C8H21N3	6.4	Bis[2-(dimethylamino)ethyl]amine	[M+H]+	0.9239	97514	40538-81-6	Alkaloids			CN(C)CCNCCN(C)C	[72.08, 160.18, 126.13, 89.11, 143.15]	1.23694e+08	9.38852e+07	1.13645e+08	1.10448e+08	1.04274e+08	1.62508e+08	1.74661e+08	1.85366e+08	1.61363e+08	1.6414e+08	1.88254e+08	0.101386	1.09189e+08	None
M161T1090	161.08	18.1743	C8H8N4	7.3	3-Amino-5-(pyridin-3-yl)pyrazole	[M+H]+	0.8345	7446899	149246-87-7	Alkaloids	Nicotinic acid alkaloids	Pyridine alkaloids	Nc1cc(-c2cccnc2)[nH]n1	[161.08, 121.06, 120.05, 134.07, 93.04]	1.10716e+08	1.04444e+08	1.11875e+08	1.07314e+08	1.0947e+08	1.37412e+06	394867	2.95034e+06	2.62215e+06	2.86308e+06	1.833e+06	0.0271001	1.08764e+08	None
M162T380	162.054	6.32787	C9H7NO2	6.4	Quinoline-2,8-diol	[M+H]+	0.9989	97250	15450-76-7	Alkaloids	Tryptophan alkaloids+Anthranilic acid alkaloids	Quinoline alkaloids	O=c1ccc2cccc(O)c2[nH]1	[162.05, 144.04, 116.05, 162.09, 163.06]	1.02818e+08	1.12726e+08	1.04583e+08	1.10115e+08	1.03412e+08	9.29657e+07	7.78164e+07	1.28803e+08	1.00281e+08	1.00301e+08	9.21601e+07	0.041464	1.06731e+08	None
M162T756	162.054	12.6041	C9H7NO2	6	1,5-Isoquinolinediol	[M+H]+	0.9976	1340	5154-02-9	Alkaloids			O=c1[nH]ccc2c(O)cccc12	[162.05, 144.04, 116.05, 134.06, 163.06]	1.14662e+08	1.0286e+08	1.13525e+08	1.00364e+08	1.00774e+08	8.50597e+07	8.43512e+07	9.10525e+07	8.66548e+07	8.90105e+07	9.94353e+07	0.0663746	1.06437e+08	None
M162T316	162.054	5.27312	C19H25NO4	5.9	4-[(E)-6,7-Dihydroxy-3,7-dimethyl-oct-2-enoxy]carbostyril	[M+H-C10H18O2]+	0.9978	5338262	21059-47-2	Alkaloids	Tryptophan alkaloids+Anthranilic acid alkaloids	Quinoline alkaloids	C/C(=C\COc1cc(=O)[nH]c2ccccc12)CCC(O)C(C)(C)O	[162.05, 120.04, 162.09, 134.06, 116.05]	9.93353e+07	1.15247e+08	1.04963e+08	1.04666e+08	1.07322e+08	4.0157e+08	5.90526e+08	1.17513e+09	2.54054e+08	2.91759e+08	4.00254e+08	0.0544558	1.06307e+08	None
M162T400	162.09	6.67083	C10H11NO	6.3	1H-Indole-3-ethanol	[M+H]+	0.996	10685	526-55-6	Alkaloids	Tryptophan alkaloids	Simple indole alkaloids	OCCc1c[nH]c2ccccc12	[144.08, 162.09, 162.05, 117.07, 163.11]	9.7986e+07	9.89855e+07	1.3208e+08	1.0303e+08	9.82217e+07	8.06255e+07	1.19038e+08	8.81676e+07	9.22953e+07	8.567e+07	1.94716e+08	0.138484	1.06061e+08	None
M162T172	162.102	2.8689	C8H16ClN	17.5	1-(2-Chloroethyl)azepane	[M+H]+	0.9614	16625	2205-31-4	Alkaloids	Lysine alkaloids	Piperidine alkaloids	ClCCN1CCCCCC1	[162.1, 94.06, 69.04, 162.05, 95.06]	9.16408e+07	1.14759e+08	1.2226e+08	8.90999e+07	1.10288e+08	4.8776e+06	7.65966e+06	8.58997e+06	1.22053e+07	5.03129e+06	7.86612e+06	0.138073	1.05609e+08	None
M163T65	163.06	1.08291	C7H8N4O2	6.1	[1,2,4]Triazolo[1,5-a]pyrimidin-7(1H)-one, 2-(hydroxymethyl)-5-methyl-	[M+H-H2O]+	0.9331	834899	63870-38-2	Alkaloids	Nicotinic acid alkaloids		Cc1cc(=O)n2[nH]c(CO)nc2n1	[163.06, 121.04, 146.03, 164.07, 93.04]	1.08279e+08	1.02337e+08	1.03316e+08	1.06483e+08	1.05295e+08	1.5602e+08	1.20185e+08	1.1071e+08	1.51343e+08	1.18328e+08	7.88423e+07	0.0227404	1.05142e+08	None
M163T551	163.074	9.18457	C10H13NO2	7	Salsolinol	[M+H-NH3]+	0.9589	91588	525-72-4	Alkaloids	Tyrosine alkaloids	Isoquinoline alkaloids+Tetrahydroisoquinoline alkaloids	C[C@@H]1NCCc2cc(O)c(O)cc21	[145.06, 117.07, 163.07, 163.04, 163.11]	1.1112e+08	1.07145e+08	1.04079e+08	9.96559e+07	1.02404e+08	5.88568e+07	5.72447e+07	8.47938e+07	2.16542e+07	8.7758e+07	5.69664e+07	0.0421396	1.04881e+08	None
M163T75	163.122	1.24854	C11H18N2	6.9	N-Ethyl-4-(dimethylamino)benzylamine	[M+H-CH4]+	0.9835	3542461	313552-99-7	Alkaloids	Pseudoalkaloids	Phenylalanine-derived alkaloids	CCNCc1ccc(N(C)C)cc1	[163.12, 107.06, 121.08, 164.13, 163.09]	9.58645e+07	1.01584e+08	1.06604e+08	1.06069e+08	1.09627e+08	1.31859e+07	5.39072e+08	1.77975e+07	6.23636e+08	6.58644e+08	1.29376e+07	0.0515223	1.0395e+08	None
M165T1039	165.113	17.3185	C8H12N4	7	1-(2-Pyrimidyl)piperazine	[M+H]+	0.76	88747	20980-22-7	Alkaloids	Lysine alkaloids		c1cnc(N2CCNCC2)nc1	[165.11, 124.09, 83.06, 120.08, 165.08]	1.01892e+08	1.04561e+08	9.95782e+07	1.00174e+08	1.03495e+08	9.68877e+07	9.07113e+07	8.68547e+07	9.12087e+07	9.39261e+07	8.90012e+07	0.0208037	1.0194e+08	None
M166T92	166.071	1.53608	C6H7N5O	6.2	1-Methylguanine	[M+H]+	0.9838	70315	938-85-2	Alkaloids	Pseudoalkaloids	Purine alkaloids+pteridine alkaloids	Cn1c(N)nc2nc[nH]c2c1=O	[166.07, 167.06, 166.09, 69.04, 120.08]	1.07482e+08	1.07959e+08	9.90039e+07	8.52962e+07	1.07314e+08	1.51273e+06	1.64449e+06	2.52188e+06	1.01882e+06	1.09975e+06	953064	0.0961192	1.01411e+08	None
M166T78	166.085	1.30394	C28H36N4O2S	6.3	Latuda	[M+H-C19H25N3S]+	0.9441	213046	367514-87-2	Alkaloids	Lysine alkaloids	Piperidine alkaloids	O=C1[C@H]2[C@@H]3CC[C@@H](C3)[C@H]2C(=O)N1C[C@@H]1CCCC[C@H]1CN1CCN(c2nsc3ccccc23)CC1	[166.09, 120.08, 166.07, 84.08, 167.06]	7.46163e+07	8.76344e+07	1.14463e+08	1.20774e+08	1.07004e+08	1.51062e+08	9.12395e+07	1.11159e+08	3.44593e+08	1.43693e+08	1.8106e+08	0.190834	1.00898e+08	None
M166T99_2	166.122	1.65684	C10H15NO	5.6	(-)-Pseudoephedrine	[M+H]+	0.9959	62946	321-97-1	Alkaloids	Pseudoalkaloids	Phenylalanine-derived alkaloids	CN[C@H](C)[C@H](O)c1ccccc1	[166.12, 148.11, 120.08, 166.09, 166.07]	1.00075e+08	9.89932e+07	1.04852e+08	1.04388e+08	9.4044e+07	335590	226192	1.24034e+06	827072	1.56412e+06	0	0.0440029	1.0047e+08	Into_Tissues
M167T216	167.069	3.60555	C19H23ClN2O5S	6.1	4-({4-[(4-Chlorophenyl)sulfonyl]-1-piperazinyl}methyl)-2,6-dimethoxyphenol	[M+H-C10H13ClN2O2S]+	0.8669	1131727	353773-60-1	Alkaloids			COc1cc(CN2CCN(S(=O)(=O)c3ccc(Cl)cc3)CC2)cc(OC)c1O	[167.07, 84.96, 102.97, 123.04, 144.0]	8.8059e+07	1.04505e+08	8.26591e+07	1.09063e+08	1.16461e+08	2.34645e+07	3.61272e+07	4.04078e+07	4.19765e+07	2.53568e+07	4.81444e+07	0.142667	1.00149e+08	None
M168T63_2	168.064	1.05012	C8H9NO3	6.3	Pyridoxal	[M+H]+	0.994	1050	66-72-8	Alkaloids	Nicotinic acid alkaloids	Pyridine alkaloids	Cc1ncc(CO)c(C=O)c1O	[150.05, 168.06, 122.06, 94.06, 151.06]	9.69018e+07	1.09559e+08	7.06835e+07	8.90451e+07	1.16239e+08	753574	393039	1.09343e+06	325788	731833	178793	0.185576	9.64859e+07	None
M168T84	168.064	1.40704	C8H9NO3	23.9	3-Hydroxyacetaminophen	[M+H]+	0.964	161950	37519-14-5	Alkaloids			CC(=O)Nc1ccc(O)c(O)c1	[138.05, 96.04, 126.05, 168.06, 98.06]	6.43901e+07	1.09855e+08	1.00179e+08	1.04614e+08	1.00603e+08	4.06002e+07	6.96775e+07	7.32016e+07	1.03443e+08	5.88256e+07	8.93428e+07	0.188216	9.5928e+07	None
M168T379	168.101	6.32478	C19H27NO6	6	Senkirkin	[M+H-C10H14O4]+	0.8275	5281752	2318-18-5	Alkaloids	Ornithine alkaloids	Pyrrolizidine alkaloids	C/C=C1/C[C@@H](C)[C@@](C)(O)C(=O)OC/C2=C/CN(C)CC[C@@H](OC1=O)C2=O	[108.08, 168.1, 126.05, 168.06, 168.14]	8.49942e+07	1.19728e+08	8.83986e+07	9.73665e+07	8.32845e+07	7.31519e+07	2.34301e+08	1.40883e+09	2.24975e+08	3.14759e+08	1.12767e+08	0.158105	9.47544e+07	None
M169T68	169.035	1.14152	C5H4N4O3	5.2	Uric acid	[M+H]+	0.9852	1175	69-93-2	Alkaloids	Pseudoalkaloids	Purine alkaloids	O=c1[nH]c(=O)c2[nH]c(=O)[nH]c2[nH]1	[169.03, 141.04, 126.03, 169.1, 152.01]	8.87622e+07	8.58885e+07	8.20842e+07	9.41287e+07	1.09474e+08	184575	392329	1.41845e+06	835514	791582	91196.8	0.115971	9.20675e+07	Into_Tissues
M169T104_2	169.096	1.73395	C8H12N2O2	5.8	5-Butyl-1H-pyrazole-3-carboxylic acid	[M+H]+	0.813	6485181	92933-48-7	Alkaloids			CCCCc1cc(C(=O)O)n[nH]1	[169.1, 133.08, 151.09, 121.08, 139.09]	9.04823e+07	8.823e+07	9.03388e+07	9.86625e+07	8.41009e+07	1.85397e+06	2.82544e+06	3.72706e+06	400129	0	490684	0.0587304	9.03629e+07	None
M169T296	169.133	4.93318	C11H22N2O2	4.3	Ethyl 4-(4-methylpiperazin-1-yl)butanoate	[M+H-C2H6O]+	0.8691	914998	487008-51-5	Alkaloids	Ornithine alkaloids	Pyrrolidine alkaloids	CCOC(=O)CCCN1CCN(C)CC1	[169.13, 169.1, 170.1, 71.06, 96.07]	7.72114e+07	8.85377e+07	9.14949e+07	9.5167e+07	8.12568e+07	0	1.18095e+06	536521	0	0	175410	0.0850603	8.67336e+07	None
M170T71_1	170.08	1.17928	C8H11NO3	6.6	Pyridoxine	[M+H]+	0.9612	1054	65-23-6	Alkaloids	Nicotinic acid alkaloids	Pyridine alkaloids	Cc1ncc(CO)c(CO)c1O	[170.08, 152.07, 126.05, 134.06, 84.08]	9.0054e+07	9.56696e+07	6.53692e+07	9.21858e+07	7.91784e+07	4.43892e+09	3.15423e+09	3.75984e+09	2.95734e+09	5.80957e+09	4.64776e+09	0.146036	8.44914e+07	None
M170T296	170.117	4.94049	C9H15NO2	6.2	(2S,3aS,7aS)-Octahydro-1H-indole-2-carboxylic acid	[M+H]+	0.7169	7408451	80875-98-5	Alkaloids	Lysine alkaloids		O=C([O-])[C@@H]1C[C@@H]2CCCC[C@@H]2[NH2+]1	[170.12, 170.1, 138.09, 110.06, 170.06]	7.11386e+07	8.48202e+07	9.26442e+07	6.9394e+07	7.97523e+07	1.79701e+07	2.3637e+07	2.95103e+07	2.84914e+07	1.69773e+07	2.3548e+07	0.121418	7.95499e+07	None
M171T411	171.148	6.84779	C9H18N2O	6.1	1-Cyclohexyl-3,3-dimethylurea	[M+H]+	0.8724	4594662	31468-12-9	Alkaloids			CN(C)C(=O)NC1CCCCC1	[171.15, 89.07, 72.04, 46.06, 171.11]	5.15669e+07	8.68447e+07	7.18673e+07	7.99163e+07	8.77655e+07	8.76768e+07	1.97627e+08	1.43657e+08	1.52653e+08	1.00404e+08	1.18871e+08	0.196728	7.55921e+07	None
M171T97_2	171.148	1.60992	C9H21N3O	5.7	N8-Acetylspermidine	[M+H-NH3]+	0.8202	123689	13431-24-8	Alkaloids	Ornithine alkaloids	Polyamines	CC(=O)NCCCCNCCCN	[171.15, 73.08, 171.11, 99.08, 86.1]	7.42267e+07	7.71378e+07	7.57415e+07	7.38147e+07	6.96352e+07	4.92299e+07	5.86791e+07	1.2279e+08	4.38831e+07	5.79142e+07	5.00546e+07	0.0381368	7.41112e+07	None
M172T701	172.169	11.6877	C10H21NO	6.3	1,2,2,6,6-Pentamethyl-4-piperidinol	[M+H]+	0.9749	75472	2403-89-6	Alkaloids	Lysine alkaloids	Piperidine alkaloids	CN1C(C)(C)CC(O)CC1(C)C	[172.17, 88.08, 102.09, 173.13, 57.07]	7.06204e+07	7.9209e+07	4.86907e+07	7.55181e+07	7.84414e+07	4.07307e+06	1.25778e+07	1.80213e+07	2.62929e+06	2.91503e+06	6.23108e+06	0.179396	7.04959e+07	None
M173T79	173.127	1.31229	C8H16N2O2	5.7	1-Carbethoxy-4-aminopiperidine	[M+H]+	0.8142	100867	58859-46-4	Alkaloids	Lysine alkaloids	Piperidine alkaloids	CCOC(=O)N1CCC(N)CC1	[173.13, 75.05, 99.08, 84.08, 72.08]	5.01772e+07	7.5968e+07	7.47279e+07	7.19144e+07	7.92057e+07	4.62759e+06	3.27269e+06	6.07792e+06	6.28977e+06	5.3074e+06	6.12429e+06	0.16482	7.03987e+07	None
M174T282	174.054	4.69965	C10H7NO2	6	3-Isoquinaldic acid	[M+H]+	0.998	124656	6624-49-3	Alkaloids			O=C(O)c1cc2ccccc2cn1	[146.06, 128.05, 132.04, 147.06, 174.05]	5.4916e+07	7.12617e+07	5.69384e+07	7.18314e+07	7.77455e+07	8.55233e+07	1.11972e+08	1.45155e+08	9.45254e+07	5.73221e+07	1.09538e+08	0.150882	6.65386e+07	None
M174T781	174.132	13.016	C13H16N2S	14.4	1-Phenyl-4,4,6-trimethyl-(1H,4H)-2-pyrimidinethiol	[M+H-CHNS]+	0.968	768560	16325-43-2	Alkaloids	Tryptophan alkaloids	Quinoline alkaloids	CC1=CC(C)(C)N=C(S)N1c1ccccc1	[174.13, 118.07, 57.07, 62.01, 133.06]	7.40345e+07	4.50764e+07	6.5087e+07	6.70642e+07	7.30887e+07	6.79961e+07	6.52525e+07	6.50823e+07	6.49563e+07	1.62869e+08	6.19502e+07	0.180463	6.48702e+07	None
M176T389	176.07	6.47888	C10H9NO2	6.3	3-Indoleacetic acid	[M+H]+	0.9995	802	87-51-4	Alkaloids	Tryptophan alkaloids	Simple indole alkaloids	O=C(O)Cc1c[nH]c2ccccc12	[130.06, 176.07, 131.07, 103.05, 130.04]	4.77214e+07	6.22816e+07	7.00848e+07	6.15052e+07	6.01581e+07	6.25687e+07	1.0106e+08	8.90275e+07	7.45229e+07	1.82139e+08	9.4179e+07	0.133425	6.03502e+07	None
M176T228_2	176.07	3.80467	C10H9NO2	6.3	4-Methoxyisocarbostyril	[M+H]+	0.9677	21821105	31053-32-4	Alkaloids			COc1c[nH]c(=O)c2ccccc12	[176.07, 161.05, 133.05, 130.06, 176.06]	5.93971e+07	5.93302e+07	5.85993e+07	5.99563e+07	6.25259e+07	3.68707e+06	1.28723e+07	2.64767e+07	9.49457e+06	4.21777e+06	4.00522e+06	0.0252218	5.99618e+07	None
M176T155	176.07	2.58793	C10H9NO2	5.4	4-Methylquinoline-2,7-diol	[M+H]+	0.9838	5374442	20513-71-7	Alkaloids	Tryptophan alkaloids+Anthranilic acid alkaloids	Quinoline alkaloids	Cc1cc(=O)[nH]c2cc(O)ccc12	[176.07, 158.06, 130.06, 140.05, 177.07]	5.97278e+07	5.79744e+07	5.79928e+07	6.48437e+07	5.82813e+07	188839	0	0	197689	128322	0	0.0490288	5.9764e+07	None
M177T94	177.101	1.56942	C10H12N2O	5.5	Serotonin	[M+H]+	0.9988	5202	50-67-9	Alkaloids	Tryptophan alkaloids	Simple indole alkaloids	NCCc1c[nH]c2ccc(O)cc12	[160.07, 132.08, 177.1, 115.05, 161.08]	3.98793e+07	6.2405e+07	5.77168e+07	6.3797e+07	6.03481e+07	2.56959e+06	7.32631e+06	1.35117e+07	8.1649e+06	1.66947e+06	3.09404e+06	0.171535	5.68292e+07	None
M178T60	178.052	1.00672	C10H10N2O5	13.3	2-Oxazolidinone, 5-[(4-nitrophenoxy)methyl]-	[M+H-CH3NO2]+	0.8087	340061	86181-86-4	Alkaloids			O=C1NCC(COc2ccc([N+](=O)[O-])cc2)O1	[178.05, 148.04, 74.06, 132.05, 56.05]	4.80073e+07	5.53418e+07	5.42991e+07	5.63375e+07	5.73645e+07	7.62862e+07	8.9707e+07	1.09629e+08	1.35205e+08	9.09033e+07	1.0107e+08	0.0678413	5.42701e+07	None
M178T240	178.085	4.00818	C10H11NO2	5.4	1-(o-Hydroxyphenyl)-2-pyrrolidinone	[M+H]+	0.9152	695303	19734-02-2	Alkaloids	Anthranilic acid alkaloids	Quinazoline alkaloids	O=C1CCCN1c1ccccc1O	[178.08, 109.03, 178.12, 178.06, 69.03]	4.82057e+07	4.82492e+07	5.39027e+07	5.67256e+07	6.14117e+07	2.64194e+07	4.37948e+07	5.58194e+07	1.76197e+06	1.6356e+07	3.7585e+07	0.105576	5.3699e+07	Into_Tissues
M178T264	178.085	4.40427	C10H11NO2	5.5	5-Hydroxytryptophol	[M+H]+	0.8972	9061	154-02-9	Alkaloids	Tryptophan alkaloids	Simple indole alkaloids	OCCc1c[nH]c2ccc(O)cc12	[160.07, 132.08, 178.09, 132.04, 142.06]	5.53487e+07	5.02619e+07	5.58588e+07	5.62042e+07	5.00134e+07	4.61882e+07	5.74279e+07	3.552e+08	1.46366e+08	5.27352e+07	7.5295e+07	0.0582701	5.35374e+07	None
M178T1054	178.108	17.5602	C8H11N5	5.8	N-Propyladenine	[M+H]+	0.7884	2155040	16370-58-4	Alkaloids	Pseudoalkaloids	Purine alkaloids	CCCNc1ncnc2nc[nH]c12	[178.11, 137.08, 136.09, 110.07, 95.06]	4.05642e+07	5.74054e+07	5.63656e+07	5.46153e+07	5.87145e+07	6.45502e+07	8.93301e+07	1.0908e+08	1.14499e+08	9.63023e+07	1.23495e+08	0.138292	5.3533e+07	None
M178T1113	178.108	18.5426	C8H11N5	6	5-Amino-3-pyrrolidino-1H-pyrazole-4-carbonitrile	[M+H]+	0.7979	4962701	1119391-48-8	Alkaloids	Lysine alkaloids		N#Cc1c(N2CCCC2)n[nH]c1N	[178.11, 137.08, 136.09, 110.07, 95.06]	5.11772e+07	5.79885e+07	4.24576e+07	5.90747e+07	5.61361e+07	7.95975e+07	1.42805e+08	1.30286e+08	8.52954e+07	7.83437e+07	7.54803e+07	0.127577	5.33668e+07	None
M178T514	178.122	8.55996	C11H15NO	5.5	Rebemide	[M+H]+	0.9785	15542	1696-17-9	Alkaloids			CCN(CC)C(=O)c1ccccc1	[105.03, 178.12, 95.05, 100.08, 178.16]	5.67795e+07	5.77181e+07	4.43144e+07	5.60232e+07	5.15783e+07	3.88583e+07	4.37048e+07	3.72566e+07	3.74497e+07	3.4885e+07	3.18535e+07	0.103965	5.32827e+07	None
M178T198	178.133	3.29859	C10H15N3	5.1	1-(2-Pyridinyl)-4-piperidinamine	[M+H]+	0.9537	10197934	144465-94-1	Alkaloids	Nicotinic acid alkaloids	Pyridine alkaloids	NC1CCN(c2ccccn2)CC1	[178.13, 149.11, 136.07, 161.11, 178.09]	3.97244e+07	5.8883e+07	5.28393e+07	5.77993e+07	5.56366e+07	4.99305e+07	9.4147e+07	1.51551e+08	7.28514e+07	8.44326e+07	8.58162e+07	0.146477	5.29765e+07	None
M179T161	179.08	2.69113	C9H10N2O2	5.6	2-Cyclopropyl-4-methyl-5-pyrimidinecarboxylic acid	[M+H]+	0.8967	22308493	954233-05-7	Alkaloids	Nicotinic acid alkaloids	Pyridine alkaloids	Cc1nc(C2CC2)ncc1C(=O)O	[179.08, 133.08, 179.11, 149.07, 84.08]	4.87922e+07	5.1001e+07	5.44018e+07	5.57438e+07	5.38983e+07	7.52424e+06	1.30136e+07	2.23781e+07	1.65233e+07	6.86958e+06	7.81299e+06	0.0533762	5.27674e+07	None
M180T71_1	180.064	1.18478	C11H7F2NO	14.1	1-(2,4-Difluorophenyl)pyrrole-2-carbaldehyde	[M+H-CO]+	0.7545	3163397	125126-74-1	Alkaloids	Proline alkaloids	Pyrrole alkaloids	O=Cc1cccn1-c1ccc(F)cc1F	[180.06, 180.1, 140.03, 112.04, 162.09]	3.81505e+07	5.1208e+07	5.6634e+07	5.45085e+07	5.87337e+07	1.64164e+07	1.57778e+07	1.84143e+07	2.86188e+07	2.33376e+07	1.86305e+07	0.157116	5.18469e+07	None
M180T932	180.101	15.5269	C10H13NO2	6.5	N-Acetyltyramine	[M+H]+	0.979	121051	1202-66-0	Alkaloids	Tyrosine alkaloids	Phenylethylamines	CC(=O)NCCc1ccc(O)cc1	[180.1, 121.09, 120.08, 138.09, 162.09]	3.75569e+07	5.0969e+07	5.38245e+07	6.27922e+07	5.36542e+07	1.45364e+08	1.63415e+08	1.9039e+08	1.30636e+08	4.64191e+08	1.34952e+08	0.175992	5.17594e+07	None
M181T243	181.071	4.05318	C7H10N4O3	6.5	5-Acetylamino-6-amino-3-methyluracil	[M+H-H2O]+	0.9851	88299	19893-78-8	Alkaloids	Pseudoalkaloids	pteridine alkaloids	CC(=O)Nc1c(N)[nH]c(=O)n(C)c1=O	[181.07, 181.11, 124.05, 181.05, 137.08]	4.74869e+07	5.31796e+07	5.01847e+07	5.2348e+07	5.17458e+07	624016	331772	1.09823e+06	777504	1.07273e+06	0	0.0439965	5.0989e+07	None
M181T181	181.071	3.02113	C13H20N4O3	6.3	(R)-Lisofylline	[M+H-C6H12O]+	0.9965	501254	100324-81-0	Alkaloids	Pseudoalkaloids	Purine alkaloids	C[C@@H](O)CCCCn1c(=O)c2c(ncn2C)n(C)c1=O	[181.07, 124.05, 96.05, 163.04, 142.06]	4.03166e+07	5.50134e+07	4.64705e+07	5.67654e+07	5.57343e+07	4.8202e+07	6.86111e+07	8.83661e+07	5.33024e+07	5.13403e+07	5.51284e+07	0.141207	5.08601e+07	None
M181T163	181.096	2.7244	C9H12N2O2	6.5	Sucrol	[M+H]+	0.7788	9013	150-69-6	Alkaloids			CCOc1ccc(NC(N)=O)cc1	[138.09, 181.1, 181.13, 69.04, 110.1]	4.9938e+07	5.35181e+07	4.96112e+07	5.1836e+07	4.81656e+07	0	0	0	0	0	0	0.041189	5.06138e+07	None
M181T88	181.096	1.47487	C9H13N2O2	5.8	Pyridostigmine cation	[Cat]+	0.997	4991	155-97-5	Alkaloids	Nicotinic acid alkaloids	Pyridine alkaloids	CN(C)C(=O)Oc1ccc[n+](C)c1	[181.1, 181.13, 163.09, 182.1, 136.07]	3.28934e+07	5.55882e+07	5.52717e+07	5.2797e+07	5.53626e+07	8.81881e+06	4.08748e+06	3.48576e+06	4.78705e+06	2.8764e+06	4.51503e+07	0.195356	5.03826e+07	None
M181T264	181.096	4.39405	C15H22N2O2	5.6	p-Acetanisidide, 3'-(cyclohexylamino)-	[M+H-C6H10]+	0.7533	122427	29633-64-5	Alkaloids	Lysine alkaloids		COc1ccc(NC(C)=O)cc1NC1CCCCC1	[181.1, 163.09, 135.09, 121.08, 181.13]	3.50234e+07	5.23786e+07	5.89821e+07	5.10581e+07	5.37782e+07	0	3.03223e+06	1.19711e+06	498387	808709	729994	0.179603	5.02441e+07	None
M181T160	181.133	2.65847	C10H16N2O	6	rac-4-(Methylamino)-1-(3-pyridyl)-1-butanol	[M+H]+	0.95	4071159	76030-54-1	Alkaloids	Nicotinic acid alkaloids	Pyridine alkaloids	CNCCCC(O)c1cccnc1	[181.13, 163.12, 181.1, 69.04, 181.05]	3.42535e+07	5.26981e+07	4.69522e+07	5.10219e+07	6.00323e+07	2.29404e+08	5.59086e+08	3.99365e+08	2.41888e+08	1.96357e+08	5.30476e+08	0.193945	4.89916e+07	None
M182T510	182.116	8.50699	C10H15NO2	6.6	Anhydroecgonine methyl ester	[M+H]+	0.7806	592280	43021-26-7	Alkaloids	Ornithine alkaloids	Tropane alkaloids	COC(=O)C1=CCC2CCC1N2C	[122.1, 182.12, 164.11, 108.08, 55.02]	5.87465e+07	4.62091e+07	4.30162e+07	4.72057e+07	4.38916e+07	2.67733e+07	3.24099e+07	3.53718e+07	2.96289e+07	1.97816e+07	3.15301e+07	0.132633	4.78138e+07	None
M183T131	183.032	2.19162	C12H16ClN3O2	2.7	2-Chloro-N-(2-morpholinoethyl)nicotinamide	[M+H-C4H9NO]+	0.7985	3466480	551901-48-5	Alkaloids	Nicotinic acid alkaloids	Pyridine alkaloids	O=C(NCCN1CCOCC1)c1cccnc1Cl	[183.03, 113.96, 183.11, 110.03, 69.04]	4.63575e+07	4.76029e+07	4.84231e+07	4.75265e+07	4.76306e+07	0	98492.5	144946	0	156498	0	0.0155584	4.75081e+07	None
M183T273_2	183.148	4.54665	C19H38N4O	5	1,3-Bis(2,2,6,6-tetramethyl-4-piperidyl)urea	[M+H-C9H20N2]+	0.9131	118165	34402-56-7	Alkaloids	Lysine alkaloids	Piperidine alkaloids	CC1(C)CC(NC(=O)NC2CC(C)(C)NC(C)(C)C2)CC(C)(C)N1	[183.15, 69.04, 55.05, 183.11, 113.96]	3.1238e+07	5.18287e+07	4.76711e+07	5.01862e+07	5.17086e+07	5.04128e+07	1.26228e+08	8.17598e+07	8.12823e+07	4.70498e+07	7.02129e+07	0.18719	4.65265e+07	None
M184T68	184.059	1.1298	C8H9NO4	5.2	4-Pyridoxic acid	[M+H]+	0.9083	6723	82-82-6	Alkaloids	Nicotinic acid alkaloids	Pyridine alkaloids	Cc1ncc(CO)c(C(=O)O)c1O	[184.06, 138.05, 156.06, 166.05, 185.13]	3.4024e+07	5.06473e+07	4.39681e+07	5.10651e+07	5.28108e+07	7.13798e+06	1.14188e+07	3.86543e+07	2.12604e+07	1.10504e+07	4.36407e+07	0.166544	4.6503e+07	None
M184T139	184.096	2.31167	C10H11F2N	14	(2R)-2-(2,5-Difluorophenyl)pyrrolidine	[M+H]+	0.9363	7176290	1218935-59-1	Alkaloids			Fc1ccc(F)c([C@H]2CCCN2)c1	[184.1, 138.09, 154.09, 124.07, 70.06]	4.50321e+07	4.83847e+07	4.24643e+07	4.70532e+07	4.89485e+07	4.80468e+07	5.80872e+07	5.13671e+07	3.78577e+07	3.60304e+07	5.03153e+07	0.057272	4.63766e+07	None
M188T228	188.07	3.80583	C11H9NO2	6.1	(E)-3-(1H-Indol-2-yl)acrylic acid	[M+H]+	0.9452	15030923	143618-94-4	Alkaloids	Tryptophan alkaloids	Simple indole alkaloids	O=C(O)/C=C/c1cc2ccccc2[nH]1	[170.06, 188.07, 142.06, 146.06, 115.05]	4.27528e+07	4.39442e+07	4.42876e+07	4.35502e+07	4.2701e+07	2.43079e+07	2.322e+07	2.69329e+07	2.37601e+07	1.62914e+07	1.96254e+07	0.0162871	4.34472e+07	None
M188T257	188.07	4.27682	C11H11NO3	5	3-Indolyllactic acid	[M+H-H2O]+	0.9458	92904	832-97-3	Alkaloids	Tryptophan alkaloids	Simple indole alkaloids	O=C(O)C(O)Cc1c[nH]c2ccccc12	[146.06, 188.07, 118.06, 144.08, 188.09]	4.56518e+07	4.00254e+07	3.75122e+07	5.03401e+07	4.34597e+07	2.157e+06	303424	786211	1.13833e+06	2.53517e+06	248315	0.114806	4.33978e+07	None
M190T465	190.085	7.74943	C11H11NO2	6.3	3-Indolepropionic acid	[M+H]+	0.9884	3744	830-96-6	Alkaloids	Tryptophan alkaloids	Simple indole alkaloids	O=C(O)CCc1c[nH]c2ccccc12	[130.06, 190.09, 172.07, 55.02, 190.12]	3.98121e+07	4.08883e+07	4.36123e+07	4.7572e+07	3.98218e+07	0	0	0	301021	0	0	0.0781805	4.23413e+07	None
M190T46	190.107	0.774835	C8H15NO4	6.1	Castanospermine	[M+H]+	0.9334	361923	79831-76-8	Alkaloids	Lysine alkaloids	Indolizidine alkaloids	OC1CN2CC[C@H](O)C2C(O)[C@@H]1O	[190.11, 58.06, 172.1, 88.08, 100.08]	4.15269e+07	3.98391e+07	4.94789e+07	3.72336e+07	4.25689e+07	1.03284e+08	1.40799e+08	4.4568e+08	1.39576e+08	1.97354e+08	1.79409e+08	0.108635	4.21295e+07	None
M190T1114	190.108	18.5632	C9H11N5	6.1	6-Pyrrolidinopurine	[M+H]+	0.8459	756690	1928-89-8	Alkaloids	Pseudoalkaloids	Purine alkaloids	c1nc(N2CCCC2)c2[nH]cnc2n1	[190.11, 149.08, 67.03, 150.09, 122.07]	4.5519e+07	4.54694e+07	3.29461e+07	4.49097e+07	3.94535e+07	0	0	0	0	0	0	0.131894	4.16595e+07	None
M190T275	190.122	4.57764	C13H16N2OS	5	1-(2-Hydroxyphenyl)-4,4,6-trimethyl-3,4-dihydro-2(1H)-pyrimidinethione	[M+H-CHNS]+	0.9803	691354	63704-48-3	Alkaloids	Tryptophan alkaloids	Quinoline alkaloids	CC1=CC(C)(C)N=C(S)N1c1ccccc1O	[190.12, 190.09, 145.1, 173.1, 162.13]	3.84007e+07	3.84031e+07	4.1706e+07	4.77034e+07	4.04312e+07	6.98004e+07	3.64002e+07	4.75115e+07	3.57458e+07	4.11819e+07	5.83414e+07	0.0927035	4.13289e+07	None
M191T194	191.117	3.22889	C13H19N3O	5.2	4-(4-Acetyl-1-piperazinyl)-3-methylaniline	[M+H-C2H5N]+	0.9545	5311936	862686-09-7	Alkaloids	Tryptophan alkaloids		CC(=O)N1CCN(c2ccc(N)cc2C)CC1	[191.12, 149.11, 132.08, 150.09, 95.06]	4.11804e+07	4.10244e+07	4.12561e+07	4.06942e+07	3.97349e+07	2.48153e+07	2.5214e+07	2.89475e+07	2.5292e+07	2.99891e+07	2.48407e+07	0.0152474	4.0778e+07	None
M192T169	192.064	2.82483	C13H15NO3	6.1	Isopropyl 5-hydroxy-2-methyl-1H-indole-3-carboxylate	[M+H-C3H6]+	0.9648	21535502	54436-15-6	Alkaloids	Tryptophan alkaloids	Quinoline alkaloids+Simple indole alkaloids	Cc1[nH]c2ccc(O)cc2c1C(=O)OC(C)C	[192.06, 148.07, 146.06, 147.07, 192.1]	3.50737e+07	4.06712e+07	3.92037e+07	4.19316e+07	4.37121e+07	8.2568e+07	7.82867e+07	6.96472e+07	9.44111e+07	6.17691e+07	3.93344e+07	0.0815291	4.01184e+07	None
M193T77_3	193.132	1.27515	C16H23N3O3	5.4	N-Acetyl-.beta.-alanyl-N-(2-phenylethyl)-.beta.-alaninamide	[M+H-C5H7NO2]+	0.7664	100624729	2059528-94-6	Alkaloids	Peptide alkaloids		CC(=O)NCCC(=O)NCCC(=O)NCCc1ccccc1	[193.13, 193.1, 146.06, 175.12, 137.07]	3.45315e+07	3.9975e+07	4.01118e+07	3.76356e+07	3.85528e+07	4.86412e+07	6.38464e+07	5.50339e+07	4.39868e+07	4.52963e+07	4.437e+07	0.0596112	3.81614e+07	None
M194T255	194.08	4.24275	C13H9N3O2	24.8	5-Nitro-2-phenyl-1H-benzimidazole	[M+H-NO2]+	0.7001	759399	1571-85-3	Alkaloids	Anthranilic acid alkaloids	Quinazoline alkaloids	O=[N+]([O-])c1ccc2nc(-c3ccccc3)[nH]c2c1	[195.09, 138.06, 110.07, 194.08, 69.04]	4.18569e+07	3.72014e+07	3.90033e+07	3.56831e+07	3.54342e+07	2.62324e+07	2.53421e+07	2.76766e+07	2.96477e+07	4.57093e+07	2.31598e+07	0.0703463	3.78358e+07	None
M194T91	194.103	1.50851	C8H11N5O	3.8	2-[(1-Methyl-1H-pyrazolo[3,4-d]pyrimidin-4-yl)amino]ethanol	[M+H]+	0.9835	219784	5334-71-4	Alkaloids	Pseudoalkaloids	Purine alkaloids	Cn1ncc2c(NCCO)ncnc21	[194.1, 124.05, 194.08, 167.06, 149.04]	3.89021e+07	4.45745e+07	3.36729e+07	3.47094e+07	3.641e+07	3.476e+07	1.09595e+08	6.36676e+07	4.75164e+07	5.40263e+07	9.8533e+07	0.115396	3.76538e+07	None
M194T165	194.117	2.74596	C11H17NO3	4.6	Isoprenaline	[M+H-H2O]+	0.8682	3779	7683-59-2	Alkaloids	Tyrosine alkaloids	Phenylethylamines	CC(C)NCC(O)c1ccc(O)c(O)c1	[194.12, 80.05, 194.08, 69.07, 151.06]	2.63936e+07	3.85976e+07	3.80276e+07	4.61819e+07	3.39534e+07	3.03502e+07	4.08191e+07	2.75254e+07	3.2182e+07	2.67854e+07	2.23529e+07	0.197337	3.66308e+07	None
M195T293	195.086	4.87567	C8H10N4O2	7.2	8-Methyltheophylline	[M+H]+	0.9985	95030	830-65-9	Alkaloids	Pseudoalkaloids	Purine alkaloids	Cc1nc2c([nH]1)c(=O)n(C)c(=O)n2C	[195.09, 138.07, 110.07, 69.04, 83.06]	4.00165e+07	3.29959e+07	3.07186e+07	3.20851e+07	4.30596e+07	0	0	0	0	0	0	0.151796	3.57751e+07	None
M196T217	196.031	3.6179	C11H7ClFNO	6.7	1-(3-Chloro-4-fluorophenyl)pyrrole-2-carbaldehyde	[M+H-CO]+	0.9892	3703930	383136-18-3	Alkaloids	Proline alkaloids	Pyrrole alkaloids	O=Cc1cccn1-c1ccc(F)c(Cl)c1	[196.03, 150.03, 152.04, 195.03, 106.04]	2.27046e+07	3.20117e+07	2.56211e+07	3.36573e+07	3.30727e+07	6.41495e+06	2.19163e+07	3.10056e+07	4.85959e+06	4.631e+06	4.04193e+06	0.167887	2.94135e+07	None
M196T260	196.092	4.33337	C12H9N3	15.2	2-(3-Pyridyl)benzimidazole	[M+H]+	0.894	247635	1137-67-3	Alkaloids	Nicotinic acid alkaloids	Pyridine alkaloids	c1cncc(-c2nc3ccccc3[nH]2)c1	[196.09, 196.15, 139.07, 69.04, 138.07]	1.9926e+07	2.91321e+07	3.21043e+07	3.17479e+07	3.33152e+07	2.6496e+08	1.7364e+08	1.55164e+08	1.41586e+08	2.78686e+08	1.23806e+08	0.185613	2.92451e+07	None
M197T166	197.066	2.76137	C7H8N4O3	4.6	1,7-Dimethyluric acid	[M+H]+	0.9879	91611	33868-03-0	Alkaloids	Pseudoalkaloids	Purine alkaloids	Cn1c(=O)[nH]c2[nH]c(=O)n(C)c2c1=O	[197.07, 140.04, 151.07, 197.13, 158.05]	3.34268e+07	2.74327e+07	2.85156e+07	2.52016e+07	2.78846e+07	0	0	0	188002	0	0	0.106268	2.84923e+07	None
M197T233	197.089	3.87777	C11H15ClN4	12.7	4-(4-Chlorophenyl)piperazine-1-carboxamidine	[M+H-CH2N2]+	0.9645	205045	17238-60-7	Alkaloids			N=C(N)N1CCN(c2ccc(Cl)cc2)CC1	[197.09, 140.07, 138.07, 139.07, 196.09]	2.59537e+07	3.36849e+07	2.54297e+07	2.33044e+07	3.37577e+07	7.94075e+06	1.17718e+07	1.71045e+07	7.52365e+06	6.02645e+06	8.71787e+06	0.173597	2.84261e+07	None
M198T357	198.119	5.95355	C9H15N3O2	21.7	3-(4-Amino-1-piperidinyl)-2,5-pyrrolidinedione	[M+H]+	0.746	61950648	1248457-69-3	Alkaloids	Lysine alkaloids		NC1CCN(C2CC(=O)NC2=O)CC1	[198.12, 180.11, 136.12, 134.1, 108.09]	3.14697e+07	2.92548e+07	2.91207e+07	1.79319e+07	2.87422e+07	402698	0	0	0	1.36647e+06	0	0.195834	2.73039e+07	None
M199T95	199.107	1.57981	C10H12F2N2	13.1	1-(3,4-Difluorophenyl)piperazine	[M+H]+	0.7637	2783122	255893-57-3	Alkaloids			Fc1ccc(N2CCNCC2)cc1F	[199.11, 163.09, 181.1, 121.08, 135.09]	2.26403e+07	2.96291e+07	2.78696e+07	2.77313e+07	2.7548e+07	2.80313e+07	3.12527e+07	2.70807e+07	1.50824e+07	1.08808e+07	9.27878e+06	0.096769	2.70837e+07	None
M200T1089	200.092	18.15	C15H17N5	5	N-Cyclopentyl-1-methyl[1,2,4]triazolo[4,3-a]quinoxalin-4-amine	[M+H-C5H8]+	0.8986	899185	113181-12-7	Alkaloids	Anthranilic acid alkaloids		Cc1nnc2c(NC3CCCC3)nc3ccccc3n12	[200.09, 160.07, 159.07, 118.04, 136.05]	2.52001e+07	2.84154e+07	2.78797e+07	2.51576e+07	2.87646e+07	8.47664e+07	3.83672e+07	5.34321e+07	3.95118e+07	4.37997e+07	2.8689e+07	0.0652451	2.70835e+07	None
M203T91_2	203.08	1.51791	C11H10N2O2	5.6	2,3-Dimethyl-6-quinoxalinecarboxylic acid	[M+H]+	0.7101	236268	17635-26-6	Alkaloids	Anthranilic acid alkaloids	Phenazine alkaloids	Cc1nc2ccc(C(=O)O)cc2nc1C	[86.1, 203.08, 157.07, 130.06, 203.14]	2.89698e+07	2.55596e+07	2.60786e+07	2.57817e+07	2.67823e+07	9.84343e+08	8.65472e+08	750113	2.02231e+06	8.1366e+08	237327	0.0519811	2.66344e+07	Into_Tissues
M203T201	203.117	3.34523	C7H14N4O3	5.4	Dinotefuran	[M+H]+	0.9638	197701	165252-70-0	Alkaloids			CNC(=N[N+](=O)[O-])NCC1CCOC1	[129.09, 87.08, 114.1, 113.09, 73.06]	2.42588e+07	2.58924e+07	2.60991e+07	3.02631e+07	2.56251e+07	1.03295e+07	1.27193e+07	1.17152e+07	1.81984e+07	1.43906e+07	1.28296e+07	0.0855632	2.64277e+07	None
M204T146	204.122	2.4396	C12H16N2O2	18.5	1-(4-Nitrophenyl)azepane	[M+H-OH]+	0.8102	83639	13663-23-5	Alkaloids			O=[N+]([O-])c1ccc(N2CCCCCC2)cc1	[174.11, 204.12, 102.05, 128.11, 130.09]	2.8384e+07	2.6744e+07	2.69822e+07	2.07803e+07	2.62057e+07	2.52682e+08	1.97005e+08	1.38782e+08	1.34028e+08	3.04961e+08	1.05214e+09	0.113459	2.58192e+07	None
M204T269	204.123	4.48963	C10H13N5	4.4	Isopentenyladenine	[M+H]+	0.9871	92180	2365-40-4	Alkaloids	Pseudoalkaloids	Purine alkaloids	CC(C)=CCNc1ncnc2nc[nH]c12	[136.06, 204.12, 148.06, 69.07, 126.05]	2.44853e+07	2.64712e+07	2.44774e+07	2.70794e+07	2.60597e+07	1.64011e+07	1.35974e+07	1.44532e+07	2.11079e+07	2.49536e+07	2.06202e+07	0.0459974	2.57146e+07	None
M205T354	205.085	5.9057	C18H16F3NO4	5.4	Picoxystrobin	[M+H-C6H4F3NO]+	0.9487	11285653	117428-22-5	Alkaloids			CO/C=C(/C(=O)OC)c1ccccc1COc1cccc(C(F)(F)F)n1	[145.06, 205.08, 187.07, 159.08, 117.07]	2.61078e+07	2.51701e+07	2.19647e+07	2.22551e+07	3.05361e+07	1.11905e+06	458615	0	1.76255e+06	1.20529e+06	680202	0.138054	2.52068e+07	None
M206T264	206.08	4.40148	C9H8FN5	16.9	s-Triazine, 2-amino-4-(p-fluoroanilino)-	[M+H]+	0.8364	704922	1549-50-4	Alkaloids			Nc1ncnc(Nc2ccc(F)cc2)n1	[164.07, 122.06, 206.08, 206.12, 188.07]	2.9715e+07	2.46035e+07	2.39097e+07	2.17347e+07	2.51627e+07	310634	2.46666e+06	1.96616e+06	1.07939e+06	486416	1.24883e+06	0.116951	2.50251e+07	None
M206T118	206.116	1.97113	C12H15NO2	5.5	Dehydrosalsolidine	[M+H]+	0.9706	22652	4721-98-6	Alkaloids	Tyrosine alkaloids	Isoquinoline alkaloids	COc1cc2c(cc1OC)C(C)=NCC2	[206.12, 163.1, 108.04, 206.04, 107.05]	2.36082e+07	2.51813e+07	2.54149e+07	2.50393e+07	2.56169e+07	1.03774e+07	9.96214e+07	1.22558e+08	7.36436e+07	3.81369e+07	1.15431e+07	0.0317874	2.49721e+07	None
M207T91	207.112	1.50896	C11H14N2O2	6.2	1-(2-Methyl-4-nitrophenyl)pyrrolidine	[M+H]+	0.8815	105742	67828-58-4	Alkaloids			Cc1cc([N+](=O)[O-])ccc1N1CCCC1	[207.11, 100.07, 108.04, 124.04, 126.05]	2.538e+07	2.40204e+07	2.48398e+07	2.4122e+07	2.53991e+07	5.04969e+07	8.78014e+07	8.99714e+07	6.36485e+07	5.35562e+07	5.98843e+07	0.0267444	2.47523e+07	None
M208T96_2	208.096	1.59283	C13H15NO4	4.4	N-Acetyl-3,4-methylenedioxymethcathinone	[M+H-C2H2O]+	0.7788	91693878	1227293-15-3	Alkaloids			CC(=O)N(C)C(C)C(=O)c1ccc2c(c1)OCO2	[190.09, 208.1, 120.08, 180.1, 84.08]	2.33371e+07	2.15627e+07	3.22743e+07	2.18425e+07	2.21226e+07	1.03861e+08	8.69506e+07	1.77645e+08	7.62407e+07	4.28662e+07	5.26649e+07	0.187748	2.42278e+07	None
M208T219	208.132	3.6553	C12H17NO2	4.8	(.+/-.)-N,N-Dimethyl-3,4-methylenedioxyamphetamine	[M+H]+	0.9863	551630	74698-50-3	Alkaloids			CC(Cc1ccc2c(c1)OCO2)N(C)C	[208.13, 136.11, 162.05, 165.08, 208.09]	2.01153e+07	2.81841e+07	1.89681e+07	2.45233e+07	2.59795e+07	5.52747e+07	1.25785e+08	9.25617e+07	5.79248e+07	1.68051e+07	2.67719e+07	0.165952	2.35541e+07	None
M209T90	209.091	1.5002	C10H12N2O3	5.2	N-{3-Nitro-2,4-dimethylphenyl}acetamide	[M+H]+	0.9302	170166	39182-88-2	Alkaloids			CC(=O)Nc1ccc(C)c([N+](=O)[O-])c1C	[209.09, 191.08, 173.07, 209.13, 145.08]	2.35002e+07	2.61485e+07	1.8686e+07	2.351e+07	2.4405e+07	0	0	0	0	0	0	0.119147	2.32499e+07	None
M209T79_2	209.127	1.31032	C11H16N2O2	5.9	Pilocarpine	[M+H]+	0.776	4819	82009-34-5	Alkaloids	Histidine alkaloids	Imidazole alkaloids	CCC1C(=O)OCC1Cc1cncn1C	[209.13, 109.08, 101.06, 55.05, 209.09]	2.32882e+07	2.22083e+07	2.36017e+07	2.45414e+07	2.20566e+07	5.08417e+06	3.50402e+06	5.52723e+06	1.02309e+07	3.12004e+06	3.10373e+06	0.0444992	2.31392e+07	None
M209T108	209.127	1.79575	C21H25N3O3	4.9	N-(2-Furfuryl)-1-[(3S)-1,2,3,4-tetrahydroisoquinoline-3-carbonyl]isonipecotamide	[M+H-C10H9NO]+	0.9941	7631344	1173687-99-4	Alkaloids	Lysine alkaloids	Piperidine alkaloids	O=C(NCc1ccco1)C1CCN(C(=O)[C@@H]2Cc3ccccc3CN2)CC1	[209.13, 86.1, 72.08, 210.11, 84.08]	2.37173e+07	2.03426e+07	3.00563e+07	2.12572e+07	1.99781e+07	3.14089e+07	9.27204e+07	1.56103e+07	2.99254e+07	6.68547e+07	3.62664e+07	0.180695	2.30703e+07	None
M209T317	209.164	5.28297	C12H20N2O	5	1-{[4-(Dimethylamino)benzyl]amino}-2-propanol	[M+H]+	0.7323	344187	7467-44-9	Alkaloids			CC(O)CNCc1ccc(N(C)C)cc1	[209.16, 69.04, 123.12, 81.07, 83.08]	2.14266e+07	2.64596e+07	2.07698e+07	2.27353e+07	2.31416e+07	1.56864e+08	9.67416e+07	9.26436e+07	1.20909e+08	7.37843e+07	1.12765e+08	0.0963014	2.29066e+07	None
M211T505	211.179	8.422	C12H22N2O	5.5	4-Cyclohexanecarboxamidopiperidine	[M+H]+	0.9798	1445167	78555-36-9	Alkaloids			O=C(NC1CCNCC1)C1CCCCC1	[211.18, 71.06, 96.07, 57.07, 71.09]	1.56921e+07	2.27017e+07	2.4353e+07	2.56169e+07	2.16307e+07	1.47345e+08	7.07632e+08	1.79287e+08	9.06195e+07	1.3162e+08	5.44026e+08	0.174634	2.19989e+07	None
M212T188	212.127	3.13726	C11H17NO3	5.3	Methoxamine	[M+H]+	0.9674	6082	390-28-3	Alkaloids	Pseudoalkaloids	Phenylalanine-derived alkaloids	COc1ccc(OC)c(C(O)C(C)N)c1	[212.13, 194.12, 164.11, 150.09, 168.1]	2.07656e+07	2.15311e+07	2.21152e+07	2.19549e+07	2.23139e+07	0	544724	244366	0	179786	0	0.0282605	2.17362e+07	None
M212T330	212.127	5.4988	C11H17NO3	5.4	Metaproterenol	[M+H]+	0.7753	4086	586-06-1	Alkaloids	Tyrosine alkaloids	Phenylethylamines	CC(C)NCC(O)c1cc(O)cc(O)c1	[212.13, 126.09, 194.12, 83.09, 166.12]	1.496e+07	2.4178e+07	2.22391e+07	2.38878e+07	2.31952e+07	0	0	0	0	0	0	0.176869	2.1692e+07	None
M212T368	212.138	6.13856	C10H17N3O2	5.8	Isouron	[M+H]+	0.7566	41648	55861-78-4	Alkaloids	Pseudoalkaloids		CN(C)C(=O)Nc1cc(C(C)(C)C)on1	[212.14, 109.08, 165.14, 123.09, 82.05]	2.21674e+07	2.36776e+07	1.98554e+07	2.16744e+07	2.09792e+07	1.52849e+07	1.81241e+07	4.20265e+07	1.76986e+07	1.48585e+07	1.47392e+07	0.0654546	2.16708e+07	None
M213T228_1	213.086	3.80828	C9H14N2O5	5.1	2-Acetyl-5-(tetrahydroxybutyl)imidazole	[M+H-H2O]+	0.9844	108037	94944-70-4	Alkaloids			CC(=O)c1ncc([C@@H](O)[C@H](O)[C@H](O)CO)[nH]1	[213.09, 141.06, 69.04, 153.06, 73.03]	2.28796e+07	2.18405e+07	2.11923e+07	1.98811e+07	2.20035e+07	0	0	0	0	0	0	0.0517051	2.15594e+07	None
M213T84	213.133	1.39232	C20H26N2	24.4	8-Cyclohexyl-2,3,3a,4,5,6-hexahydro-1H-pyrazino[3,2,1-jk]carbazole	[M+H-C6H10]+	0.9891	160020	170964-67-7	Alkaloids	Tryptophan alkaloids	Carboline alkaloids	c1cc2c(cc1C1CCCCC1)c1c3n2CCNC3CCC1	[213.13, 195.12, 113.08, 70.06, 114.07]	2.2548e+07	2.27103e+07	1.97413e+07	1.92442e+07	2.32851e+07	2.05975e+07	3.85041e+07	4.48224e+07	4.72321e+07	7.41823e+07	6.74486e+07	0.0867782	2.15058e+07	None
M214T278	214.143	4.63988	C11H19NO3	4.7	Ethyl ecgonine	[M+H]+	0.9164	14808811	70939-97-8	Alkaloids	Ornithine alkaloids	Tropane alkaloids	CCOC(=O)C1C(O)CC2CCC1N2C	[214.14, 196.13, 84.04, 124.11, 112.08]	1.45581e+07	2.31156e+07	2.13787e+07	2.38551e+07	2.35394e+07	3.54219e+07	5.70773e+07	6.36878e+07	1.76443e+07	4.88743e+07	4.53668e+07	0.182373	2.12894e+07	None
M216T143	216.086	2.38047	C10H9N5O	6.7	N-(2-Furanylmethyl)-1H-pyrazolo[3,4-d]pyrimidin-4-amine	[M+H]+	0.985	219840	99057-46-2	Alkaloids	Pseudoalkaloids	Purine alkaloids	c1coc(CNc2ncnc3[nH]ncc23)c1	[81.03, 216.09, 216.12, 198.07, 216.16]	1.98033e+07	2.03138e+07	2.04e+07	2.14101e+07	2.22194e+07	1.42562e+07	2.19839e+07	2.52882e+07	2.18828e+07	1.80516e+07	1.56438e+07	0.046623	2.08293e+07	None
M216T104_2	216.101	1.73245	C8H14ClN5	1.2	Atrazine	[M+H]+	0.9911	2256	1912-24-9	Alkaloids	Pseudoalkaloids	Purine alkaloids	CCNc1nc(Cl)nc(NC(C)C)n1	[216.1, 124.07, 146.1, 107.07, 106.06]	2.00438e+07	2.45955e+07	2.18919e+07	1.6991e+07	2.03128e+07	2.50807e+07	1.5097e+07	1.87132e+07	1.73834e+07	1.68339e+07	1.83693e+07	0.133859	2.0767e+07	None
M216T56	216.122	0.92884	C11H15F2NO	10.9	N-(2,6-Difluorobenzyl)-1-methoxy-2-propanamine	[M+H]+	0.9377	2851055	353777-75-0	Alkaloids	Pseudoalkaloids	Phenylalanine-derived alkaloids	COCC(C)NCc1c(F)cccc1F	[216.12, 84.08, 72.08, 216.14, 114.09]	2.10231e+07	2.07099e+07	2.02542e+07	2.01243e+07	2.13713e+07	3.93348e+07	7.52021e+07	1.05969e+08	7.21339e+07	1.38166e+08	6.11265e+07	0.0251677	2.06965e+07	None
M216T376	216.137	6.2655	C14H19NO2	4.8	Methoxmetamine	[M+H-H2O]+	0.882	117067863	1782148-51-9	Alkaloids	Lysine alkaloids		CNC1(c2cccc(OC)c2)CCCCC1=O	[216.14, 201.11, 173.08, 188.11, 186.09]	1.99545e+07	2.03543e+07	2.12054e+07	2.02547e+07	2.14724e+07	2.14052e+07	1.43368e+07	1.54061e+07	2.82256e+07	1.9538e+07	2.01749e+07	0.0316875	2.06483e+07	None
M217T243	217.096	4.04275	C12H12N2O2	23.2	L-1,2,3,4-Tetrahydro-beta-carboline-3-carboxylic acid	[M+H]+	0.8288	98285	6052-68-2	Alkaloids	Tryptophan alkaloids	Carboline alkaloids	O=C(O)C1Cc2c([nH]c3ccccc23)CN1	[144.08, 217.1, 74.02, 171.09, 173.11]	1.90181e+07	2.04514e+07	2.02652e+07	2.12163e+07	2.09026e+07	2.76598e+07	2.88034e+07	1.95555e+07	2.61345e+07	1.04374e+07	2.90838e+07	0.0414015	2.03707e+07	None
M217T123	217.103	2.04573	C11H12N4O	22.6	4-Ethyl-N-(4H-1,2,4-triazol-4-yl)benzamide	[M+H]+	0.9947	2225294	777874-30-3	Alkaloids			CCc1ccc(C(=O)Nn2cnnc2)cc1	[217.1, 72.08, 70.06, 84.08, 217.16]	1.91124e+07	2.1419e+07	2.08933e+07	1.89417e+07	2.04242e+07	1.22266e+07	1.16699e+07	1.16801e+07	1.54054e+07	1.20814e+07	9.44162e+06	0.0541964	2.01581e+07	None
M219T226	219.148	3.77212	C13H18N2O	12.2	Cinnamoyl putrescin	[M+H]+	0.8445	12073937		Alkaloids	Ornithine alkaloids	Polyamines	NCCCCNC(=O)/C=C/c1ccccc1	[131.05, 72.08, 202.12, 219.15, 103.05]	1.55753e+07	2.27681e+07	1.57219e+07	2.08686e+07	2.22948e+07	0	0	856052	543057	0	396206	0.181863	1.94457e+07	None
M219T280	219.148	4.66935	C13H18N2O	5.2	1-Methylpsilocin	[M+H]+	0.9931	44404883	1465-16-3	Alkaloids	Tryptophan alkaloids	Simple indole alkaloids	CN(C)CCc1cn(C)c2cccc(O)c12	[219.15, 69.04, 81.07, 109.1, 67.05]	2.10266e+07	1.79095e+07	2.08858e+07	1.91172e+07	1.76862e+07	2.05132e+07	4.24623e+07	1.14039e+08	3.09818e+07	4.98636e+07	2.89013e+07	0.082079	1.93251e+07	None
M220T134	220.132	2.23878	C13H17NO2	7	Ritalinic acid	[M+H]+	0.7062	86863	107534-96-3	Alkaloids	Lysine alkaloids	Piperidine alkaloids	O=C(O)C(c1ccccc1)C1CCCCN1	[220.13, 107.05, 149.06, 90.05, 72.08]	2.10507e+07	2.00995e+07	1.28592e+07	2.13362e+07	2.0078e+07	2.70843e+07	2.47571e+07	1.6909e+07	9.02991e+06	8.99426e+06	2.59793e+07	0.184713	1.90847e+07	Into_Tissues
M221T409	221.163	6.80862	C13H20N2O	5.9	4-(4-Isopropyl-1-piperazinyl)phenol	[M+H]+	0.9101	689098	67914-97-0	Alkaloids			CC(C)N1CCN(c2ccc(O)cc2)CC1	[221.16, 69.04, 93.07, 67.05, 79.05]	1.48687e+07	1.79171e+07	1.90714e+07	2.21723e+07	1.95292e+07	1.9484e+07	2.12144e+07	2.16726e+07	2.18585e+07	2.02143e+07	1.9892e+07	0.141833	1.87117e+07	None
M222T317	222.075	5.27883	C11H11NO4	5.2	2,3-Dihydro-3-oxo-4H-1,4-benzoxazine-4-propionic acid	[M+H]+	0.8625	3321885	23866-15-1	Alkaloids			O=C(O)CCN1C(=O)COc2ccccc21	[162.05, 222.15, 190.05, 222.07, 201.09]	1.58885e+07	1.69122e+07	2.40503e+07	1.66264e+07	1.97443e+07	7.98227e+06	4.78407e+06	6.11705e+06	1.18463e+07	4.81947e+06	5.36191e+06	0.180102	1.86443e+07	None
M222T230	222.075	3.8346	C11H11NO4	5	4H-1,4-Benzoxazine-4-acetic acid, 2,3-dihydro-6-methyl-3-oxo-	[M+H]+	0.7978	3239077	134997-69-6	Alkaloids			Cc1ccc2c(c1)N(CC(=O)O)C(=O)CO2	[176.07, 130.06, 158.06, 148.07, 222.07]	2.13848e+07	2.0622e+07	1.9692e+07	1.22106e+07	1.9021e+07	0	492724	0	0	0	0	0.197754	1.85861e+07	None
M223T94	223.143	1.57168	C10H20N2O2	5.9	4-Amino-N-Boc-piperidine	[M+Na]+	0.9227	1268291	87120-72-7	Alkaloids			CC(C)(C)OC(=O)N1CCC(N)CC1	[223.14, 123.09, 101.06, 55.05, 223.12]	1.91296e+07	2.29964e+07	1.62411e+07	1.62955e+07	1.5394e+07	1.68768e+07	2.47078e+07	2.45773e+07	2.1394e+07	3.76319e+07	2.67542e+07	0.17343	1.80113e+07	None
M224T88_1	224.077	1.47487	C11H10FNO3	21.5	1-(2-Fluorophenyl)-5-oxo-3-pyrrolidinecarboxylic acid	[M+H]+	0.7192	2926548	1998-86-3	Alkaloids	Tryptophan alkaloids		O=C(O)C1CC(=O)N(c2ccccc2F)C1	[178.07, 224.07, 224.13, 153.04, 179.06]	1.52537e+07	1.7461e+07	2.04209e+07	1.88201e+07	1.70107e+07	1.90669e+07	1.5727e+07	2.47816e+07	2.62146e+07	2.37084e+07	2.39203e+07	0.109307	1.77933e+07	None
M224T180	224.127	2.99713	C10H19NO3	5.6	(S)-(+)-N-Boc-prolinol	[M+Na]+	0.8327	643448	69610-40-8	Alkaloids	Ornithine alkaloids	Pyrrolidine alkaloids	CC(C)(C)OC(=O)N1CCC[C@H]1CO	[224.13, 124.07, 101.06, 55.05, 224.09]	1.47011e+07	1.60686e+07	1.56551e+07	1.87182e+07	2.28877e+07	9.78198e+07	1.27815e+08	1.5076e+08	5.8978e+07	3.2864e+07	5.07518e+07	0.187824	1.76061e+07	None
M225T116	225.122	1.93147	C11H16N2O3	5.1	Atenolol-desisopropyl	[M+H]+	0.8468	14211540	81346-71-6	Alkaloids	Peptide alkaloids	Simple amide alkaloids	NCC(O)COc1ccc(CC(N)=O)cc1	[225.12, 125.07, 226.11, 225.07, 126.05]	1.7607e+07	1.73953e+07	1.74034e+07	1.69131e+07	1.66992e+07	551601	165672	521965	0	798822	474785	0.0220992	1.72036e+07	None
M225T55	225.122	0.909114	C15H22N2O5	5.6	3-({[3-(4-Morpholinyl)propyl]amino}carbonyl)-7-oxabicyclo[2.2.1]hept-5-ene-2-carboxylic acid	[M+H-C4H6O2]+	0.8617	240667	6970-36-1	Alkaloids			O=C(O)C1C2C=CC(O2)C1C(=O)NCCCN1CCOCC1	[225.12, 225.09, 207.11, 195.11, 165.1]	1.71202e+07	1.8757e+07	1.4469e+07	1.86925e+07	1.66097e+07	1.05289e+08	1.28349e+08	8.71625e+07	2.01017e+08	7.58505e+07	6.86895e+07	0.102952	1.71297e+07	None
M226T158	226.106	2.62675	C12H11N5	12.2	6-Benzyladenine	[M+H]+	0.8851	62389	1214-39-7	Alkaloids	Pseudoalkaloids	Purine alkaloids	c1ccc(CNc2ncnc3nc[nH]c23)cc1	[226.11, 126.05, 101.06, 55.05, 83.05]	1.6057e+07	1.76257e+07	1.42398e+07	1.86206e+07	1.86178e+07	7.2224e+06	3.06685e+07	2.57308e+07	1.19618e+07	7.37088e+06	1.08063e+07	0.11038	1.70322e+07	None
M226T104_1	226.106	1.73692	C11H15NO4	4.9	1,3-Dioxo-2-azaspiro[4.5]decane-2-acetic acid	[M+H]+	0.7202	10036606	807345-89-7	Alkaloids			O=C(O)CN1C(=O)CC2(CCCCC2)C1=O	[208.1, 190.09, 120.08, 226.11, 136.07]	1.8734e+07	1.37885e+07	1.86921e+07	1.75609e+07	1.63779e+07	2.84322e+06	3.8816e+06	7.18501e+06	4.48609e+06	4.70932e+06	3.97037e+06	0.120623	1.70307e+07	None
M226T549	226.179	9.14733	C13H23NO2	6.2	2,2,6,6-Tetramethyl-4-piperidinyl methacrylate	[M+H]+	0.8411	9815965	31582-45-3	Alkaloids	Lysine alkaloids	Piperidine alkaloids	C=C(C)C(=O)OC1CC(C)(C)NC(C)(C)C1	[226.18, 180.17, 83.09, 81.07, 95.08]	1.78951e+07	1.72424e+07	1.83126e+07	1.76563e+07	1.40012e+07	1.64805e+07	2.07755e+07	1.83768e+07	1.40817e+07	1.19084e+07	1.39888e+07	0.101773	1.70215e+07	None
M227T261	227.083	4.35353	C10H18N4O2S	5	5-(2-Oxohexahydro-1H-thieno[3,4-d]imidazol-4-yl)pentanohydrazide	[M+H-N2H4]+	0.9619	2832898	497933-53-6	Alkaloids	Histidine alkaloids	Imidazole alkaloids	NNC(=O)CCCCC1SCC2NC(=O)NC21	[227.08, 141.06, 227.17, 227.14, 97.04]	1.59424e+07	1.70632e+07	1.8322e+07	1.59609e+07	1.7565e+07	2.40254e+07	3.56375e+07	2.63337e+07	3.6089e+07	2.1088e+07	3.39014e+07	0.0608455	1.69707e+07	None
M227T210_4	227.151	3.50632	C15H18N2	22.2	1-(2-Naphthylmethyl)piperazine	[M+H]+	0.9853	910537	61187-16-4	Alkaloids			c1ccc2cc(CN3CCNCC3)ccc2c1	[141.06, 227.14, 69.04, 141.05, 73.03]	1.62801e+07	1.65718e+07	1.67549e+07	1.62209e+07	1.75042e+07	6.01369e+07	3.45059e+07	3.86792e+07	7.10524e+07	5.21366e+07	4.072e+07	0.0309799	1.66664e+07	None
M228T112	228.085	1.85917	C9H13N3O2S	22.8	2-Pyridinamine, 5-(1-pyrrolidinylsulfonyl)-	[M+H]+	0.8678	5268160	627842-43-7	Alkaloids	Lysine alkaloids		Nc1ccc(S(=O)(=O)N2CCCC2)cn1	[228.09, 70.06, 210.07, 228.12, 212.09]	1.41903e+07	1.47649e+07	1.69765e+07	1.78388e+07	1.91632e+07	1.37084e+07	1.26851e+07	1.26509e+07	1.14121e+07	1.21666e+07	1.23642e+07	0.125813	1.65867e+07	None
M229T595	229.084	9.91733	C17H19NO3	5.4	Galanthaminone	[M+H-C3H7N]+	0.9478	10356588	510-77-0	Alkaloids	Tyrosine alkaloids	Amarylidaceae alkaloids	COc1ccc2c3c1O[C@H]1CC(=O)C=C[C@@]31CCN(C)C2	[229.08, 201.09, 214.06, 186.07, 198.07]	1.63915e+07	1.69264e+07	1.65088e+07	1.60596e+07	1.65784e+07	2.93715e+06	1.19966e+06	0	1.97347e+06	3.90179e+06	3.0971e+06	0.0190165	1.64929e+07	Into_Tissues
M231T257	231.112	4.29017	C13H14N2O2	4.8	Tetrahydroharman-3-carboxylic acid	[M+H]+	0.9239	73530	5470-37-1	Alkaloids	Tryptophan alkaloids	Carboline alkaloids	CC1NC(C(=O)O)Cc2c1[nH]c1ccccc21	[158.1, 231.11, 188.07, 214.09, 130.06]	1.28214e+07	1.51372e+07	1.77584e+07	1.60876e+07	1.88883e+07	5.38286e+06	3.60776e+06	2.52953e+06	3.76763e+06	3.86594e+06	4.88433e+06	0.145955	1.61386e+07	None
M232T908	232.168	15.1349	C15H21NO	5.6	2-Methyl-.alpha.-pyrrolidinobutiophenone	[M+H]+	0.9945	91704996	1649950-90-2	Alkaloids	Lysine alkaloids	Piperidine alkaloids	CCC(C(=O)c1ccccc1C)N1CCCC1	[232.17, 232.11, 217.14, 216.14, 233.17]	1.67481e+07	1.5375e+07	1.53953e+07	1.59574e+07	1.57365e+07	9.38104e+06	1.16968e+07	1.13802e+07	1.08437e+07	9.70408e+06	1.06576e+07	0.0354712	1.58425e+07	None
M234T126	234.122	2.09888	C13H15N3O3	5.7	Imazapyr	[M+H-CO]+	0.9281	54738	81334-34-1	Alkaloids	Nicotinic acid alkaloids	Pyridine alkaloids	CC(C)C1(C)N=C(c2ncccc2C(=O)O)NC1=O	[234.12, 217.1, 74.06, 235.11, 150.05]	1.47382e+07	1.55352e+07	1.3217e+07	1.69819e+07	1.61459e+07	1.58724e+06	1.60125e+08	1.11116e+08	6.68435e+07	4.90077e+07	5.75516e+06	0.0937289	1.53236e+07	None
M234T317	234.148	5.28552	C14H19NO2	5.9	Metolachlor-morpholinone	[M+H]+	0.982	179957	120375-14-6	Alkaloids			CCc1cccc(C)c1N1C(=O)COCC1C	[234.15, 216.14, 192.14, 176.11, 148.07]	1.46574e+07	1.50408e+07	1.54867e+07	1.54797e+07	1.56657e+07	3.36037e+06	1.53683e+07	3.24075e+07	1.06705e+07	4.72796e+06	3.28221e+06	0.0269143	1.5266e+07	None
M235T315	235.106	5.25465	C12H14N2O3	4.7	1,2,3-Butanetriol, 4-(2-quinoxalinyl)-	[M+H]+	0.8504	14298609	42015-38-3	Alkaloids	Anthranilic acid alkaloids		OCC(O)C(O)Cc1cnc2ccccc2n1	[235.11, 191.08, 217.1, 147.09, 189.1]	1.31495e+07	1.42932e+07	1.81442e+07	1.4663e+07	1.5873e+07	8.46412e+06	2.88334e+07	3.38485e+07	2.41234e+07	1.31659e+07	3.20567e+07	0.12477	1.52246e+07	None
M236T98_2	236.09	1.63376	C12H16ClN3O	19.2	2-(4-Acetyl-1-piperazinyl)-3-chlorophenylamine	[M+H-H2O]+	0.8404	5311966	893779-10-7	Alkaloids			CC(=O)N1CCN(c2c(N)cccc2Cl)CC1	[236.09, 190.09, 144.08, 86.1, 84.08]	1.57907e+07	1.33264e+07	1.59858e+07	1.53842e+07	1.39291e+07	3.0586e+06	7.9042e+06	8.886e+06	5.79914e+06	2.98281e+06	3.54286e+06	0.0796718	1.48833e+07	None
M236T53	236.148	0.877365	C14H18FNO	14.7	4-Fluoro-.alpha.-pyrrolidinobutiophenone	[M+H]+	0.9905	129844424	1373918-67-2	Alkaloids	Lysine alkaloids	Piperidine alkaloids	CCC(C(=O)c1ccc(F)cc1)N1CCCC1	[236.15, 58.06, 87.04, 59.07, 57.03]	1.43692e+07	1.70304e+07	1.38592e+07	1.38285e+07	1.52807e+07	2.65457e+07	3.01504e+07	4.38702e+07	5.61737e+07	2.29477e+07	5.17144e+07	0.0901587	1.48736e+07	None
M236T260	236.163	4.33342	C14H23NO3	4.9	Isopropoxamin	[M+H-H2O]+	0.9877	6080	550-53-8	Alkaloids	Pseudoalkaloids	Phenylalanine-derived alkaloids	COc1ccc(OC)c(C(O)C(C)NC(C)C)c1	[236.16, 107.07, 136.11, 86.1, 84.08]	1.73128e+07	1.4459e+07	1.47451e+07	1.37748e+07	1.40231e+07	4.25324e+07	5.34253e+07	3.98052e+07	4.00841e+07	2.76952e+07	4.89722e+07	0.095553	1.4863e+07	None
M237T102	237.084	1.708	C12H13ClN2O	19.1	Buturon	[M+H]+	0.7077	19587	3766-60-7	Alkaloids			C#CC(C)N(C)C(=O)Nc1ccc(Cl)cc1	[237.09, 86.1, 84.08, 191.09, 237.12]	1.39374e+07	1.59513e+07	1.40598e+07	1.45632e+07	1.48126e+07	1.11822e+07	1.18661e+07	1.27748e+07	1.55803e+07	1.03844e+07	1.47322e+07	0.0547917	1.46649e+07	None
M237T191	237.159	3.17796	C13H20N2O2	5.3	(.+/-.)-Dropropizine	[M+H]+	0.8372	3169	17692-31-8	Alkaloids	Lysine alkaloids		OCC(O)CN1CCN(c2ccccc2)CC1	[237.16, 86.1, 137.11, 120.08, 84.08]	1.48103e+07	1.45369e+07	9.84023e+06	1.67924e+07	1.6163e+07	3.3619e+07	1.21711e+08	9.11504e+07	5.01262e+07	1.38026e+08	1.48619e+08	0.189191	1.44286e+07	Into_Tissues
M238T226	238.052	3.76984	C14H9NO4	9.5	Alrestatin	[M+H-H2O]+	0.8741	2120	51411-04-2	Alkaloids			O=C(O)CN1C(=O)c2cccc3cccc(c23)C1=O	[238.05, 238.16, 192.05, 150.04, 84.08]	1.42331e+07	1.41343e+07	1.30116e+07	1.56709e+07	1.442e+07	2.88466e+07	2.24226e+07	2.18464e+07	1.87917e+07	2.93964e+07	3.96578e+07	0.0662365	1.4294e+07	None
M238T67	238.07	1.11747	C15H12N2O2	17.8	2-(4-Methoxyphenyl)quinazolin-4-ol	[M+H-CH3]+	0.7679	135430309	1152-07-4	Alkaloids	Anthranilic acid alkaloids	Quinazoline alkaloids	COc1ccc(-c2nc3ccccc3c(=O)[nH]2)cc1	[238.07, 192.06, 109.03, 164.07, 154.05]	1.41622e+07	1.62775e+07	1.3754e+07	1.38316e+07	1.33041e+07	3.76787e+07	9.49084e+06	1.16637e+07	1.74058e+07	1.72382e+07	1.10082e+07	0.0816942	1.42659e+07	None
M239T329	239.174	5.47615	C13H24N2O3	4.8	1,3-Bis(4-hydroxycyclohexyl)urea	[M+H-H2O]+	0.8898	11644572		Alkaloids			O=C(NC1CCC(O)CC1)NC1CCC(O)CC1	[239.17, 69.04, 83.09, 221.15, 55.05]	1.4548e+07	1.46341e+07	1.04262e+07	1.54676e+07	1.56401e+07	1.72997e+07	2.53417e+07	2.00142e+07	1.55621e+07	1.92224e+07	2.52419e+07	0.150886	1.41432e+07	None
M240T381	240.077	6.35685	C13H9N3O2	0.8	1-(p-Nitrophenyl)benzimidazole	[M+H]+	0.9948	4327052	22492-14-4	Alkaloids	Anthranilic acid alkaloids	Quinazoline alkaloids	O=[N+]([O-])c1ccc(-n2cnc3ccccc32)cc1	[240.08, 194.07, 166.08, 222.07, 165.07]	1.42016e+07	1.47804e+07	1.3743e+07	1.36208e+07	1.39856e+07	1.24004e+07	1.5952e+07	1.51325e+07	1.5105e+07	8.2141e+06	1.37115e+07	0.0325348	1.40663e+07	None
M240T64	240.108	1.07071	C15H15NO3	24.8	3-Hydroxymethylmefenamic acid	[M+H-H2O]+	0.8252	610738	5129-20-4	Alkaloids	Anthranilic acid alkaloids	Anthranillic acid derivatives	Cc1c(CO)cccc1Nc1ccccc1C(=O)O	[240.11, 136.06, 194.08, 176.07, 241.15]	1.25992e+07	1.47671e+07	1.48445e+07	1.24168e+07	1.56285e+07	1.32982e+08	6.02349e+07	2.79551e+08	1.13524e+08	1.95748e+07	1.7631e+08	0.10319	1.40512e+07	None
M241T69	241.128	1.15464	C15H16N2O	21.6	1-(6,8-dimethyl-2,3-dihydropyrrolo[2,3-g]quinolin-1-yl)ethanone	[M+H]+	0.8507	901734		Alkaloids	Tryptophan alkaloids		CC(=O)N1CCc2cc3nc(C)cc(C)c3cc21	[241.13, 197.1, 114.07, 241.16, 152.07]	1.21295e+07	1.55787e+07	1.39299e+07	1.42642e+07	1.40063e+07	8.76072e+06	9.60147e+06	1.1956e+07	1.64145e+07	6.03424e+06	6.91268e+06	0.0880648	1.39817e+07	None
M241T73	241.153	1.21639	C12H20N2O3	5.7	Ethyl 4-(1-hydroxy-1-methylethyl)-2-propyl-1H-imidazole-5-carboxylate	[M+H]+	0.9952	10562026	144689-93-0	Alkaloids			CCCc1nc(C(=O)OCC)c(C(C)(C)O)[nH]1	[241.15, 58.06, 84.08, 196.1, 241.13]	1.47699e+07	1.44339e+07	1.38243e+07	1.34084e+07	1.29729e+07	6.39082e+06	1.63425e+07	3.68749e+07	3.29756e+07	2.29198e+07	8.44695e+06	0.0527751	1.38819e+07	None
M242T55	242.101	0.918172	C12H11N5O	10.8	2-(1H-Benzimidazol-2-ylamino)-6-methyl-4-pyrimidinol	[M+H]+	0.9151	135423682	42389-40-2	Alkaloids	Anthranilic acid alkaloids		Cc1cc(=O)nc(Nc2nc3ccccc3[nH]2)[nH]1	[242.1, 152.07, 96.04, 243.13, 225.12]	1.40699e+07	1.39107e+07	1.37916e+07	1.39059e+07	1.28114e+07	6.48043e+07	4.67324e+07	4.79845e+07	4.55875e+07	2.77225e+07	2.68842e+07	0.0368934	1.36979e+07	None
M243T71_2	243.133	1.17691	C11H18N2O4	5	N-Hydroxy-N-(5-succinimidopentyl)acetamide	[M+H]+	0.9659	100624167	2061568-49-6	Alkaloids			CC(=O)N(O)CCCCCN1C(=O)CCC1=O	[243.13, 153.1, 244.13, 84.08, 125.11]	1.29295e+07	1.3026e+07	1.37143e+07	1.44106e+07	1.38664e+07	7.48597e+06	1.46588e+06	1.60205e+06	6.7504e+06	8.30373e+06	437546	0.0453554	1.35894e+07	None
M244T56	244.117	0.935235	C10H17N3O2S	20.7	Iminobiotin	[M+H]+	0.8634	128878	13395-35-2	Alkaloids	Histidine alkaloids	Imidazole alkaloids	NC1=N[C@@H]2[C@H](CCCCC(=O)O)SC[C@@H]2N1	[244.12, 244.08, 101.06, 144.06, 55.05]	1.10594e+07	1.628e+07	1.25196e+07	1.43597e+07	1.29055e+07	3.69586e+08	2.63334e+08	2.7715e+08	1.89694e+08	4.99954e+08	5.95477e+08	0.147623	1.34248e+07	None
M246T595	246.087	9.91733	C12H13N3O4	0.2	Olaquindox	[M+H-H2O]+	0.784	71905	23696-28-8	Alkaloids	Tryptophan alkaloids		Cc1c(C(=O)NCCO)[n+](=O)c2ccccc2n1[O-]	[229.08, 247.09, 201.09, 214.06, 231.06]	1.22591e+07	1.28193e+07	1.18723e+07	1.30967e+07	1.66057e+07	1.08727e+07	9.03134e+06	7.27502e+06	5.93682e+06	1.16362e+07	9.73466e+06	0.141923	1.33306e+07	None
M247T424	247.095	7.05903	C13H14N2OS	21.2	5-Acetyl-4-methyl-2-(o-toluidinyl)-1,3-thiazole	[M+H]+	0.8341	4752859	865442-89-3	Alkaloids	Nicotinic acid alkaloids	Pyridine alkaloids	CC(=O)c1sc(Nc2ccccc2C)nc1C	[247.09, 205.08, 229.08, 190.06, 201.09]	1.30618e+07	1.21719e+07	1.06552e+07	1.56301e+07	1.32574e+07	8.73685e+07	1.32895e+08	1.14925e+08	1.05092e+08	5.4698e+07	1.19853e+08	0.140013	1.29553e+07	None
M248T159	248.113	2.64653	C16H13N3	21.1	Perimidine, 2,3-dihydro-2-(4-pyridyl)-	[M+H]+	0.973	687529	27066-96-2	Alkaloids	Anthranilic acid alkaloids		c1cc2c3c(cccc3c1)NC(c1ccncc1)N2	[248.11, 230.1, 215.08, 217.09, 202.07]	8.70722e+06	1.42169e+07	1.24083e+07	1.40871e+07	1.38481e+07	4.61056e+08	2.05155e+08	6.06911e+07	1.85379e+08	2.93622e+08	5.06508e+08	0.183476	1.26535e+07	None
M250T142	250.106	2.35988	C11H14F3NO2	5.1	2,2'-(3-(Trifluoromethyl)phenylazanediyl)diethanol	[M+H]+	0.9013	266153	323-79-5	Alkaloids			OCCN(CCO)c1cccc(C(F)(F)F)c1	[250.11, 204.1, 158.1, 186.09, 250.14]	1.20216e+07	1.30989e+07	1.27263e+07	1.22268e+07	1.24523e+07	623098	1.92051e+06	1.88352e+06	565106	0	916790	0.0338201	1.25052e+07	None
M250T641	250.176	10.6822	C15H23NO2	14.2	Alprenolol	[M+H]+	0.996	2119	13655-52-2	Alkaloids	Pseudoalkaloids	Phenylalanine-derived alkaloids	C=CCc1ccccc1OCC(O)CNC(C)C	[250.18, 202.12, 250.15, 250.21, 81.07]	1.36504e+07	1.25018e+07	1.36618e+07	9.65605e+06	1.3039e+07	2.86497e+07	1.64457e+07	2.18567e+07	2.41874e+06	8.08163e+06	2.32301e+07	0.132957	1.25018e+07	None
M251T512	251.125	8.52618	C16H14N2O	24.7	Methaqualone	[M+H]+	0.9991	6292	72-44-6	Alkaloids	Anthranilic acid alkaloids	Quinazoline alkaloids	Cc1ccccc1-n1c(C)nc2ccccc2c1=O	[251.12, 251.16, 251.15, 233.15, 95.08]	1.29174e+07	1.3283e+07	1.15031e+07	1.13594e+07	1.3269e+07	0	0	0	0	421545	0	0.0768134	1.24664e+07	None
M251T541	251.21	9.02325	C15H26N2O	6.1	N-[2-(1-Cyclohexen-1-yl)ethyl]-N'-cyclohexylurea	[M+H]+	0.7443	840682	401598-13-8	Alkaloids			O=C(NCCC1=CCCCC1)NC1CCCCC1	[251.21, 69.04, 177.05, 251.09, 145.03]	9.99841e+06	1.39807e+07	9.47312e+06	1.39217e+07	1.40095e+07	2.44153e+08	2.24819e+08	5.5498e+07	3.5827e+08	2.59046e+08	5.62885e+08	0.189559	1.22767e+07	None
M253T141	253.128	2.35718	C13H17FN2O2	24.8	4-Fluoro-N-[2-(4-morpholinyl)ethyl]benzamide	[M+H]+	0.9325	835134	64544-18-9	Alkaloids			O=C(NCCN1CCOCC1)c1ccc(F)cc1	[253.13, 122.1, 70.06, 166.09, 120.08]	8.82402e+06	1.24752e+07	1.38109e+07	1.31237e+07	1.27463e+07	5.70754e+08	6.97279e+08	7.31005e+08	3.77753e+08	1.50454e+09	8.4148e+08	0.159938	1.2196e+07	None
M255T111	255.133	1.85052	C12H18N2O4	5.2	Diethyl 2-propylimidazole-4,5-dicarboxylate	[M+H]+	0.8168	10286015	144689-94-1	Alkaloids			CCCc1nc(C(=O)OCC)c(C(=O)OCC)[nH]1	[255.13, 211.14, 96.08, 111.09, 84.08]	1.11212e+07	1.06713e+07	1.20897e+07	1.21211e+07	1.29003e+07	1.92368e+07	2.12578e+07	2.96308e+07	2.00457e+07	1.8409e+07	2.21466e+07	0.0750949	1.17807e+07	None
M255T157	255.133	2.62288	C12H18N2O4	4.9	3-(3,4,5-Trimethoxyphenyl)propanohydrazide	[M+H]+	0.976	2740625	257284-96-1	Alkaloids	Tyrosine alkaloids	Phenylethylamines	COc1cc(CCC(=O)NN)cc(OC)c1OC	[255.13, 255.08, 237.12, 156.06, 112.04]	1.19419e+07	1.19344e+07	1.01111e+07	1.31764e+07	1.17212e+07	0	319476	278934	388906	144115	267959	0.0929028	1.1777e+07	Into_Tissues
M256T495	256.072	8.24375	C13H9N3O3	0.4	5-(3-Indolylmethylene)barbituric acid	[M+H]+	0.9895	5713391	24774-42-3	Alkaloids	Histidine alkaloids	Imidazole alkaloids	O=C1NC(=O)C(=Cc2c[nH]c3ccccc23)C(=O)N1	[256.07, 227.07, 181.06, 210.07, 256.26]	1.17044e+07	1.13979e+07	1.18284e+07	1.239e+07	1.13965e+07	1.0158e+07	1.07419e+07	1.23987e+07	1.15738e+07	1.06588e+07	1.19495e+07	0.0347588	1.17434e+07	None
M259T875	259.204	14.5836	C18H26O	5.1	2,6-Dicyclohexylphenol	[M+H]+	0.8828	78540	4821-19-6	Alkaloids			Oc1c(C2CCCCC2)cccc1C1CCCCC1	[177.13, 259.2, 163.11, 121.1, 259.17]	1.04756e+07	1.07428e+07	1.15625e+07	1.18901e+07	1.05421e+07	1.02219e+08	2.36085e+08	1.63505e+08	1.43135e+07	1.99804e+08	1.69688e+08	0.0581708	1.10426e+07	None
M260T50	260.111	0.832917	C12H15N5O4	11.7	1-Piperazineethanol, 4-(7-nitro-4-benzofurazanyl)-	[M+H-H2O2]+	0.7808	99497	61785-74-8	Alkaloids			O=[N+]([O-])c1ccc(N2CCN(CCO)CC2)c2nonc12	[260.11, 242.1, 128.07, 214.11, 232.12]	8.86852e+06	1.17334e+07	1.07851e+07	1.20962e+07	1.16519e+07	4.87847e+07	7.0715e+07	8.27545e+07	8.1288e+06	4.79836e+07	1.21961e+08	0.117807	1.1027e+07	Into_Tissues
M262T862	262.142	14.3634	C14H19N3S	19.5	Methapyrilene	[M+H]+	0.9929	4098	91-80-5	Alkaloids			CN(C)CCN(Cc1cccs1)c1ccccn1	[262.14, 247.12, 246.11, 203.13, 206.08]	1.04296e+07	1.09306e+07	1.05068e+07	1.05867e+07	1.06472e+07	6.17696e+07	1.86604e+08	2.54466e+08	5.07761e+07	4.6127e+07	4.83932e+07	0.0180753	1.06202e+07	None
M265T327_1	265.096	5.4517	C16H12N2O2	4.9	2-(3-Aminophenyl)quinoline-4-carboxylic acid	[M+H]+	0.9722	747899	78660-91-0	Alkaloids	Anthranilic acid alkaloids	Quinazoline alkaloids	Nc1cccc(-c2cc(C(=O)O)c3ccccc3n2)c1	[265.1, 206.08, 247.09, 219.09, 207.09]	1.13868e+07	1.04341e+07	1.0526e+07	8.62409e+06	1.11662e+07	9.57317e+06	1.22177e+07	9.43985e+06	1.17184e+07	8.95197e+06	1.04532e+07	0.104264	1.04275e+07	None
M266T549	266.171	9.14733	C17H19N3	23.1	1-Methyl-4-(1-methylpyrrolidin-2-yl)-9H-b-carboline	[M+H]+	0.9993	5748597	64364-56-3	Alkaloids	Tryptophan alkaloids	Carboline alkaloids	Cc1ncc(C2CCCN2C)c2c1[nH]c1ccccc12	[266.17, 267.18, 266.1, 266.25, 266.11]	1.02194e+07	1.03218e+07	8.86944e+06	1.15435e+07	1.10339e+07	1.10288e+07	2.27406e+07	1.6757e+08	1.41084e+07	1.02617e+07	5.67442e+06	0.0972594	1.03976e+07	None
M269T465	269.135	7.74245	C15H16N6O	19.8	(5-Aminotetrazol-1-yl)-(3-benzoxybenzyl)amine	[M+H-N2]+	0.9949	833835	445413-75-2	Alkaloids	Histidine alkaloids	Imidazole alkaloids	Nc1nnnn1NCc1cccc(OCc2ccccc2)c1	[269.13, 197.11, 269.19, 270.14, 269.06]	7.13801e+06	1.02632e+07	1.01336e+07	1.09247e+07	1.2138e+07	1.37705e+07	1.34711e+07	1.38852e+07	1.62971e+07	1.97318e+07	2.07743e+07	0.182435	1.01195e+07	None
M270T304_2	270.05	5.06428	C13H16NO5P	6.9	Diethyl (phthalimidomethyl)phosphonate	[M+H-C2H4]+	0.9964	1924456	33512-26-4	Alkaloids			CCOP(=O)(CN1C(=O)c2ccccc2C1=O)OCC	[270.05, 224.05, 196.05, 252.04, 271.05]	1.01939e+07	9.76678e+06	1.01234e+07	9.63705e+06	1.01184e+07	7.97126e+06	6.90367e+06	6.82001e+06	6.57158e+06	8.94367e+06	7.02475e+06	0.0249712	9.96791e+06	None
M270T528	270.147	8.80485	C17H21NO3	6	Ritodrine	[M+H-H2O]+	0.9006	31729	26652-09-5	Alkaloids	Tyrosine alkaloids+Pseudoalkaloids	Phenylalanine-derived alkaloids+Phenylethylamines	CC(NCCc1ccc(O)cc1)C(O)c1ccc(O)cc1	[121.06, 138.09, 270.15, 105.07, 93.07]	9.92381e+06	9.24706e+06	9.63394e+06	1.11457e+07	9.36602e+06	2.10128e+07	1.817e+07	1.92441e+07	2.37493e+07	4.24134e+07	3.18355e+07	0.0773426	9.8633e+06	None
M272T647	272.067	10.7805	C12H14ClNO4	6.7	4'-Chloro-2',5'-dimethoxyacetoacetanilide	[M+H]+	0.82	78170	4433-79-8	Alkaloids			COc1cc(NC(=O)CC(C)=O)c(OC)cc1Cl	[272.07, 241.05, 225.05, 254.06, 255.06]	1.13513e+07	9.61604e+06	1.01978e+07	8.70629e+06	8.531e+06	1.86995e+07	1.79903e+07	1.94844e+07	1.90575e+07	1.39438e+07	1.36245e+07	0.119286	9.68049e+06	None
M272T210	272.109	3.50007	C14H13N3O3	22.6	N-(4,6-Dimethyl-2-pyridinyl)-3-nitrobenzamide	[M+H]+	0.9169	896056	94843-51-3	Alkaloids			Cc1cc(C)nc(NC(=O)c2cccc([N+](=O)[O-])c2)c1	[272.11, 186.09, 272.06, 87.04, 173.04]	1.03627e+07	9.92604e+06	9.81494e+06	8.03812e+06	1.02446e+07	2.49468e+06	2.04028e+06	3.39824e+06	2.81173e+06	6.0838e+06	6.57065e+06	0.0974764	9.67728e+06	None
M272T517	272.127	8.61624	C16H17NO3	5.3	Normorphine	[M+H]+	0.9722	5462508	466-97-7	Alkaloids	Tyrosine alkaloids	Isoquinoline alkaloids+Morphinan alkaloids	Oc1ccc2c3c1O[C@H]1[C@@H](O)C=C[C@H]4[C@@H](C2)NCC[C@]314	[272.13, 257.1, 212.11, 199.1, 254.12]	9.07947e+06	1.085e+07	9.43146e+06	8.92498e+06	9.82242e+06	1.1128e+07	6.63918e+06	7.40985e+06	1.60819e+07	6.93259e+06	1.23967e+07	0.0799117	9.62167e+06	None
M275T267_2	275.185	4.4453	C15H22N4O	5	4,6-Dimethyl-2-(3-morpholinopropylamino)nicotinonitrile	[M+H]+	0.934	2013066	831183-48-3	Alkaloids	Nicotinic acid alkaloids	Pyridine alkaloids	Cc1cc(C)c(C#N)c(NCCCN2CCOCC2)n1	[275.19, 131.05, 202.12, 128.12, 258.16]	9.67742e+06	9.02206e+06	8.75209e+06	8.87098e+06	9.38084e+06	2.12524e+07	2.60117e+07	2.76293e+07	2.92018e+07	3.11697e+07	6.73222e+07	0.0417872	9.14068e+06	None
M276T820_1	276.158	13.6629	C16H21NO3	5.1	Rolipram	[M+H]+	0.992	5092	61413-54-5	Alkaloids	Lysine alkaloids	Piperidine alkaloids	COc1ccc(C2CNC(=O)C2)cc1OC1CCCC1	[276.16, 260.13, 202.12, 261.13, 220.1]	1.12921e+07	9.04188e+06	6.76117e+06	9.473e+06	8.73184e+06	1.74405e+08	4.01323e+07	1.61512e+08	1.33682e+08	3.29023e+07	1.52207e+08	0.179217	9.06001e+06	None
M277T768	277.226	12.8011	C17H28N2O	5.4	1-(1-Adamantylcarbonyl)-4-ethylpiperazine	[M+H]+	0.959	4348598	545360-38-1	Alkaloids	Lysine alkaloids	Quinolizidine alkaloids	CCN1CCN(C(=O)C23CC4CC(CC(C4)C2)C3)CC1	[277.23, 260.2, 93.07, 81.07, 134.06]	7.91728e+06	9.49525e+06	8.12418e+06	9.38691e+06	9.70462e+06	4.31487e+06	4.19278e+06	2.97925e+06	3.35805e+06	5.42761e+06	5.98445e+06	0.0937895	8.92565e+06	None
M278T218	278.101	3.63303	C14H15NO5	5.7	Ethyl 4-hydroxy-5,8-dimethoxy-3-quinolinecarboxylate	[M+H]+	0.7383	224415	5428-19-3	Alkaloids	Anthranilic acid alkaloids	Quinoline alkaloids	CCOC(=O)c1c[nH]c2c(OC)ccc(OC)c2c1=O	[278.1, 232.1, 103.05, 131.05, 107.05]	9.22625e+06	9.18854e+06	9.26822e+06	8.71747e+06	8.16717e+06	1.50742e+07	2.40835e+07	3.17583e+07	2.73594e+07	1.43198e+07	2.14848e+07	0.0530598	8.91353e+06	None
M279T500_1	279.192	8.32712	C19H22N2	21.9	Triprolidine	[M+H]+	0.9752	688585	486-12-4	Alkaloids	Lysine alkaloids		Cc1ccc(/C(=C/CN2CCCC2)c2ccccn2)cc1	[279.19, 149.02, 279.09, 280.19, 95.09]	9.64866e+06	8.93571e+06	8.28006e+06	9.20448e+06	8.0762e+06	5.46835e+06	3.88139e+06	7.07174e+06	3.6565e+06	2.69271e+07	3.09257e+07	0.0736698	8.82902e+06	None
M282T151	282.132	2.51953	C12H21NO5	3.2	1-tert-Butyl 3-methyl 5-hydroxypiperidine-1,3-dicarboxylate	[M+Na]+	0.8224	45790959	1095010-47-1	Alkaloids			COC(=O)C1CC(O)CN(C(=O)OC(C)(C)C)C1	[282.13, 130.09, 84.08, 282.18, 264.12]	8.52294e+06	8.68416e+06	1.00602e+07	6.60061e+06	9.25614e+06	5.32055e+06	5.5335e+06	5.66209e+06	5.00449e+06	3.51822e+06	4.20001e+06	0.148595	8.62481e+06	None
M282T194_2	282.18	3.23234	C19H23NO	19.2	Diphenylpyraline	[M+H]+	0.8359	3103	147-20-6	Alkaloids			CN1CCC(OC(c2ccccc2)c2ccccc2)CC1	[282.18, 109.08, 264.17, 126.1, 166.09]	8.51828e+06	7.86456e+06	9.38219e+06	9.18918e+06	8.1445e+06	2.93685e+07	2.329e+07	3.434e+07	5.235e+07	2.42717e+07	3.21979e+07	0.0758984	8.61974e+06	None
M285T335	285.132	5.57542	C15H16N4O2	18.2	N-{2-[(3-Pyridinylcarbonyl)amino]propyl}nicotinamide	[M+H]+	0.995	71234	79455-30-4	Alkaloids	Nicotinic acid alkaloids	Pyridine alkaloids	CC(CNC(=O)c1cccnc1)NC(=O)c1cccnc1	[285.13, 285.08, 284.29, 267.11, 285.22]	8.1554e+06	7.92049e+06	9.22138e+06	8.47205e+06	8.03881e+06	1.69829e+07	5.60203e+07	1.02629e+08	3.49554e+07	2.171e+07	1.42557e+07	0.0625078	8.36163e+06	None
M286T666	286.046	11.0964	C12H16BrNO2	7	1-(4-Bromophenyl)-2-(4-morpholinyl)ethanol	[M+H]+	0.9222	233588	7155-26-2	Alkaloids	Lysine alkaloids		OC(CN1CCOCC1)c1ccc(Br)cc1	[286.05, 241.05, 268.04, 287.05, 213.05]	8.00813e+06	8.15327e+06	8.32774e+06	8.147e+06	8.95258e+06	4.50223e+06	6.25957e+06	5.83024e+06	6.12242e+06	2.35302e+06	4.47992e+06	0.0447902	8.31775e+06	None
M287T642	287.053	10.6991	C15H11ClN2O2	16.5	N-Desmethylclobazam	[M+H]+	0.9859	89657	22316-55-8	Alkaloids	Anthranilic acid alkaloids		O=C1CC(=O)N(c2ccccc2)c2cc(Cl)ccc2N1	[287.05, 245.04, 217.05, 189.05, 231.06]	8.44926e+06	8.29298e+06	8.39745e+06	8.25109e+06	8.04302e+06	3.12596e+07	3.16956e+07	2.37304e+07	7.12291e+06	2.05494e+07	1.46752e+07	0.0190206	8.28676e+06	None
M289T551	289.14	9.17938	C13H22N4S	21.5	N-Cyclohexyl-N'-[3-(1H-imidazol-1-yl)propyl]thiourea	[M+Na]+	0.9845	2918257	167897-34-9	Alkaloids			S=C(NCCCn1ccnc1)NC1CCCCC1	[289.14, 289.18, 289.07, 226.18, 90.98]	8.0197e+06	7.46273e+06	8.04001e+06	9.17622e+06	7.76775e+06	4.28164e+07	1.45755e+07	1.66459e+07	9.99635e+06	7.53581e+07	1.3702e+07	0.0801844	8.09329e+06	None
M291T547	291.205	9.11987	C17H26N2O2	5.3	Verapamil metabolite D-617	[M+H]+	0.8102	93168	34245-14-2	Alkaloids			CNCCCC(C#N)(c1ccc(OC)c(OC)c1)C(C)C	[291.2, 231.18, 273.19, 147.09, 166.09]	8.16804e+06	9.16004e+06	7.39656e+06	7.78843e+06	7.36563e+06	1.11203e+08	1.07623e+08	1.06297e+08	1.15851e+08	9.73863e+07	1.11611e+08	0.0926103	7.97574e+06	None
M293T409_1	293.221	6.82185	C6H14N2O2	8.1	Mildronate	[2M+H]+	0.9727	123868	76144-81-5	Alkaloids			C[N+](C)(C)NCCC(=O)[O-]	[293.22, 193.17, 151.11, 55.05, 275.2]	7.58104e+06	7.6337e+06	6.52344e+06	9.27866e+06	8.31994e+06	2.12023e+07	4.71602e+07	4.36582e+07	5.49149e+07	2.41045e+07	2.95548e+07	0.129302	7.86736e+06	None
M301T678	301.069	11.3008	C22H21ClN2O8	15.5	Temazepam glucuronide	[M+H-C6H8O6]+	0.99	76973794	3703-53-5	Alkaloids			CN1C(=O)C(O[C@@H]2O[C@H](C(=O)O)[C@@H](O)[C@H](O)[C@H]2O)N=C(c2ccccc2)c2cc(Cl)ccc21	[283.06, 301.07, 199.07, 227.07, 268.03]	7.40324e+06	7.38788e+06	7.29264e+06	8.31116e+06	7.83632e+06	2.24109e+07	1.11331e+07	1.18979e+07	1.16397e+07	1.57743e+07	1.93602e+07	0.0558354	7.64625e+06	None
M309T525	309.203	8.74722	C20H24N2O	21.1	1-(9H-Carbazol-9-yl)-3-(1-piperidinyl)-2-propanol	[M+H]+	0.9962	56210	91324-14-0	Alkaloids	Tryptophan alkaloids	Carbazole alkaloids	OC(CN1CCCCC1)Cn1c2ccccc2c2ccccc21	[309.2, 81.07, 291.19, 95.08, 309.08]	7.12398e+06	7.10168e+06	7.36796e+06	7.38038e+06	7.47958e+06	1.12651e+07	1.70069e+07	2.01606e+07	1.31337e+07	1.05053e+07	1.33997e+07	0.023075	7.29071e+06	None
M311T888	311.125	14.7918	C20H23NO4	10.2	N-Methylhernagine	[M+H-CH5N]+	0.9168	26212851	4668-25-1	Alkaloids	Tyrosine alkaloids	Aporphine alkaloids+Isoquinoline alkaloids	COc1cc2c3c(c1OC)-c1c(ccc(O)c1OC)C[C@@H]3N(C)CC2	[311.12, 142.94, 312.13, 329.14, 311.03]	8.19859e+06	6.98021e+06	6.74573e+06	6.66117e+06	7.34112e+06	2.19899e+07	1.25673e+07	8.15524e+06	9.72877e+06	1.1336e+07	2.08082e+07	0.0869415	7.18537e+06	None
M311T229_1	311.158	3.80952	C19H19FN2O	7.7	(S)-Desmethylcitalopram	[M+H]+	0.8276	11255350	144025-14-9	Alkaloids			CNCCC[C@@]1(c2ccc(F)cc2)OCc2cc(C#N)ccc21	[311.16, 213.09, 141.06, 140.06, 168.09]	4.89892e+06	7.67042e+06	8.16448e+06	7.47516e+06	7.70328e+06	2.14737e+07	2.46136e+07	3.84347e+07	3.67783e+07	2.87459e+07	3.70444e+07	0.181183	7.18246e+06	None
M319T548	319.116	9.13848	C18H20N2O	14.4	Quinaldine, 1,2,3,4-tetrahydro-4-(N-phenylacetamido)-	[M+K]+	0.7021	2837129	54306-50-2	Alkaloids	Anthranilic acid alkaloids	Quinazoline alkaloids	CC(=O)N(c1ccccc1)C1CC(C)Nc2ccccc21	[319.12, 319.07, 301.11, 259.1, 283.09]	5.28762e+06	6.5683e+06	7.016e+06	7.22079e+06	7.62779e+06	5.89943e+06	6.16288e+06	1.56658e+07	3.71857e+06	1.25671e+06	7.48001e+06	0.133333	6.7441e+06	None
M323T620_2	323.182	10.3264	C20H22N2O2	19.6	Gelsemine	[M+H]+	0.8618	5462429	509-15-9	Alkaloids			C=C[C@]12CN(C)[C@@H]3[C@H]4CO[C@H](CC41)[C@]1(C(O)=Nc4ccccc41)[C@@H]32	[323.18, 323.23, 95.08, 81.07, 323.1]	6.4479e+06	6.58753e+06	6.01182e+06	6.95471e+06	6.74201e+06	2.02272e+07	1.01643e+07	1.17053e+07	2.82082e+06	4.00442e+06	3.10426e+07	0.0541021	6.54879e+06	None
M326T112	326.158	1.87237	C16H23NO6	11.3	Crotaline	[M+H]+	0.9165	9415	315-22-0	Alkaloids	Ornithine alkaloids	Pyrrolizidine alkaloids	C[C@H]1C(=O)O[C@@H]2CCN3CC=C(COC(=O)[C@](C)(O)[C@]1(C)O)[C@H]23	[326.16, 211.09, 110.07, 70.06, 86.1]	6.80198e+06	5.13849e+06	6.78477e+06	6.59639e+06	6.51964e+06	4.61628e+06	7.56375e+06	1.14391e+07	9.65272e+06	1.1751e+07	8.92631e+06	0.109608	6.36826e+06	None
M329T709	329.171	11.816	C20H22N2O	24.6	N-(1-Adamantyl)quinaldamide	[M+Na]+	0.9983	2851338	226877-98-1	Alkaloids			O=C(NC12CC3CC(CC(C3)C1)C2)c1ccc2ccccc2n1	[329.17, 330.17, 329.09, 329.11, 329.27]	5.39751e+06	6.91801e+06	5.56396e+06	6.63248e+06	6.91064e+06	3.36864e+07	1.04208e+08	1.18843e+08	7.57114e+07	7.88274e+07	8.32527e+07	0.118554	6.28452e+06	None
M331T486	331.189	8.10105	C19H26N2OS	14.5	Pergolide sulfoxide	[M+H]+	0.8222	10381998	72822-01-6	Alkaloids	Tryptophan alkaloids	Ergot alkaloids	CCCN1C[C@H](CS(C)=O)C[C@@H]2c3cccc4[nH]cc(c34)C[C@H]21	[267.17, 211.11, 285.18, 331.19, 313.18]	6.51946e+06	5.83696e+06	5.83836e+06	6.35016e+06	6.16412e+06	6.26263e+07	6.53939e+07	1.23098e+08	1.46565e+08	5.27364e+07	6.33237e+07	0.0496223	6.14182e+06	None
M335T690	335.182	11.4957	C21H22N2O2.1/2H2SO4	16.7	Strychnine sulfate	[M+H]+	0.9999	22833295	60-41-3	Alkaloids	Tryptophan alkaloids	Strychnos type	O=C1C[C@@H]2OCC=C3CN4CC[C@]56c7ccccc7N1[C@H]5[C@H]2[C@H]3C[C@H]46.O=C1C[C@@H]2OCC=C3CN4CC[C@]56c7ccccc7N1[C@H]5[C@H]2[C@H]3C[C@H]46.O=S(=O)(O)O	[335.18, 336.19, 335.05, 317.17, 83.8]	5.96882e+06	5.36685e+06	6.28003e+06	5.60912e+06	5.81848e+06	517978	317056	203068	900695	207271	274397	0.0598198	5.80866e+06	None
M341T932	341.264	15.5388	C22H32N2O	16.6	1-(Cyclohexylamino)-3-(6-methyl-1,2,3,4-tetrahydrocarbazol-9-yl)propan-2-ol	[M+H]+	0.9958	16195113	931361-62-5	Alkaloids			Cc1ccc2c(c1)c1c(n2CC(O)CNC2CCCCC2)CCCC1	[341.26, 342.27, 341.15, 341.18, 341.12]	4.16717e+06	6.53737e+06	5.71851e+06	4.96268e+06	5.92838e+06	0	0	0	0	0	0	0.167913	5.46283e+06	None
M343T701	343.043	11.6833	C18H12Cl2N2O	9.3	Boscalid	[M+H]+	0.938	213013	188425-85-6	Alkaloids	Nicotinic acid alkaloids	Pyridine alkaloids	O=C(Nc1ccccc1-c1ccc(Cl)cc1)c1cccnc1Cl	[343.04, 328.02, 313.03, 313.0, 285.04]	5.24006e+06	5.41099e+06	5.97055e+06	5.31452e+06	5.31364e+06	2.55519e+07	4.37596e+07	8.68755e+07	2.27399e+07	3.15239e+07	7.17691e+07	0.0545485	5.44996e+06	None
M345T275	345.143	4.58597	C20H22N2O2	20.4	N-(2'-Cyanobiphenyl-4-ylmethyl)-L-valine methyl ester	[M+Na]+	0.9967	21840377	137863-89-9	Alkaloids			COC(=O)C(NCc1ccc(-c2ccccc2C#N)cc1)C(C)C	[345.15, 345.06, 203.05, 204.06, 183.14]	5.67347e+06	5.52115e+06	4.82815e+06	5.28692e+06	4.93111e+06	1.40619e+07	6.8828e+06	2.43151e+06	494587	1.96203e+07	6.75974e+06	0.0696101	5.24816e+06	None
M351T522_2	351.212	8.69473	C22H26N2O2	15	Vinpocetine	[M+H]+	0.9998	443955	42971-09-5	Alkaloids	Tryptophan alkaloids	Aspidosperma type	CCOC(=O)C1=C[C@]2(CC)CCCN3CCc4c(n1c1ccccc41)[C@@H]32	[351.21, 352.22, 351.32, 333.2, 351.1]	4.57035e+06	5.71649e+06	4.84295e+06	5.04973e+06	5.02594e+06	2.87912e+07	5.06363e+07	8.01374e+07	5.81307e+07	3.14378e+07	4.1553e+07	0.0840049	5.04109e+06	None
M354T222	354.201	3.70509	C22H27NO3	16.6	Cyclostachine B	[M+H]+	0.9008	51055151	58514-08-2	Alkaloids	Lysine alkaloids	Piperidine alkaloids	O=C([C@H]1[C@@H](c2ccc3c(c2)OCO3)C=C[C@H]2CCCC[C@@H]21)N1CCCC1	[354.2, 84.08, 309.18, 225.12, 179.12]	5.19533e+06	4.55977e+06	3.39945e+06	5.45554e+06	5.51823e+06	1.69942e+08	6.38377e+08	4.18062e+08	1.91696e+08	6.24875e+07	8.34054e+07	0.182953	4.82566e+06	None
M359T1017	358.978	16.9435	C16H11BrN2OS	18.6	4-Bromo-N-(4-phenylthiazol-2-yl)benzamide	[M+H]+	0.8236	988802	313535-95-4	Alkaloids			O=C(Nc1nc(-c2ccccc2)cs1)c1ccc(Br)cc1	[358.98, 116.05, 88.02, 229.97, 252.99]	4.4983e+06	5.09091e+06	4.78069e+06	4.64459e+06	4.5035e+06	2.05937e+06	555863	1.91e+06	1.97804e+06	2.41655e+06	1.48713e+06	0.0522525	4.7036e+06	None
M367T734	367.077	12.2313	C16H18N2O4S2	3.2	N-(1,1-Diketothiolan-3-yl)-2-[(4-methylphenoxy)methyl]thiazole-4-carboxamide	[M+H]+	0.9964	17441991	930994-35-7	Alkaloids			Cc1ccc(OCc2nc(C(=O)NC3CCS(=O)(=O)C3)cs2)cc1	[367.08, 367.33, 367.02, 81.07, 385.09]	3.82877e+06	4.38791e+06	5.03299e+06	4.47008e+06	4.14103e+06	4.83687e+06	5.28747e+06	2.88724e+07	6.14352e+06	5.28879e+06	4.54098e+06	0.101982	4.37216e+06	None
M367T645	367.152	10.7575	C24H23FN4O3	12.4	Olaparib	[M+H-C4H4O]+	0.9658	23725625	763113-22-0	Alkaloids	Tryptophan alkaloids	Carboline alkaloids	O=C(c1cc(Cc2n[nH]c(=O)c3ccccc23)ccc1F)N1CCN(C(=O)C2CC2)CC1	[367.15, 295.1, 337.11, 281.08, 367.28]	4.25585e+06	4.27759e+06	4.35057e+06	4.6678e+06	4.24296e+06	1.06942e+07	1.11625e+07	1.33265e+07	1.5267e+07	1.39305e+07	1.25884e+07	0.0407427	4.35895e+06	None
M367T376	367.207	6.27243	C22H26N2O3	14.4	Hirsuteine	[M+H]+	0.9993	3037151	35467-43-7	Alkaloids	Tryptophan alkaloids	Corynanthe type	C=C[C@H]1CN2CCc3c([nH]c4ccccc34)[C@H]2C[C@@H]1/C(=C\OC)C(=O)OC	[367.21, 367.11, 368.21, 349.2, 367.08]	4.27343e+06	4.33754e+06	4.41479e+06	4.17313e+06	4.42451e+06	6.8619e+07	6.60627e+07	6.09625e+07	7.894e+07	4.88408e+07	9.50199e+07	0.024209	4.32468e+06	None
M368T401	368.151	6.68853	C21H21NO5	3.8	Corynoline	[M+H]+	0.9201	139034481	18797-79-0	Alkaloids	Tyrosine alkaloids	Isoquinoline alkaloids	CN1Cc2c(ccc3c2OCO3)[C@@]2(C)C(O)Cc3cc4c(cc3[C@@H]12)OCO4	[368.15, 368.21, 228.14, 148.11, 246.15]	3.85509e+06	4.60355e+06	4.55546e+06	4.41191e+06	4.12275e+06	6.14192e+07	6.09207e+07	2.87871e+07	1.01178e+08	6.13157e+07	6.24265e+07	0.0732664	4.30975e+06	None
M369T539	369.223	8.97995	C22H28N2O3	14.6	Hirsutine	[M+H]+	0.9997	3037884	7729-23-9	Alkaloids	Tryptophan alkaloids	Corynanthe type	CCC1CN2CCc3c([nH]c4ccccc34)C2CC1C(=COC)C(=O)OC	[369.22, 370.22, 351.24, 369.1, 369.34]	4.89624e+06	4.88122e+06	4.58907e+06	3.65906e+06	3.36082e+06	1.48358e+07	2.04884e+07	2.13093e+07	1.41178e+07	8.41458e+06	1.02107e+07	0.168069	4.27728e+06	None
M383T879	383.202	14.6455	C22H26N2O4	12.8	Corynoxeine	[M+H]+	0.992	102117107	51014-29-0	Alkaloids	Tryptophan alkaloids	Simple oxindole alkaloids	C=CC1CN2CCC3(C(=O)Nc4ccccc43)C2CC1C(=COC)C(=O)OC	[383.2, 327.14, 281.13, 271.08, 267.12]	3.90521e+06	3.71115e+06	4.29292e+06	4.98714e+06	3.85458e+06	957587	0	465999	527032	266326	140909	0.124097	4.1502e+06	None
M385T321	385.218	5.35813	C22H28N2O4	15.1	Rhyncophylline	[M+H]+	0.9955	10475115	6877-32-3,76-66-4,1443767-78-9	Alkaloids	Tryptophan alkaloids	Corynanthe type+Simple oxindole alkaloids	CCC1CN2CCC3(C(=O)Nc4ccccc43)C2CC1C(=COC)C(=O)OC	[385.22, 84.08, 86.1, 70.06, 72.08]	4.87587e+06	3.8551e+06	4.01244e+06	3.75791e+06	3.63271e+06	5.0597e+06	8.73695e+06	8.70854e+06	7.33664e+06	9.00935e+06	6.43333e+06	0.122808	4.02681e+06	None
M389T645	389.134	10.7581	C19H22N2O8	1.2	Bicyclomycin benzoate	[M+H-H2O]+	0.9965	91618023	37134-40-0	Alkaloids			C=C1CCO[C@]2([C@@H](O)[C@@](C)(O)COC(=O)c3ccccc3)NC(=O)[C@@]1(O)NC2=O	[389.13, 389.22, 359.09, 390.14, 353.24]	3.99656e+06	3.61614e+06	3.95049e+06	4.29866e+06	4.03441e+06	6.68058e+06	1.04557e+07	781356	9.81921e+06	5.50247e+06	9.19971e+06	0.0613047	3.97925e+06	None
M391T501	391.171	8.34456	C20H21F3N4O	8.1	Flibanserin	[M+H]+	0.9963	6918248	167933-07-5	Alkaloids	Anthranilic acid alkaloids		O=c1[nH]c2ccccc2n1CCN1CCN(c2cccc(C(F)(F)F)c2)CC1	[391.17, 391.29, 355.26, 391.28, 373.28]	3.84486e+06	3.78715e+06	4.15332e+06	4.04242e+06	3.94786e+06	3.21435e+07	2.93782e+07	3.04568e+07	2.31323e+07	2.30909e+07	3.07592e+07	0.0373578	3.95512e+06	None
M393T795	393.26	13.2512	C25H32N2O2	14.4	Racemoramide	[M+H]+	0.9897	9648	545-59-5	Alkaloids	Lysine alkaloids	Piperidine alkaloids	CC(CN1CCOCC1)C(C(=O)N1CCCC1)(c1ccccc1)c1ccccc1	[393.26, 347.04, 376.26, 116.05, 393.13]	4.11184e+06	3.64126e+06	3.82817e+06	4.17726e+06	3.86964e+06	5.52318e+08	1.00832e+09	1.30221e+09	5.06428e+08	1.23035e+09	9.89417e+08	0.055736	3.92564e+06	None
M399T210_2	399.126	3.49452	C17H20N4O6	2.7	Vitamin B2	[M+Na]+	0.7629	493570	83-88-5	Alkaloids	Pseudoalkaloids	pteridine alkaloids	Cc1cc2nc3c(=O)[nH]c(=O)nc-3n(C[C@H](O)[C@H](O)[C@H](O)CO)c2cc1C	[399.13, 235.06, 205.05, 381.12, 279.08]	3.84226e+06	3.60611e+06	3.74977e+06	3.67794e+06	3.42502e+06	6.15433e+06	5.43886e+06	3.75209e+06	8.77e+06	5.98004e+06	4.67949e+06	0.0431378	3.66022e+06	None
M414T741	414.213	12.3496	C20H31NO8	1.5	Echimidine n-oxide	[M+H]+	0.9976	76334042	41093-89-4	Alkaloids	Ornithine alkaloids	Pyrrolizidine alkaloids	C/C=C(/C)C(=O)O[C@@H]1CC[N+]2([O-])CC=C(COC(=O)[C@@](O)([C@H](C)O)C(C)(C)O)[C@H]12	[414.21, 414.3, 397.31, 95.08, 396.3]	3.28951e+06	3.37074e+06	3.33432e+06	3.64972e+06	3.69531e+06	4.67305e+06	6.74584e+06	6.71367e+06	6.57209e+06	7.87219e+06	5.14612e+06	0.0546885	3.46792e+06	None
M415T953	415.04	15.8855	C15H15ClN4O6S	17.6	Chlorimuron ethyl	[M+H]+	0.8143	56160	90982-32-4	Alkaloids			CCOC(=O)c1ccccc1S(=O)(=O)NC(=O)Nc1nc(Cl)cc(OC)n1	[415.04, 116.05, 172.11, 88.02, 57.07]	3.53159e+06	3.55995e+06	3.24788e+06	3.27555e+06	3.7158e+06	4.92823e+06	5.47178e+06	2.68856e+06	4.26028e+06	1.46876e+06	2.55056e+06	0.0575887	3.46616e+06	None
M429T222	429.207	3.69644	C23H28N2O6	12.3	Majdine	[M+H]+	0.9978	21627963		Alkaloids	Tryptophan alkaloids	Corynanthe type	COC(=O)C1=CO[C@@H](C)[C@@H]2CN3CC[C@]4(C(O)=Nc5c4ccc(OC)c5OC)[C@@H]3C[C@H]12	[429.21, 86.1, 139.04, 430.22, 399.2]	3.28155e+06	3.34905e+06	2.8347e+06	3.62333e+06	3.29595e+06	4.01178e+07	4.24664e+07	7.93304e+07	2.78421e+07	2.81983e+07	3.81546e+07	0.0864682	3.27691e+06	None
M457T1005	457.347	16.7435	C27H44N4O2	13.6	2,2',6,6'-Tetrakis[(dimethylamino)methyl]bisphenol A	[M+H]+	0.7773	167520	16224-36-5	Alkaloids			CN(C)Cc1cc(C(C)(C)c2cc(CN(C)C)c(O)c(CN(C)C)c2)cc(CN(C)C)c1O	[457.35, 50.82, 458.35, 457.18, 457.52]	3.15518e+06	2.99187e+06	3.07223e+06	2.92995e+06	2.91703e+06	3.58084e+07	2.87454e+07	3.58878e+07	1.55383e+07	1.94255e+07	2.89887e+07	0.0333017	3.01325e+06	None
M503T83	503.077	1.38575	C21H16ClF3N4O4	13.9	Sorafenib N-oxide	[M+Na]+	0.8988	9826472	583840-03-3	Alkaloids			CNC(=O)c1cc(Oc2ccc(NC(=O)Nc3ccc(Cl)c(C(F)(F)F)c3)cc2)cc[n+]1[O-]	[503.08, 335.04, 317.03, 55.9, 289.03]	2.6219e+06	3.14805e+06	2.39391e+06	2.66913e+06	2.87262e+06	1.41942e+08	2.5989e+08	4.03022e+08	3.30186e+08	1.51437e+08	1.5867e+08	0.103641	2.74112e+06	None
M519T510	519.329	8.50699	C28H48N4O4S	14.9	13(S)-HODE-biotin	[M+H-H2O]+	0.7685	71684437	1217458-58-6	Alkaloids			CCCCC[C@H](O)/C=C/C=C\CCCCCCCC(=O)NNC(=O)CCCC[C@H]1SC[C@@H]2NC(=O)N[C@@H]21	[519.32, 501.32, 159.12, 501.15, 119.08]	2.32332e+06	2.38849e+06	3.34288e+06	2.66954e+06	2.48137e+06	1.17532e+07	2.88108e+07	1.78872e+07	1.42207e+07	7.56014e+06	1.53402e+07	0.156526	2.64113e+06	None
M553T685	553.295	11.4096	C15H20N2O3	12.4	5-(4-Isoamoxyphenyl)-5-methylhydantoin	[2M+H]+	0.9335	2835307	68524-21-0	Alkaloids	Peptide alkaloids	Simple diketopiperazine alkaloids	CC(C)CCOc1ccc(C2(C)NC(=O)NC2=O)cc1	[553.29, 61.48, 331.1, 554.3, 185.04]	2.72689e+06	2.7432e+06	2.26747e+06	2.44645e+06	2.30747e+06	1.54221e+08	4.35659e+08	5.32761e+08	3.75798e+08	1.69146e+08	4.65535e+08	0.0905306	2.4983e+06	None
M563T968_2	563.262	16.1375	C34H34N4O4	6.4	Protoporphyrin IX	[M+H]+	0.9963	4971	553-12-8	Alkaloids			C=Cc1c(C)c2cc3[nH]c(cc4nc(cc5nc(cc1[nH]2)C(C)=C5CCC(=O)O)C(CCC(=O)O)=C4C)c(C)c3C=C	[563.26, 504.25, 445.24, 62.59, 431.22]	2.12642e+06	2.81577e+06	2.44478e+06	2.51359e+06	2.35595e+06	5.26914e+07	1.56318e+08	3.73722e+08	1.78833e+08	1.80746e+07	5.31739e+07	0.102272	2.45131e+06	None
M609T985	609.267	16.4158	C33H40N2O9	21.8	Reserpin	[M+H]+	0.9415	5770	1253-43-6	Alkaloids	Tryptophan alkaloids	Corynanthe type+Yohimbine-like alkaloids	COC(=O)[C@H]1[C@H]2C[C@@H]3c4[nH]c5cc(OC)ccc5c4CCN3C[C@H]2C[C@@H](OC(=O)c2cc(OC)c(OC)c(OC)c2)[C@@H]1OC	[609.27, 591.26, 531.24, 559.23, 515.24]	2.19109e+06	2.44421e+06	2.37757e+06	2.09435e+06	2.43915e+06	1.76051e+07	5.01058e+07	2.1784e+07	2.35279e+07	1.42847e+07	1.86894e+07	0.0684346	2.30928e+06	None
M611T935	611.305	15.5823	C37H42N2O6	11.2	Daurisoline	[M+H]+	0.9956	51106	70553-76-3	Alkaloids	Tyrosine alkaloids	Isoquinoline alkaloids+Tetrahydroisoquinoline alkaloids	COc1cc2c(cc1O)[C@@H](Cc1ccc(O)c(Oc3ccc(C[C@@H]4c5cc(OC)c(OC)cc5CCN4C)cc3)c1)N(C)CC2	[611.3, 67.92, 612.31, 611.04, 311.14]	2.0756e+06	2.36056e+06	2.24514e+06	2.4707e+06	2.09866e+06	2.02196e+07	4.88615e+07	3.64625e+07	0	3.896e+07	3.6974e+07	0.0751166	2.25013e+06	None
M627T766	627.278	12.774	C33H42N2O10	20.9	2-[4-(2-Carboxy-5-ketopyrrolidino)-1-keto-6,6,9a-trimethyl-5-[(2E,4E,6E)-octa-2,4,6-trienoyl]oxy-4,5,5a,7,8,9-hexahydro-3H-benz[e]isoindol-2-yl]glutaric acid	[M+H]+	0.9628	128964477		Alkaloids			C/C=C/C=C/C=C/C(=O)OC1C(N2C(=O)CCC2C(=O)O)C2=C(C(=O)N(C(CCC(=O)O)C(=O)O)C2)C2(C)CCCC(C)(C)C12	[627.28, 567.26, 507.24, 69.7, 449.19]	2.26391e+06	2.55073e+06	1.99651e+06	1.88719e+06	2.13227e+06	8.97688e+06	4.63806e+06	3.91844e+06	3.53829e+06	9.87947e+06	4.41891e+06	0.11887	2.16612e+06	None
M110T232	110.071	3.8717	C5H7N3	7.4	2-Pyrazinemethanamine	[M+H]+	0.9142	266781	20010-99-5	Alkaloids+Amino acids and Peptides	Tetramate alkaloids+Peptide alkaloids	Pyrazine and Piperazine alkaloids	NCc1cnccn1	[110.06, 110.07, 87.0, 111.04, 111.05]	5.63113e+08	5.34859e+08	5.75655e+08	5.38635e+08	5.73517e+08	4.60411e+08	4.31865e+08	4.60511e+08	4.42334e+08	4.53713e+08	4.92948e+08	0.0345891	5.57156e+08	None
M129T72	129.101	1.19236	C6H15N3O	5.9	L-Lysinamide	[M+H-NH3]+	0.7203	439605	32388-19-5	Alkaloids+Amino acids and Peptides	Small peptides	Dipeptides	NCCCC[C@H](N)C(N)=O	[84.08, 130.09, 84.04, 70.06, 130.05]	1.5032e+08	2.13074e+08	1.95912e+08	2.14409e+08	2.38585e+08	6.06223e+07	7.09231e+07	8.14792e+07	6.86845e+07	5.91173e+07	6.00329e+07	0.162357	2.0246e+08	None
M136T1097	136.086	18.2897	C7H9N3	6.7	2,6-Dicyanopiperidine	[M+H]+	0.9608	333798	41980-31-8	Alkaloids+Amino acids and Peptides			N#CC1CCCC(C#N)N1	[136.09, 95.06, 109.08, 137.04, 96.07]	1.91095e+08	1.85421e+08	1.5908e+08	1.42414e+08	1.63153e+08	1.32387e+08	2.3354e+07	1.38724e+08	1.34101e+08	1.31397e+08	2.72574e+07	0.118671	1.68233e+08	None
M138T304	138.054	5.07152	C7H7NO2	6.1	Anthranilic acid	[M+H]+	0.9985	227	118-92-3	Alkaloids+Amino acids and Peptides	Anthranilic acid alkaloids+Small peptides	Aminoacids+Anthranillic acid derivatives	Nc1ccccc1C(=O)O	[120.04, 138.05, 92.05, 138.09, 121.05]	1.15139e+08	1.72637e+08	1.71925e+08	1.69668e+08	1.80589e+08	5.9678e+08	6.97591e+08	3.10279e+07	1.00701e+08	9.25304e+08	2.05112e+06	0.163673	1.61991e+08	None
M141T122	141.101	2.03768	C8H13ClN2O2	6.2	3-(3-Chloropropyl)-5,5-dimethylhydantoin	[M+H-CHClO]+	0.8791	10655825	180793-18-4	Alkaloids+Amino acids and Peptides			CC1(C)NC(=O)N(CCCCl)C1=O	[141.1, 142.12, 124.1, 113.96, 141.06]	1.53605e+08	1.6195e+08	1.5241e+08	1.57864e+08	1.45921e+08	1.22733e+08	1.79635e+06	5.0123e+06	1.42893e+06	1.24894e+08	1.25913e+08	0.0390709	1.5435e+08	None
M155T632	155.084	10.5337	C7H10N2O2	19	Cyclo-prolylglycine	[M+H]+	0.992	126154	3705-27-9,97011-16-0	Alkaloids+Amino acids and Peptides			O=C1CN=C(O)[C@@H]2CCCN12	[155.08, 153.07, 156.09, 154.08, 129.07]	1.22334e+08	1.18672e+08	1.22449e+08	1.19591e+08	1.13895e+08	7.33664e+07	1.21716e+08	1.32704e+08	1.47614e+08	1.0729e+08	8.91386e+07	0.0292481	1.19388e+08	None
M185T53	185.091	0.885765	C8H12N2O3	6.1	Veronal	[M+H]+	0.8522	2294	57-44-3	Alkaloids+Amino acids and Peptides	Peptide alkaloids	Simple diketopiperazine alkaloids	CCC1(CC)C(=O)NC(=O)NC1=O	[185.09, 167.08, 125.07, 69.04, 155.08]	4.14862e+07	4.19028e+07	4.73736e+07	4.45932e+07	5.49894e+07	1.9972e+07	7.32859e+06	4.91897e+06	1.18742e+07	9.8647e+06	1.25335e+07	0.119786	4.60691e+07	None
M185T65	185.127	1.07621	C9H16N2O2	6	Cyclo(alanylleucyl)	[M+H]+	0.9806	3634567	1803-60-7	Alkaloids+Amino acids and Peptides	Peptide alkaloids+Small peptides	Dipeptides+Simple diketopiperazine alkaloids	CC(C)CC1NC(=O)C(C)NC1=O	[185.13, 185.09, 185.06, 84.08, 84.04]	4.72657e+07	4.91022e+07	4.48133e+07	4.43521e+07	4.42119e+07	1.77313e+07	5.43791e+07	3.54996e+07	4.41606e+07	6.21126e+07	3.25989e+07	0.0468465	4.59491e+07	None
M192T296	192.101	4.92892	C11H13NO2	5.4	2-Ethyl-3a,4,7,7a-tetrahydro-1H-4,7-methanoisoindole-1,3(2H)-dione	[M+H]+	0.9938	98022	31500-38-6	Alkaloids+Amino acids and Peptides			CCN1C(=O)C2C3C=CC(C3)C2C1=O	[192.1, 150.09, 149.08, 146.06, 108.08]	4.18536e+07	4.92968e+07	2.91592e+07	3.97909e+07	3.86977e+07	4.05124e+07	4.01333e+07	3.70079e+07	3.95122e+07	3.81135e+07	3.60933e+07	0.181733	3.97596e+07	None
M196T124	196.096	2.073	C10H15NO4	5.5	(-)-Kainic acid	[M+H-H2O]+	0.7872	10255	487-79-6	Alkaloids+Amino acids and Peptides	Ornithine alkaloids+Small peptides	Aminoacids+Pyrrolidine alkaloids	C=C(C)[C@H]1CN[C@H](C(=O)O)[C@H]1CC(=O)O	[196.1, 96.04, 59.05, 83.06, 196.06]	2.56607e+07	2.56961e+07	3.09696e+07	3.34631e+07	2.90361e+07	7.90429e+06	4.46038e+06	3.72012e+06	5.64049e+06	9.52623e+06	1.33831e+07	0.116901	2.89651e+07	None
M197T262_2	197.127	4.36712	C11H18N2O4	5.3	2-Piperazinepropionic acid, 5-isobutyl-3,6-dioxo-	[M+H-CH2O2]+	0.869	86178349	861021-94-5	Alkaloids+Amino acids and Peptides	Peptide alkaloids+Small peptides	Dipeptides+Simple diketopiperazine alkaloids	CC(C)CC1NC(=O)C(CCC(=O)O)NC1=O	[197.13, 141.06, 73.03, 69.04, 57.07]	2.78243e+07	3.14667e+07	2.04714e+07	2.94449e+07	3.01995e+07	2.01501e+07	5.2802e+07	3.04702e+07	2.4728e+07	6.48797e+07	6.3723e+07	0.155909	2.78814e+07	None
M198T114	198.075	1.90586	C9H11NO4	6	L-Dopa	[M+H]+	0.8942	6047	59-92-7	Alkaloids+Amino acids and Peptides	Tyrosine alkaloids+Small peptides	Aminoacids+Phenylethylamines	N[C@@H](Cc1ccc(O)c(O)c1)C(=O)O	[198.07, 70.06, 198.11, 152.07, 170.08]	2.25199e+07	2.68354e+07	3.62952e+07	2.64268e+07	2.58559e+07	1.37584e+07	2.17604e+07	1.77879e+07	1.58125e+07	1.60219e+07	1.73417e+07	0.186971	2.75866e+07	None
M212T102_2	212.091	1.70816	C12H15NO5	5.7	Tyrosine, N-acetyl-3-methoxy-	[M+H-C2H2O]+	0.8025	12681285	63357-45-9	Alkaloids+Amino acids and Peptides	Small peptides	Dipeptides	COc1cc(CC(NC(C)=O)C(=O)O)ccc1O	[212.09, 126.05, 87.04, 120.08, 84.08]	2.06671e+07	2.5485e+07	2.07205e+07	1.93795e+07	2.29257e+07	1.44713e+07	2.08506e+07	2.17656e+07	1.12023e+07	7.70456e+06	1.09838e+07	0.110169	2.18355e+07	None
M225T225_1	225.122	3.75773	C11H16N2O3	5.4	Butalbital	[M+H]+	0.8658	2481	77-26-9	Alkaloids+Amino acids and Peptides	Peptide alkaloids	Simple diketopiperazine alkaloids	C=CCC1(CC(C)C)C(=O)NC(=O)NC1=O	[225.12, 111.05, 225.16, 112.04, 226.1]	1.60046e+07	1.68051e+07	1.75486e+07	1.7255e+07	1.80327e+07	1.95288e+07	1.94218e+07	1.69923e+07	1.73402e+07	1.73497e+07	1.81302e+07	0.0450122	1.71292e+07	None
M239T107_2	239.138	1.78693	C12H18N2O3	4.9	Secobarbital	[M+H]+	0.9573	5193	76-73-3	Alkaloids+Amino acids and Peptides	Peptide alkaloids	Simple diketopiperazine alkaloids	C=CCC1(C(C)CCC)C(=O)NC(=O)NC1=O	[239.14, 239.1, 84.08, 195.11, 100.08]	1.1408e+07	1.46451e+07	1.33185e+07	1.63703e+07	1.5124e+07	2.2446e+07	4.69651e+07	3.5484e+07	5.22806e+07	2.39555e+07	1.60156e+07	0.133549	1.41732e+07	None
M289T446	289.153	7.43072	C16H20N2O3	5.9	Imazamethabenz-methyl	[M+H]+	0.8433	54744	81405-85-8	Alkaloids+Amino acids and Peptides			COC(=O)c1ccc(C)cc1C1=NC(C)(C(C)C)C(=O)N1	[289.15, 229.13, 228.14, 146.06, 184.07]	8.64374e+06	7.1573e+06	9.2107e+06	7.60399e+06	7.84218e+06	3.59213e+06	1.07433e+06	603445	3.61037e+06	7.21759e+06	4.59866e+06	0.102101	8.09159e+06	None
M549T967	549.247	16.1236	C33H34N4O5	6.1	Okaramine B	[M+H-H2O]+	0.9451	14312904	117332-63-5	Alkaloids+Amino acids and Peptides	Peptide alkaloids	Indole diketopiperazine alkaloids (L-Trp, L-Trp)	CO[C@@H]1[C@]2(O)C(=O)N3/C=C\C(C)(C)c4[nH]c5ccccc5c4/C=C\3C(=O)N2[C@]23[C@H](C)C(C)(C)N2c2ccccc2[C@]13O	[549.25, 521.25, 433.2, 421.24, 493.26]	2.509e+06	2.76391e+06	2.34127e+06	2.4941e+06	2.3897e+06	2.80514e+07	3.01007e+07	1.31601e+07	2.53335e+07	1.10577e+07	2.64444e+07	0.0654704	2.4996e+06	Into_Tissues
M136T433	136.075	7.2156	C9H12N2O	7.7	Kynuramine	[M+H-CH3N]+	0.9934	9692	363-36-0	Alkaloids+Amino acids and Peptides+Shikimates and Phenylpropanoids	Small peptides	Aminoacids	NCCC(=O)c1ccccc1N	[136.07, 118.06, 136.06, 91.05, 94.06]	1.85444e+08	1.83775e+08	1.53415e+08	1.71277e+08	1.73505e+08	0	0	0	0	0	0	0.0738503	1.73483e+08	None
M152T1199_2	152.046	19.9861	C7H10N4O2	5.5	Norantifeine	[M+H-CH5N]+	0.9276	101504	3691-03-0	Alkaloids+Amino acids and Peptides+Shikimates and Phenylpropanoids	Small peptides	Aminoacids	CNC(=O)c1nc[nH]c1C(=O)NC	[152.05, 59.07, 152.07, 107.96, 58.06]	1.15527e+08	1.37023e+08	1.47095e+08	1.29334e+08	1.19822e+08	0	794622	1.17707e+06	572840	0	1.41335e+06	0.0985978	1.2976e+08	Into_Tissues
M120T182	120.08	3.02682	C16H14N2OS	6	Phenylalanyl phenylthiohydantoin	[M+H-C8H5NOS]+	0.9995	2871911	4332-97-2	Alkaloids+Shikimates and Phenylpropanoids			O=C1C(Cc2ccccc2)NC(=S)N1c1ccccc1	[120.08, 103.05, 93.07, 121.08, 91.05]	2.17146e+08	2.57032e+08	2.65622e+08	2.79911e+08	3.02942e+08	1.2459e+08	1.37714e+06	5.51096e+06	1.13016e+08	2.60664e+06	1.16851e+08	0.119763	2.64531e+08	None
M164T288	164.07	4.80563	C11H14ClNO2	5.4	2-Chloro-N-(4-ethoxyphenyl)propanamide	[M+H-C2H5Cl]+	0.9062	11615536	868771-18-0	Alkaloids+Shikimates and Phenylpropanoids			CCOc1ccc(NC(=O)C(C)Cl)cc1	[136.07, 164.07, 164.14, 164.1, 91.05]	9.75115e+07	9.787e+07	1.14081e+08	9.78431e+07	1.09783e+08	1.32073e+08	1.21795e+08	1.14826e+08	1.01945e+08	1.05427e+08	1.17154e+08	0.0765889	1.03418e+08	None
M194T361	194.116	6.02443	C11H15NO2	5.6	4-Propoxyacetanilide	[M+H]+	0.8348	88510	20367-32-2	Alkaloids+Shikimates and Phenylpropanoids			CCCOc1ccc(NC(C)=O)cc1	[194.12, 138.13, 166.12, 55.05, 124.11]	3.67957e+07	3.8506e+07	3.16523e+07	3.59719e+07	4.53041e+07	7.64806e+06	4.68537e+06	1.23584e+07	8.13187e+06	7.48001e+06	2.45132e+06	0.132041	3.7646e+07	None
M208T286	208.132	4.76258	C12H17NO2	4.8	Butacetin	[M+H]+	0.9842	16426	2109-73-1	Alkaloids+Shikimates and Phenylpropanoids			CC(=O)Nc1ccc(OC(C)(C)C)cc1	[152.07, 208.13, 208.17, 208.1, 138.05]	2.77684e+07	1.7892e+07	2.15156e+07	2.68507e+07	2.44941e+07	1.53482e+06	3.52956e+06	4.02169e+06	6.33369e+06	2.90953e+06	3.48991e+06	0.170861	2.37041e+07	None
M307T630	307.24	10.5037	C18H30N2O2	8.1	Butacaine	[M+H]+	0.9634	2480	149-16-6	Alkaloids+Shikimates and Phenylpropanoids			CCCCN(CCCC)CCCOC(=O)c1ccc(N)cc1	[307.24, 145.1, 197.13, 147.12, 199.15]	7.03889e+06	7.59647e+06	7.63569e+06	7.84248e+06	7.31983e+06	1.66076e+07	1.99868e+07	2.5248e+07	2.43252e+07	1.32221e+07	1.61493e+07	0.041665	7.48668e+06	None
M333T98	333.108	1.64003	C18H18N2O3	20.5	2-((4-Phenylpiperazin-1-yl)carbonyl)benzoic acid	[M+Na]+	0.9649	710257	72547-58-1	Alkaloids+Shikimates and Phenylpropanoids			O=C(O)c1ccccc1C(=O)N1CCN(c2ccccc2)CC1	[333.11, 287.11, 171.06, 171.03, 158.08]	6.78691e+06	6.31068e+06	5.22335e+06	4.79097e+06	7.33566e+06	3.44027e+08	3.71047e+08	1.76436e+08	1.51071e+08	1.01011e+08	2.5489e+08	0.174654	6.08952e+06	None
M146T198	146.059	3.29398	C10H9NO2	6.2	Gentianine	[M+H-CH2O]+	0.9993	354616	439-89-4	Alkaloids+Terpenoids	Nicotinic acid alkaloids+Pseudoalkaloids	Pyridine alkaloids+Terpenoid alkaloids	C=Cc1cncc2c1CCOC2=O	[146.06, 147.06, 147.04, 146.08, 118.06]	1.27286e+08	1.42577e+08	1.52593e+08	1.42054e+08	1.50811e+08	7.49671e+07	1.61443e+08	1.02227e+08	1.00348e+08	4.14903e+07	9.60844e+07	0.0699879	1.43064e+08	None
M90T1190	90.0907	19.8265	C4H11NO	6	2-Amino-2-methyl-1-propanol	[M+H]+	0.8111	11807	124-68-5	Amino acids and Peptides	Small peptides		CC(C)(N)CO	[90.09, 72.08, 44.05, 87.0, 90.05]	8.90464e+08	8.31594e+08	8.94657e+08	8.75886e+08	9.98615e+08	5.26103e+08	1.00148e+09	1.01524e+09	8.91346e+08	7.97077e+08	9.38941e+08	0.0683785	8.98243e+08	None
M100T119	100.075	1.98993	C6H12N2O3	6.2	5-Ureidovaleric acid	[M+H-CH3NO2]+	0.9994	458589	370585-29-8	Amino acids and Peptides	Small peptides	Aminoacids	NC(=O)NCCCCC(=O)O	[100.07, 56.05, 101.08, 82.06, 100.06]	9.65367e+08	8.6893e+08	7.44697e+08	9.3945e+08	8.20299e+08	3.27765e+06	2.49667e+06	4.16048e+06	3.29641e+06	3.09565e+06	2.22177e+06	0.103179	8.67749e+08	None
M102T47	102.054	0.786378	C7H16N2O2	7.8	(R)-Aminocarnitine	[M+H-C3H9N]+	0.8917	121830	98063-21-9	Amino acids and Peptides	Small peptides	Aminoacids	C[N+](C)(C)C[C@H](N)CC(=O)[O-]	[102.05, 84.04, 102.09, 56.05, 103.04]	6.63381e+08	9.75768e+08	7.78702e+08	7.7327e+08	9.94428e+08	3.23336e+08	3.58705e+08	2.60009e+08	5.02617e+08	2.92023e+08	4.08884e+08	0.170667	8.3711e+08	None
M103T88	103.038	1.47073	C4H9NO3	5.8	(S)-4-Amino-2-hydroxybutyric acid	[M+H-NH3]+	0.9349	2733929	40371-51-5	Amino acids and Peptides	Small peptides	Aminoacids	NCC[C@H](O)C(=O)O	[103.04, 43.02, 85.03, 58.06, 57.03]	7.93131e+08	8.39707e+08	7.97956e+08	8.66795e+08	7.99816e+08	7.52636e+08	7.59281e+08	9.51789e+08	7.76706e+08	7.58424e+08	7.62232e+08	0.0395043	8.19481e+08	None
M104T88	104.07	1.46378	C4H9NO2	5.7	L-2-Aminobutyric acid	[M+H]+	0.9945	80283	1492-24-6	Amino acids and Peptides	Small peptides	Aminoacids	CC[C@H](N)C(=O)O	[58.06, 104.07, 104.11, 87.04, 86.06]	7.98249e+08	7.27508e+08	7.64661e+08	7.51386e+08	8.11088e+08	123579	0	379647	0	360112	188408	0.0443183	7.70579e+08	Into_Tissues
M112T165	112.075	2.75593	C6H11NO2	6.4	L-Homoproline	[M+H-H2O]+	0.9815	439227	3105-95-1	Amino acids and Peptides	Small peptides	Aminoacids+Dipeptides	O=C(O)[C@@H]1CCCCN1	[112.07, 84.04, 113.03, 84.08, 112.05]	3.97917e+08	4.34535e+08	5.75474e+08	4.25317e+08	4.53077e+08	1.32903e+07	1.55849e+07	1.64075e+07	1.20954e+07	1.02414e+07	1.2244e+07	0.150923	4.57264e+08	None
M114T73	114.054	1.21607	C6H11NO3	6.6	Methyl 2-acetamidopropanoate	[M+H-CH4O]+	0.9947	520278	26629-33-4	Amino acids and Peptides	Small peptides	Dipeptides	COC(=O)C(C)NC(C)=O	[86.06, 114.05, 114.09, 115.04, 114.06]	2.85173e+08	3.67825e+08	4.46267e+08	3.99993e+08	3.57074e+08	1.64085e+07	2.05953e+07	2.0601e+07	2.27309e+07	1.39914e+07	1.67446e+07	0.159779	3.71266e+08	None
M115T82	115.086	1.36149	C5H10N2O	6.5	Prolinamide	[M+H]+	0.7373	550774	2812-47-7	Amino acids and Peptides	Small peptides	Dipeptides	NC(=O)C1CCCN1	[70.06, 116.07, 115.04, 87.04, 43.02]	2.77859e+08	3.5361e+08	2.80255e+08	3.80275e+08	3.74455e+08	6.49168e+07	7.77574e+06	4.18178e+07	4.59219e+07	9.60416e+06	1.37825e+07	0.151514	3.33291e+08	None
M116T237	116.07	3.95123	C5H12N2O2	5.4	Ornithine	[M+H-NH3]+	0.9988	389	616-07-9	Amino acids and Peptides	Small peptides	Aminoacids	NCCCC(N)C(=O)O	[70.06, 116.07, 98.06, 116.11, 70.06]	3.01716e+08	3.42731e+08	3.42321e+08	3.27299e+08	2.9177e+08	9.42164e+08	2.78183e+08	2.70548e+08	2.77342e+08	2.73767e+08	3.3998e+08	0.0728988	3.21167e+08	None
M118T1132	118.085	18.8683	C5H11NO2	7.1	Betaine	[M+H]+	0.9992	247	107-43-7	Amino acids and Peptides	Small peptides	Aminoacids	C[N+](C)(C)CC(=O)[O-]	[118.09, 59.07, 72.08, 58.06, 119.09]	2.27354e+08	3.45913e+08	2.88061e+08	2.83459e+08	3.72273e+08	2.30167e+07	2.53737e+07	2.35789e+07	2.64576e+07	1.67052e+07	2.20005e+07	0.187652	3.03412e+08	None
M118T568	118.085	9.46418	C5H11NO2	7.1	Valine	[M+H]+	0.9976	1182	72-18-4	Amino acids and Peptides	Small peptides	Aminoacids	CC(C)C(N)C(=O)O	[118.09, 72.08, 59.07, 58.06, 119.09]	3.55296e+08	2.61742e+08	2.66667e+08	3.03752e+08	2.99797e+08	3.66341e+08	2.95051e+08	2.58376e+08	2.99417e+08	2.87537e+08	2.65629e+08	0.125948	2.97451e+08	None
M118T677	118.085	11.2767	C5H11NO2	6.9	N,2-Dimethylalanine	[M+H]+	0.9978	75725	2566-34-9	Amino acids and Peptides	Small peptides	Aminoacids	CNC(C)(C)C(=O)O	[118.09, 72.08, 59.07, 58.06, 118.07]	2.09243e+08	3.14253e+08	3.18684e+08	3.14681e+08	3.25589e+08	7.33156e+07	6.13661e+07	1.1471e+08	7.52257e+07	6.92115e+07	9.20181e+07	0.165214	2.9649e+08	None
M118T200	118.085	3.32572	C9H17N3O4	6.4	Gly-Gly-Val	[M+H-C4H6N2O2]+	0.9978	193555	20274-89-9	Amino acids and Peptides	Small peptides	Tripeptides	CC(C)[C@H](NC(=O)CNC(=O)CN)C(=O)O	[118.09, 72.08, 59.07, 118.06, 58.06]	2.70414e+08	3.02874e+08	3.47534e+08	2.88389e+08	2.56876e+08	4.95281e+06	3.32787e+06	4.42335e+06	3.22626e+06	4.17512e+06	2.70675e+06	0.119457	2.93217e+08	None
M118T797	118.085	13.2864	C5H11NO2	7.2	Isovaline	[M+H]+	0.998	94744	595-39-1	Amino acids and Peptides	Small peptides	Aminoacids	CCC(C)(N)C(=O)O	[118.09, 72.08, 59.07, 58.06, 118.07]	2.98088e+08	3.11381e+08	2.29416e+08	2.96853e+08	3.08592e+08	2.01337e+06	6.65277e+06	6.76334e+06	3.08882e+06	1.07393e+06	1.31846e+06	0.117129	2.88866e+08	None
M118T1000	118.085	16.6592	C5H11NO2	6.6	L-Valine	[M+H]+	0.9958	6287	72-18-4	Amino acids and Peptides	Small peptides	Aminoacids	CC(C)[C@H](N)C(=O)O	[118.09, 72.08, 118.07, 55.05, 101.06]	3.07829e+08	2.872e+08	2.73354e+08	2.81762e+08	2.93145e+08	2.14997e+06	3.5891e+06	1.37152e+06	449501	1.55298e+06	0	0.0448875	2.88658e+08	None
M118T538	118.086	8.97277	C10H19NO3	7.3	Valine, N-isovaleryl-	[M+H-C5H8O]+	0.9979	14719967	91108-84-8	Amino acids and Peptides	Small peptides	Dipeptides	CC(C)CC(=O)NC(C(=O)O)C(C)C	[118.09, 72.08, 59.07, 58.06, 118.08]	2.20802e+08	2.68435e+08	2.99687e+08	3.01657e+08	3.1542e+08	5.37322e+07	5.6068e+07	9.61555e+07	6.48129e+07	4.10051e+07	3.09698e+07	0.134738	2.812e+08	None
M120T136	120.08	2.2653	C18H20N2O4	7.1	Phe-Tyr	[M+H-C10H11NO4]+	0.9991	515709	17355-18-9	Amino acids and Peptides	Small peptides	Dipeptides	N[C@@H](Cc1ccccc1)C(=O)N[C@@H](Cc1ccc(O)cc1)C(=O)O	[120.08, 103.05, 93.07, 120.04, 121.08]	1.88226e+08	2.98588e+08	2.61484e+08	2.74689e+08	2.90085e+08	2.29977e+07	8.57662e+07	7.31268e+07	5.13858e+07	6.07881e+07	5.7271e+07	0.167389	2.62614e+08	None
M124T984	124.086	16.4	C7H11N3O2	6.8	1-Methyl-L-histidine	[M+H-CH2O2]+	0.9518	352019	332-80-9	Amino acids and Peptides	Small peptides	Aminoacids	Cn1cnc(CC(N)C(=O)O)c1	[124.09, 42.03, 83.06, 124.04, 81.04]	2.34927e+08	2.40576e+08	2.39542e+08	2.51602e+08	2.45811e+08	3.95988e+08	4.51737e+08	4.58045e+08	1.90282e+08	1.99066e+08	1.73732e+08	0.0263746	2.42492e+08	None
M128T1191	128.069	19.8448	C6H14N2O3	6.4	DL-5-Hydroxylysine	[M+H-H5NO]+	0.8251	1029	6000-08-4	Amino acids and Peptides	Small peptides	Aminoacids	NCC(O)CCC(N)C(=O)O	[128.07, 128.11, 128.04, 129.05, 82.06]	2.21239e+08	2.12777e+08	1.84629e+08	2.28602e+08	2.00183e+08	1.53848e+07	4.8583e+06	9.21674e+06	1.08107e+07	9.71106e+06	5.75552e+06	0.0833265	2.09486e+08	None
M128T421	128.069	7.01578	C7H14N2O4	6.1	2,6-Diaminopimelic acid	[M+H-CH5NO2]+	0.9614	865	583-93-7	Amino acids and Peptides	Small peptides	Aminoacids	NC(CCCC(N)C(=O)O)C(=O)O	[128.07, 82.06, 111.09, 100.08, 129.05]	1.73583e+08	2.16559e+08	2.32367e+08	1.87794e+08	2.36529e+08	4.6411e+07	4.06868e+07	3.63443e+07	3.98311e+07	4.16975e+07	4.30065e+07	0.132201	2.09366e+08	None
M129T42	129.101	0.697688	C6H12N2O	5.8	Pipecolamide	[M+H]+	0.8105	140623	19889-77-1	Amino acids and Peptides	Small peptides	Dipeptides	NC(=O)C1CCCCN1	[84.08, 130.09, 129.1, 70.06, 84.04]	1.38853e+08	2.27532e+08	1.95745e+08	2.1868e+08	2.24867e+08	1.59674e+07	2.73048e+07	2.33004e+07	1.45865e+07	1.84915e+07	1.75503e+07	0.183954	2.01136e+08	None
M130T154	130.049	2.55884	C6H11N3O4	5.9	.alpha.-Guanidinoglutaric acid	[M+H-CH4N2O]+	0.8145	135313	73477-53-9	Amino acids and Peptides	Small peptides	Aminoacids	NC(N)=N[C@@H](CCC(=O)O)C(=O)O	[84.04, 130.09, 84.08, 130.05, 130.06]	1.78188e+08	2.19583e+08	1.85663e+08	2.16163e+08	2.04263e+08	1.6182e+08	1.60331e+08	1.54954e+08	1.77611e+08	1.92215e+08	1.4014e+08	0.0912056	2.00772e+08	None
M130T56	130.085	0.93724	C8H17N3O2	7.6	H-Lys(acetimidoyl)-OH	[M+H-C2H6N2]+	0.9971	3863	53774-63-3	Amino acids and Peptides	Small peptides	Aminoacids	CC(N)=NCCCCC(N)C(=O)O	[84.08, 130.09, 84.04, 70.06, 130.05]	2.33317e+08	1.82233e+08	2.14828e+08	1.87958e+08	1.65121e+08	1.26917e+08	1.54036e+08	1.54313e+08	1.52159e+08	1.36407e+08	1.20764e+08	0.138124	1.96692e+08	None
M130T69	130.085	1.15611	C7H16N4O2	7.2	Arginine, N2-methyl-	[M+H-CH5N3]+	0.9721	73046	2480-28-6	Amino acids and Peptides	Small peptides	Aminoacids	CN[C@@H](CCCN=C(N)N)C(=O)O	[84.08, 130.09, 70.06, 84.04, 130.05]	1.61427e+08	2.42865e+08	1.98624e+08	2.18326e+08	1.62171e+08	0	0	0	0	0	0	0.180458	1.96683e+08	None
M130T1190	130.085	19.8298	C8H13NO3	6.9	1-Acetylpipecolinic acid	[M+H-C2H2O]+	0.9548	4472712	35677-87-3	Amino acids and Peptides	Small peptides	Dipeptides	CC(=O)N1CCCCC1C(=O)O	[130.09, 84.08, 84.04, 130.05, 130.12]	1.55969e+08	1.87482e+08	2.02964e+08	2.09169e+08	2.21673e+08	1.39707e+07	4.47374e+07	3.50736e+07	2.006e+07	1.58824e+07	1.37431e+07	0.129298	1.95451e+08	None
M132T868	132.101	14.4711	C6H13NO2	6.3	L-Isoleucine	[M+H]+	0.9787	6306	73-32-5	Amino acids and Peptides	Small peptides	Aminoacids	CC[C@H](C)[C@H](N)C(=O)O	[86.1, 132.1, 133.06, 99.51, 111.02]	2.08628e+08	1.55278e+08	1.9142e+08	2.18853e+08	1.7343e+08	2.76883e+07	2.94651e+07	3.15499e+07	2.74832e+07	2.88685e+07	2.57429e+07	0.136081	1.89522e+08	None
M132T174	132.101	2.89608	C6H13NO2	5.8	Leucine	[M+H]+	0.9993	6106	61-90-5	Amino acids and Peptides	Small peptides	Aminoacids	CC(C)C[C@H](N)C(=O)O	[86.1, 132.1, 69.07, 44.05, 87.1]	1.53361e+08	1.88823e+08	1.9158e+08	2.01489e+08	2.08838e+08	4.98939e+06	2.24313e+06	2.07715e+06	2.57066e+06	4.1325e+06	5.77646e+06	0.113161	1.88818e+08	None
M132T92	132.101	1.52689	C6H13NO2	8.2	Isoleucine	[M+H]+	0.9996	791	73-32-5	Amino acids and Peptides	Small peptides	Aminoacids	CCC(C)C(N)C(=O)O	[86.1, 132.1, 44.05, 87.1, 69.07]	1.86832e+08	1.57221e+08	1.61106e+08	2.00978e+08	2.36716e+08	1.83756e+08	1.65352e+08	1.63594e+08	1.97063e+08	2.68692e+08	1.83385e+08	0.172086	1.8857e+08	None
M132T446	132.101	7.42822	C6H13NO2	5.8	2-Methylnorvaline	[M+H]+	0.9986	229526	26287-61-6	Amino acids and Peptides	Small peptides	Aminoacids	CCCC(C)(N)C(=O)O	[86.1, 132.1, 69.07, 44.05, 87.1]	1.98581e+08	2.03397e+08	1.76364e+08	1.69122e+08	1.93778e+08	0	0	0	0	0	0	0.078517	1.88248e+08	None
M134T53	134.026	0.88037	C4H7NO2S	5.9	Thioproline	[M+H]+	0.9838	9934	444-27-9	Amino acids and Peptides	Small peptides	Aminoacids	O=C(O)C1CSCN1	[88.02, 134.03, 134.12, 102.09, 105.0]	1.69982e+08	1.73275e+08	1.91905e+08	1.95537e+08	1.76506e+08	9.08937e+07	1.55819e+08	2.43138e+08	1.35142e+08	1.22038e+08	5.29814e+08	0.0634734	1.81441e+08	None
M136T331	136.075	5.51867	C17H17NO3	6.1	3-Phenyl-N-(phenylacetyl)-.beta.-alanine	[M+H-C9H8O2]+	0.9876	3102733	65451-19-6	Amino acids and Peptides	Small peptides	Dipeptides	O=C(O)CC(NC(=O)Cc1ccccc1)c1ccccc1	[136.07, 136.06, 137.04, 91.05, 95.05]	1.68003e+08	1.79461e+08	1.7675e+08	1.78218e+08	1.68136e+08	4.22135e+07	5.27507e+07	3.0762e+07	924024	7.12068e+07	3.26666e+07	0.0321682	1.74114e+08	Into_Tissues
M136T151	136.075	2.51765	C10H13NO3	6.7	.beta.-Homotyrosine	[M+H-C2H4O2]+	0.9903	3605157	64913-50-4	Amino acids and Peptides	Small peptides	Aminoacids	NC(CC(=O)O)Cc1ccc(O)cc1	[136.07, 136.06, 137.05, 108.08, 91.05]	1.3504e+08	1.60201e+08	1.76408e+08	1.76797e+08	2.04417e+08	4.84246e+07	4.42526e+07	3.57955e+07	4.12838e+07	4.19975e+07	4.54493e+07	0.149133	1.70573e+08	None
M140T896_1	140.068	14.9261	C7H13NO4	24.5	Spermidic acid	[M+H-2H2O]+	0.9407	2572	4386-03-2	Amino acids and Peptides	Small peptides	Aminoacids	O=C(O)CCCNCCC(=O)O	[140.07, 140.08, 98.07, 122.07, 74.1]	1.69537e+08	1.33422e+08	1.65883e+08	1.6338e+08	1.56509e+08	1.04533e+08	1.18124e+08	1.06141e+08	1.21115e+08	1.03293e+08	1.22205e+08	0.0913268	1.57746e+08	None
M140T259	140.07	4.31842	C7H9NO2	6.3	3-Amino-2,3-dihydrobenzoic acid	[M+H]+	0.7749	3445	87980-11-8	Amino acids and Peptides	Small peptides	Aminoacids	NC1C=CC=C(C(=O)O)C1	[140.07, 94.06, 98.07, 140.08, 140.11]	1.11379e+08	1.62172e+08	1.69848e+08	1.68523e+08	1.70908e+08	2.22524e+08	1.49272e+08	5.84736e+07	7.95597e+07	2.16861e+08	2.24901e+08	0.162788	1.56566e+08	None
M140T191	140.07	3.18993	C8H11NO4	7.6	Eglumetad	[M+H-CH2O2]+	0.8244	213056	176199-48-7	Amino acids and Peptides	Small peptides	Aminoacids	N[C@@]1(C(=O)O)CC[C@H]2[C@H](C(=O)O)[C@H]21	[140.07, 94.06, 140.11, 140.08, 98.07]	1.55495e+08	1.70505e+08	1.22513e+08	1.6373e+08	1.68682e+08	481882	599042	0	144328	175696	0	0.126135	1.56185e+08	None
M142T129	142.085	2.14449	C7H13NO3	7.7	N-Acetylvaline	[M+H-H2O]+	0.9689	227752	3067-19-4	Amino acids and Peptides	Small peptides	Dipeptides	CC(=O)NC(C(=O)O)C(C)C	[142.09, 114.09, 72.04, 124.07, 113.96]	1.41934e+08	1.41566e+08	1.57166e+08	1.67819e+08	1.57984e+08	1.80093e+08	1.63927e+08	1.57567e+08	1.40587e+08	1.43208e+08	1.62425e+08	0.0739887	1.53294e+08	None
M144T120	144.064	1.99681	C6H9NO3	6.1	Methyl D-pyroglutamate	[M+H]+	0.921	385461	64700-65-8	Amino acids and Peptides	Small peptides	Aminoacids	COC(=O)[C@H]1CCC(=O)N1	[84.04, 144.06, 99.04, 98.1, 145.05]	1.60376e+08	1.53743e+08	1.47263e+08	1.50458e+08	1.37821e+08	1.33358e+08	4.86528e+06	4.3095e+06	1.25718e+08	1.13702e+08	1.28006e+08	0.0555686	1.49932e+08	None
M144T78_2	144.065	1.29219	C6H11NO4	6.2	2-Aminoadipic acid	[M+H-H2O]+	0.9342	469	542-32-5	Amino acids and Peptides	Small peptides	Aminoacids	NC(CCCC(=O)O)C(=O)O	[98.06, 144.06, 98.1, 144.1, 99.04]	1.49902e+08	1.34127e+08	1.55853e+08	1.50222e+08	1.5652e+08	2.70445e+08	1.41906e+08	1.31431e+08	2.38651e+08	1.67112e+08	1.69665e+08	0.0605048	1.49325e+08	None
M144T99	144.065	1.64471	C6H9NO3	6.9	1-Formylproline	[M+H]+	0.9928	96434	67985-73-3	Amino acids and Peptides	Small peptides	Aminoacids+Dipeptides	O=CN1CCCC1C(=O)O	[98.06, 144.06, 70.06, 126.05, 144.1]	1.48008e+08	1.52131e+08	1.48093e+08	1.48107e+08	1.48971e+08	8.5752e+07	8.36167e+07	1.33788e+07	2.23441e+07	8.77913e+07	8.62692e+07	0.0118065	1.49062e+08	Into_Tissues
M144T224	144.101	3.7359	C7H16N2O2	6.8	L-.beta.-Homolysine	[M+H-NH3]+	0.7945	2761529	13184-41-3	Amino acids and Peptides	Small peptides	Aminoacids	NCCCC[C@H](N)CC(=O)O	[144.1, 112.07, 84.08, 71.05, 84.04]	1.61319e+08	1.5474e+08	1.5836e+08	1.31837e+08	1.33634e+08	1.91528e+08	4.62875e+08	9.34085e+08	1.80763e+08	1.33281e+08	8.93396e+07	0.0954359	1.47978e+08	None
M146T97	146.08	1.61661	C6H11NO3	7.6	Allysine	[M+H]+	0.7373	207	1962-83-0	Amino acids and Peptides	Small peptides	Aminoacids	NC(CCCC=O)C(=O)O	[146.08, 128.07, 146.12, 86.1, 100.05]	1.65719e+08	1.18857e+08	1.56761e+08	1.18563e+08	1.4569e+08	1.98334e+08	1.04469e+08	1.51165e+08	1.45458e+08	1.80411e+08	2.36033e+08	0.153426	1.41118e+08	None
M146T65_2	146.091	1.08526	C5H11N3O2	7	4-Guanidinobutyric acid	[M+H]+	0.9926	500	463-00-3	Amino acids and Peptides	Small peptides	Aminoacids	NC(N)=NCCCC(=O)O	[146.09, 87.04, 86.06, 104.07, 146.12]	1.80012e+08	1.4621e+08	1.1065e+08	1.17241e+08	1.47916e+08	1.19312e+08	5.31883e+07	1.34445e+08	1.29824e+08	2.18364e+07	1.21888e+08	0.197659	1.40406e+08	None
M147T52	147.075	0.86357	C5H10N2O3	7.1	Glutamine	[M+H]+	0.9595	738	6899-04-3	Amino acids and Peptides	Small peptides	Aminoacids	NC(=O)CCC(N)C(=O)O	[84.04, 130.05, 102.05, 148.06, 147.07]	1.34165e+08	1.59543e+08	1.41814e+08	1.29685e+08	1.19269e+08	2.5711e+08	1.34771e+08	1.4987e+08	9.97459e+07	9.67122e+07	2.19726e+08	0.110012	1.36895e+08	None
M147T43	147.112	0.711559	C6H14N2O2	9.1	Lysine	[M+H]+	0.9955	866	70-54-2,6899-06-5	Amino acids and Peptides	Small peptides	Aminoacids	NCCCCC(N)C(=O)O	[84.08, 130.09, 147.11, 70.06, 129.1]	1.15367e+08	1.40949e+08	1.36287e+08	1.449e+08	1.45356e+08	6.26547e+07	7.69493e+07	9.24943e+07	3.96252e+07	6.21487e+07	2.75753e+07	0.0908208	1.36572e+08	None
M148T154	148.06	2.55884	C12H20N2O7	5.7	ZJ 43	[M+H-C7H11NO3]+	0.8749	11722553	723331-20-2	Amino acids and Peptides	Small peptides	Dipeptides	CC(C)C[C@H](NC(=O)N[C@@H](CCC(=O)O)C(=O)O)C(=O)O	[84.04, 148.11, 102.05, 130.05, 149.02]	1.04552e+08	1.45669e+08	1.53467e+08	1.37537e+08	1.40375e+08	3.92418e+07	4.78815e+07	6.26533e+07	3.58579e+07	4.06395e+07	3.50359e+07	0.137656	1.3632e+08	None
M150T61	150.056	1.0236	C5H11NO2S	9.1	Methionine	[M+H]+	0.966	876	59-51-8	Amino acids and Peptides	Small peptides	Aminoacids	CSCCC(N)C(=O)O	[104.05, 133.03, 150.06, 56.05, 61.01]	1.37236e+08	1.2976e+08	1.43791e+08	1.28738e+08	1.25803e+08	2.3362e+06	1.5874e+06	3.96492e+06	1.86606e+06	3.50526e+06	4.84601e+06	0.0550724	1.33066e+08	None
M151T254	151.038	4.23872	C8H9NO3	7.2	4-Hydroxy-D-phenylglycine	[M+H-NH3]+	0.9962	89853	22818-40-2	Amino acids and Peptides	Small peptides	Aminoacids	N[C@@H](C(=O)O)c1ccc(O)cc1	[151.04, 123.04, 151.06, 95.05, 151.08]	1.31304e+08	1.23793e+08	1.29166e+08	1.44091e+08	1.27819e+08	1.82254e+07	1.14351e+07	4.03218e+07	1.00022e+08	8.90818e+06	1.4468e+07	0.0586066	1.31234e+08	None
M154T183	154.049	3.04546	C7H7NO3	6.7	3-Hydroxyanthranilic acid	[M+H]+	0.979	86	548-93-6	Amino acids and Peptides	Small peptides	Aminoacids	Nc1c(O)cccc1C(=O)O	[154.05, 154.08, 136.04, 126.09, 113.96]	8.7472e+07	1.32278e+08	1.30402e+08	1.42379e+08	1.16564e+08	9.12258e+07	1.29843e+08	1.32032e+08	8.91816e+07	2.09043e+08	1.97431e+08	0.174771	1.21819e+08	None
M156T69_2	156.076	1.15619	C11H17N3O4	7.3	N-.alpha.-(tert-Butoxycarbonyl)-L-histidine	[M+H-C5H8O2]+	0.8804	87308	17791-52-5	Amino acids and Peptides	Small peptides	Dipeptides	CC(C)(C)OC(=O)N[C@@H](Cc1cnc[nH]1)C(=O)O	[156.06, 110.07, 138.05, 156.08, 110.06]	1.09819e+08	9.57571e+07	1.26312e+08	1.28736e+08	1.30795e+08	1.23266e+08	1.02837e+08	1.06581e+08	9.01132e+07	1.13978e+08	1.21963e+08	0.12747	1.18284e+08	None
M156T367	156.076	6.11355	C9H14N4O3	6.5	L-Carnosine	[M+H-C3H5NO]+	0.998	439224	305-84-0	Amino acids and Peptides	Small peptides	Dipeptides	NCCC(=O)N[C@@H](Cc1cnc[nH]1)C(=O)O	[110.07, 156.08, 95.06, 83.06, 156.1]	1.2931e+08	1.14719e+08	1.18242e+08	1.21398e+08	1.06062e+08	8.84885e+07	8.84999e+07	9.30608e+07	9.31821e+07	9.79585e+07	8.96233e+07	0.072536	1.17946e+08	None
M158T104	158.08	1.73491	C7H11NO3	6.8	L-N-Acetylproline	[M+H]+	0.8899	66141	68-95-1	Amino acids and Peptides	Small peptides	Dipeptides	CC(=O)N1CCC[C@H]1C(=O)O	[158.08, 112.07, 158.12, 112.11, 125.0]	1.13141e+08	1.29649e+08	1.19801e+08	9.57923e+07	1.20955e+08	1.10918e+08	1.10673e+08	1.1428e+08	1.12208e+08	1.05545e+08	1.19164e+08	0.109316	1.15868e+08	None
M158T178	158.08	2.96296	C7H13NO4	6.6	4,4-Dimethyl-L-glutamic acid	[M+H-H2O]+	0.9815	9920505	151139-88-7	Amino acids and Peptides	Small peptides	Aminoacids	CC(C)(C[C@H](N)C(=O)O)C(=O)O	[112.07, 158.08, 158.12, 125.0, 114.97]	1.32628e+08	1.21472e+08	7.78655e+07	1.33464e+08	1.13148e+08	0	0	185968	0	0	0	0.196753	1.15715e+08	None
M158T158	158.083	2.62747	C7H13NO4	6.8	2-Aminopimelate	[M+H-H2O]+	0.9106	101122	627-76-9	Amino acids and Peptides	Small peptides	Aminoacids	NC(CCCCC(=O)O)C(=O)O	[112.07, 158.08, 71.05, 158.06, 130.06]	1.21067e+08	1.05773e+08	1.06049e+08	1.12165e+08	1.29696e+08	1.06967e+08	1.42767e+08	1.94472e+08	1.08286e+08	9.43049e+07	1.62105e+08	0.0897864	1.1495e+08	None
M159T87	159.075	1.44534	C6H13N3O3	6.4	L-Citrulline	[M+H-NH3]+	0.8912	9750	372-75-8	Amino acids and Peptides	Small peptides	Aminoacids	NC(=O)NCCC[C@H](N)C(=O)O	[159.08, 159.11, 72.08, 113.07, 84.04]	1.26435e+08	1.22296e+08	8.76928e+07	1.17697e+08	1.13179e+08	2.00966e+08	2.2172e+08	2.58783e+08	1.4429e+08	1.43641e+08	2.31315e+08	0.134276	1.1346e+08	None
M160T186	160.075	3.0982	C11H12N2OS	6.3	Oxamide, N1-allyl-N2-phenyl-1-thio-	[M+H-CH3NS]+	0.9532	4305812	104097-46-3	Amino acids and Peptides	Small peptides		C=CCNC(=S)C(=O)Nc1ccccc1	[160.07, 160.09, 132.08, 133.08, 118.06]	1.21435e+08	1.21658e+08	1.10203e+08	1.2554e+08	8.03103e+07	0	1.2101e+06	2.36427e+06	1.55367e+06	1.73995e+06	690156	0.16567	1.11829e+08	None
M160T103_2	160.132	1.71908	C10H19NO3	6.6	2-Acetamidocaprylic acid	[M+H-C2H2O]+	0.9938	95555	80782-69-0	Amino acids and Peptides	Small peptides	Dipeptides	CCCCCCC(NC(C)=O)C(=O)O	[114.13, 160.13, 72.08, 58.06, 160.07]	1.19891e+08	1.08551e+08	1.21945e+08	1.1644e+08	8.32118e+07	7.80604e+07	6.80101e+07	7.08482e+07	5.65927e+07	1.79094e+08	7.88658e+07	0.143851	1.10008e+08	None
M162T874	162.021	14.5699	C10H17N3O6S	6.5	GSH	[M+H-C5H10N2O3]+	0.8373	124886	70-18-8	Amino acids and Peptides	Small peptides	Tripeptides	N[C@@H](CCC(=O)N[C@@H](CS)C(=O)NCC(=O)O)C(=O)O	[162.02, 116.02, 120.99, 120.01, 74.01]	9.81481e+07	1.15928e+08	1.08406e+08	1.10369e+08	1.01776e+08	1.17612e+08	1.12177e+08	3.35895e+06	1.20849e+08	1.21515e+08	1.10556e+08	0.0659086	1.06925e+08	None
M162T601	162.021	10.0245	C5H10N2O3S	5.3	Cys-Gly	[M+H-NH3]+	0.8454	65270	19246-18-5	Amino acids and Peptides	Small peptides	Dipeptides	NC(CS)C(=O)NCC(=O)O	[162.02, 116.02, 120.99, 74.02, 68.05]	8.11102e+07	1.14822e+08	1.13877e+08	1.13736e+08	1.11054e+08	4.37199e+07	1.03142e+08	6.62988e+07	7.32127e+07	5.07108e+07	6.76846e+07	0.135578	1.0692e+08	None
M162T48	162.075	0.797938	C6H11NO4	6.7	3-Aminoadipic acid	[M+H]+	0.7279	224389	5427-96-3	Amino acids and Peptides	Small peptides	Aminoacids	NC(CCC(=O)O)CC(=O)O	[84.04, 116.07, 162.07, 130.05, 162.11]	9.82393e+07	1.04238e+08	1.08888e+08	1.08348e+08	1.11109e+08	5.4533e+08	5.41027e+08	4.82943e+08	6.09504e+08	7.23253e+08	5.41691e+08	0.0478341	1.06165e+08	None
M164T256	164.07	4.2594	C9H12N2O2	6.8	L-Tyrosinamide	[M+H-NH3]+	0.8538	151243	4985-46-0	Amino acids and Peptides	Small peptides	Aminoacids+Dipeptides	NC(=O)[C@@H](N)Cc1ccc(O)cc1	[164.07, 147.04, 165.05, 136.07, 119.05]	7.62824e+07	1.04321e+08	1.16467e+08	9.41513e+07	1.26289e+08	2.5905e+07	9.1582e+07	4.14258e+07	4.86326e+07	2.41058e+07	3.58297e+07	0.188113	1.03502e+08	None
M164T105	164.071	1.74225	C6H13NO2S	5.5	L-.beta.-Homomethionine	[M+H]+	0.9133	5706673	75946-25-7	Amino acids and Peptides	Small peptides	Aminoacids	CSCC[C@H](N)CC(=O)O	[104.05, 56.05, 147.05, 164.07, 61.01]	1.01824e+08	1.05253e+08	1.05027e+08	1.06393e+08	9.83479e+07	1.02343e+08	1.08585e+08	9.50722e+07	9.17301e+07	1.0358e+08	9.70247e+07	0.0317334	1.03369e+08	None
M166T183	166.085	3.04397	C20H23N3O4	6.7	Gly-Phe-Phe	[M+H-C11H12N2O2]+	0.9986	83153	13116-21-7	Amino acids and Peptides	Small peptides	Tripeptides	NCC(=O)N[C@@H](Cc1ccccc1)C(=O)N[C@@H](Cc1ccccc1)C(=O)O	[120.08, 166.09, 103.05, 131.05, 107.05]	1.00015e+08	1.04955e+08	9.76218e+07	1.10528e+08	9.33618e+07	8.33704e+07	8.81475e+07	7.52588e+07	7.98158e+07	8.12385e+07	9.79024e+07	0.0656173	1.01296e+08	None
M166T301	166.085	5.02287	C12H16N2O3	5.9	.beta.-Ala-Phe	[M+H-C3H5NO]+	0.985	6426945	17136-28-6	Amino acids and Peptides	Small peptides	Dipeptides	NCCC(=O)N[C@@H](Cc1ccccc1)C(=O)O	[120.08, 166.08, 167.07, 103.05, 124.07]	1.10919e+08	9.61766e+07	1.05291e+08	9.66206e+07	9.61636e+07	1.88506e+07	6.73771e+06	6.82585e+06	1.72715e+07	1.36311e+07	1.35988e+07	0.066877	1.01034e+08	None
M167T149	167.117	2.48982	C9H14N2O	6.3	N-Cyclohexyl-2-cyanoacetamide	[M+H]+	0.9729	706143	15029-38-6	Amino acids and Peptides			N#CCC(=O)NC1CCCCC1	[167.12, 99.08, 69.04, 71.05, 167.04]	7.47161e+07	1.046e+08	1.02036e+08	9.69272e+07	1.10957e+08	4.85971e+07	4.10203e+07	2.14271e+08	2.65161e+08	3.78677e+07	8.69379e+07	0.141882	9.78474e+07	None
M168T98_2	168.101	1.63245	C7H15NO2	9	N,N-Dimethyl-L-valine	[M+Na]+	0.9288	14584527	2812-32-0	Amino acids and Peptides	Small peptides	Aminoacids	CC(C)C(C(=O)O)N(C)C	[168.1, 108.04, 110.06, 168.06, 150.09]	7.1875e+07	1.00114e+08	9.88907e+07	9.74185e+07	1.03695e+08	1.03875e+06	2.53433e+06	142966	0	367920	0	0.135631	9.43987e+07	None
M170T143	170.08	2.38733	C8H13NO4	7	4-Hydroxy-1-propionylproline	[M+H-H2O]+	0.9034	4437294		Amino acids and Peptides	Small peptides	Aminoacids	CCC(=O)N1CC(O)CC1C(=O)O	[170.08, 124.07, 142.09, 70.06, 96.08]	9.10237e+07	7.86864e+07	7.82888e+07	8.25463e+07	9.57099e+07	2.63208e+07	1.12393e+07	2.57597e+07	1.56815e+07	1.28942e+07	1.63123e+07	0.091162	8.5251e+07	None
M170T116	170.091	1.93624	C7H11N3O2	6.3	N(pi)-Methyl-L-histidine	[M+H]+	0.8034	64969	368-16-1	Amino acids and Peptides	Small peptides	Aminoacids	Cn1cncc1C[C@H](N)C(=O)O	[109.08, 170.09, 124.1, 96.07, 123.09]	7.72469e+07	9.01866e+07	8.55459e+07	8.33072e+07	7.93234e+07	1.0838e+06	1.12547e+06	1.62691e+06	1.64517e+06	1.69946e+06	836693	0.0615686	8.3122e+07	None
M171T52	171.075	0.874715	C7H12N2O4	5.6	Gly-Hyp-OH	[M+H-H2O]+	0.9055	11862108	24587-32-4	Amino acids and Peptides	Small peptides	Aminoacids+Dipeptides	NCC(=O)N1C[C@H](O)C[C@H]1C(=O)O	[171.08, 125.07, 96.07, 129.1, 97.08]	6.62457e+07	8.13293e+07	7.29887e+07	7.84579e+07	8.75731e+07	7.53336e+07	7.56108e+07	6.10574e+07	5.80727e+07	4.1428e+07	6.45648e+07	0.105051	7.73189e+07	None
M171T108	171.112	1.80226	C8H16N2O3	6.5	Glycyl-L-norleucine	[M+H-H2O]+	0.9368	273080	19257-04-6	Amino acids and Peptides	Small peptides	Dipeptides	CCCCC(NC(=O)CN)C(=O)O	[86.1, 143.12, 75.05, 171.11, 171.15]	7.78407e+07	8.20725e+07	9.13378e+07	7.50258e+07	5.90124e+07	7.32182e+07	6.16154e+07	6.71973e+07	7.23708e+07	7.05141e+07	6.77013e+07	0.153473	7.70578e+07	None
M172T65_1	172.059	1.08089	C7H12N2O4	6.2	Aceglutamide	[M+H-NH3]+	0.8246	182230	2490-97-3	Amino acids and Peptides	Small peptides	Dipeptides	CC(=O)N[C@@H](CCC(N)=O)C(=O)O	[130.05, 84.04, 172.1, 126.09, 100.07]	7.24231e+07	6.2519e+07	7.54268e+07	7.2464e+07	8.2627e+07	6.95333e+07	6.21723e+07	8.18514e+07	6.55776e+07	1.55376e+08	6.57341e+07	0.0988942	7.3092e+07	None
M172T56_1	172.096	0.927257	C8H13NO3	5.9	1-Acetamidocyclopentanecarboxylic acid	[M+H]+	0.7985	229296	4854-46-0	Amino acids and Peptides	Small peptides	Aminoacids	CC(=O)NC1(C(=O)O)CCCC1	[172.1, 114.05, 126.09, 154.09, 68.05]	7.04434e+07	7.29652e+07	7.44228e+07	7.3429e+07	7.27194e+07	1.75407e+07	3.93418e+07	4.57568e+07	2.27515e+07	1.58569e+07	1.07928e+07	0.0201619	7.2796e+07	None
M172T86	172.132	1.42636	C9H17NO2	6.1	Gabapentin	[M+H]+	0.9717	3446	60142-96-3	Amino acids and Peptides	Small peptides	Aminoacids	NCC1(CC(=O)O)CCCCC1	[172.13, 172.11, 172.09, 126.05, 98.1]	6.90645e+07	7.56404e+07	7.35769e+07	7.51721e+07	7.03754e+07	2.83247e+06	2.83588e+06	4.52274e+06	5.89924e+06	4.97945e+06	2.52092e+06	0.0401405	7.27659e+07	None
M172T168_2	172.132	2.79647	C19H32N2O5	6.3	Perindopril	[M+H-C10H15NO3]+	0.9284	107807	82834-16-0	Amino acids and Peptides	Small peptides	Dipeptides	CCC[C@H](N[C@@H](C)C(=O)N1[C@H](C(=O)O)C[C@@H]2CCCC[C@@H]21)C(=O)OCC	[172.13, 98.1, 140.11, 42.03, 172.1]	5.2377e+07	7.70269e+07	7.51545e+07	7.50538e+07	7.8593e+07	5.14751e+07	7.46206e+07	7.57289e+07	7.60399e+07	7.41049e+07	7.70628e+07	0.151697	7.1641e+07	None
M174T51_2	174.075	0.854822	C7H11NO4	6.1	ACPD	[M+H]+	0.8754	104766	111900-32-4	Amino acids and Peptides	Small peptides	Aminoacids	N[C@@]1(C(=O)O)CC[C@@H](C(=O)O)C1	[128.07, 174.07, 114.05, 82.06, 70.06]	6.85446e+07	6.74997e+07	6.62558e+07	6.59111e+07	6.37826e+07	8.29339e+07	2.35568e+07	1.78415e+07	8.19345e+07	5.05348e+07	2.71289e+07	0.0270663	6.63988e+07	None
M174T1103	174.089	18.3755	C12H13NO3	13.4	{4-[(Cyclopropylcarbonyl)amino]phenyl}acetic acid	[M+H-CH2O2]+	0.7686	1255957	832681-49-9	Amino acids and Peptides	Small peptides	Aminoacids	O=C(O)Cc1ccc(NC(=O)C2CC2)cc1	[174.09, 92.04, 133.06, 106.05, 147.08]	6.54171e+07	6.4281e+07	6.5784e+07	5.98523e+07	7.35292e+07	9.5415e+07	7.04026e+07	7.67087e+07	8.30718e+07	6.91807e+07	8.47199e+07	0.0750888	6.57727e+07	None
M175T53_1	175.107	0.878378	C7H14N2O3	7.9	Theanin	[M+H]+	0.8967	439378	3081-61-6	Amino acids and Peptides	Small peptides	Aminoacids+Dipeptides	CCNC(=O)CC[C@H](N)C(=O)O	[158.08, 84.04, 175.11, 46.06, 129.1]	6.84362e+07	5.97632e+07	6.03927e+07	6.2116e+07	6.25003e+07	2.60116e+07	4.25351e+07	1.02651e+08	4.68982e+07	2.4113e+07	3.53583e+07	0.0548467	6.26417e+07	None
M180T240	180.101	4.00697	C10H13NO2	5.2	3-Benzyl-.beta.-alanine	[M+H]+	0.8268	277936	15099-85-1	Amino acids and Peptides	Small peptides	Aminoacids	NC(CC(=O)O)Cc1ccccc1	[180.1, 80.05, 101.06, 55.05, 83.05]	4.84134e+07	4.84141e+07	5.58801e+07	5.76545e+07	4.82291e+07	4.75178e+06	8.2952e+06	9.23515e+06	5.63105e+06	7.13779e+06	8.24703e+06	0.0899533	5.17182e+07	None
M180T93	180.101	1.5523	C10H13NO2	5	L-Benzylalanine	[M+H]+	0.998	2724505	943-73-7	Amino acids and Peptides	Small peptides	Aminoacids	N[C@@H](CCc1ccccc1)C(=O)O	[180.1, 162.09, 133.05, 134.1, 181.1]	5.39388e+07	5.07651e+07	5.47048e+07	4.99931e+07	4.89249e+07	8.87638e+06	8.88399e+06	1.41344e+06	3.98638e+06	2.22521e+06	3.03391e+06	0.0488925	5.16654e+07	None
M180T122	180.101	2.02551	C10H13NO2	5.7	N-Methyl-L-phenylalanine	[M+H]+	0.9934	6951135	2566-30-5	Amino acids and Peptides	Small peptides	Aminoacids	CN[C@@H](Cc1ccccc1)C(=O)O	[134.1, 180.1, 119.07, 180.06, 180.14]	4.68856e+07	5.29766e+07	5.65087e+07	4.86507e+07	5.20945e+07	5.11464e+07	3.37096e+07	6.88893e+07	4.08844e+07	2.85749e+07	2.19534e+07	0.0734107	5.14232e+07	None
M182T118	182.08	1.97468	C9H11NO3	18.8	DL-o-Tyrosine	[M+H]+	0.9222	91482	2370-61-8	Amino acids and Peptides	Small peptides	Aminoacids	NC(Cc1ccccc1O)C(=O)O	[136.07, 165.05, 182.08, 123.04, 119.05]	3.50835e+07	4.42428e+07	4.94626e+07	5.58148e+07	5.46023e+07	1.97116e+07	4.19756e+07	2.4225e+07	2.21986e+07	3.11482e+07	2.53206e+07	0.177248	4.78412e+07	None
M187T51	187.107	0.84424	C8H14N2O3	5.4	Pro-Ala	[M+H]+	0.8725	6347578	6422-36-2	Amino acids and Peptides	Small peptides	Dipeptides	C[C@H](NC(=O)[C@@H]1CCCN1)C(=O)O	[187.11, 109.08, 95.06, 151.09, 169.1]	4.93876e+07	3.30562e+07	4.74255e+07	4.81907e+07	4.11132e+07	4.59145e+07	3.22477e+07	3.78705e+07	3.53108e+07	3.86292e+07	3.17633e+07	0.155683	4.38346e+07	None
M187T195	187.107	3.25013	C8H14N2O3	5.1	Prolylalanine	[M+H]+	0.9845	418041	6505-77-7	Amino acids and Peptides	Small peptides	Dipeptides	CC(NC(=O)C1CCCN1)C(=O)O	[70.06, 187.11, 146.06, 86.1, 187.14]	4.41532e+07	4.7164e+07	3.12849e+07	4.90807e+07	4.73729e+07	0	0	0	0	0	0	0.164879	4.38112e+07	None
M187T227	187.143	3.79152	C18H36N4O4	5.3	Leu-Leu-Lys	[M+2H]2+	0.906	18222159		Amino acids and Peptides	Small peptides	Tripeptides	CC(C)CC(N)C(=O)NC(CC(C)C)C(=O)NC(CCCCN)C(=O)O	[86.1, 84.08, 129.1, 187.12, 170.06]	4.62304e+07	4.55983e+07	3.54325e+07	4.77279e+07	4.36593e+07	0	0	0	0	0	0	0.111196	4.37297e+07	None
M188T51	188.091	0.852067	C8H13NO4	1.9	5-Acetamido-4-oxohexanoic acid	[M+H]+	0.7595	75310435		Amino acids and Peptides	Small peptides	Dipeptides	CC(=O)NC(C)C(=O)CCC(=O)O	[128.07, 188.09, 142.09, 82.06, 124.07]	5.8149e+07	4.1051e+07	3.80301e+07	3.90599e+07	3.93016e+07	4.11321e+07	5.67614e+07	5.54302e+07	1.15517e+08	4.94258e+07	5.9031e+07	0.196491	4.31183e+07	None
M188T71_2	188.113	1.18156	C16H30N4O6	6.6	Ile-Asp-Lys	[M+2H]2+	0.7488	18221669		Amino acids and Peptides	Small peptides	Tripeptides	CCC(C)C(N)C(=O)NC(CC(=O)O)C(=O)NC(CCCCN)C(=O)O	[84.08, 130.09, 147.11, 86.1, 88.04]	4.10697e+07	4.45515e+07	4.15857e+07	4.34475e+07	4.47953e+07	3.28643e+07	2.55075e+07	2.37188e+07	2.52056e+07	2.74125e+07	3.04246e+07	0.039378	4.30899e+07	None
M189T126	189.122	2.1073	C8H16N2O3	6.4	Glycyl-Isoleucine	[M+H]+	0.9863	259613		Amino acids and Peptides	Small peptides	Aminoacids+Dipeptides	CCC(C)C(N=C(O)CN)C(=O)O	[86.1, 143.12, 132.1, 189.12, 75.05]	3.8007e+07	3.93818e+07	3.55507e+07	5.5044e+07	4.55226e+07	1.13485e+07	1.73418e+07	1.19161e+07	2.95111e+07	3.10599e+07	2.75553e+07	0.183088	4.27012e+07	None
M189T161	189.122	2.69057	C8H16N2O3	6.4	Gly-Leu	[M+H]+	0.9765	1715077	869-19-2	Amino acids and Peptides	Small peptides	Dipeptides	CC(C)C[C@@H](NC(=O)CN)C(=O)O	[72.08, 86.1, 132.1, 129.1, 143.12]	5.43714e+07	4.31474e+07	4.02219e+07	4.09271e+07	3.44939e+07	3.74249e+07	3.46755e+07	3.27422e+07	3.69048e+07	3.84214e+07	3.4376e+07	0.171177	4.26324e+07	None
M189T499	189.124	8.32445	C8H16N2O3	6.5	L-Lysine, N2-acetyl-	[M+H]+	0.9518	92907	1946-82-3	Amino acids and Peptides	Small peptides	Dipeptides	CC(=O)N[C@@H](CCCCN)C(=O)O	[84.08, 189.12, 129.1, 130.09, 147.11]	4.34499e+07	4.21341e+07	4.02932e+07	4.54572e+07	4.15664e+07	3.22339e+07	5.16735e+07	1.20415e+08	3.86089e+07	4.81726e+07	5.92727e+07	0.0462163	4.25802e+07	None
M190T85	190.143	1.4241	C9H19NO3	6.2	O-t-Butyl-L-threonine methyl ester	[M+H]+	0.8874	7018834	24205-25-2	Amino acids and Peptides			COC(=O)[C@@H](N)[C@@H](C)OC(C)(C)C	[190.14, 144.14, 72.08, 126.13, 101.06]	3.84773e+07	4.18917e+07	3.6745e+07	4.30734e+07	4.56131e+07	3.52253e+07	3.8487e+07	3.80978e+07	3.75812e+07	3.93315e+07	3.87604e+07	0.0865094	4.11601e+07	None
M194T396	194.08	6.60132	C10H11NO3	6.1	p-Acetamidophenylacetic acid	[M+H]+	0.9207	2018	18699-02-0	Amino acids and Peptides	Small peptides	Aminoacids	CC(=O)Nc1ccc(CC(=O)O)cc1	[194.08, 148.07, 134.06, 176.07, 106.06]	3.85165e+07	4.20744e+07	2.46052e+07	4.21226e+07	4.17148e+07	1.55616e+07	4.05499e+07	4.58775e+07	2.31062e+07	1.23309e+07	2.31148e+07	0.199212	3.78067e+07	None
M194T88_1	194.08	1.47371	C14H19NO3	6.1	3-(3-Methylbut-2-en-1-yl)tyrosine	[M+H-C4H8]+	0.9399	23760112	1295308-26-7	Amino acids and Peptides	Small peptides	Aminoacids	CC(C)=CCc1cc(CC(N)C(=O)O)ccc1O	[194.08, 194.11, 195.09, 166.09, 176.07]	3.42412e+07	3.48092e+07	3.73699e+07	4.0101e+07	4.2366e+07	3.58746e+07	3.89247e+07	4.76989e+07	3.58339e+07	3.24565e+07	3.45851e+07	0.0916356	3.77775e+07	None
M196T85	196.121	1.41568	C17H34N4O4S	5.7	Leu-Met-Lys	[M+2H]2+	0.775	18222195		Amino acids and Peptides	Small peptides	Tripeptides	CSCCC(NC(=O)C(N)CC(C)C)C(=O)NC(CCCCN)C(=O)O	[84.08, 104.05, 120.08, 56.05, 147.11]	3.03744e+07	2.55475e+07	2.76818e+07	3.01964e+07	2.99295e+07	2.02838e+07	1.8609e+07	2.20071e+07	2.02766e+07	1.63381e+07	2.08361e+07	0.0728031	2.87459e+07	None
M196T210	196.121	3.49982	C17H34N4O4S	5.3	Ile-Met-Lys	[M+2H]2+	0.8098	18221837		Amino acids and Peptides	Small peptides	Dipeptides+Tripeptides	CCC(C)C(N)C(=O)NC(CCSC)C(=O)NC(CCCCN)C(=O)O	[84.08, 134.1, 172.12, 86.1, 56.05]	2.72327e+07	3.13909e+07	2.91298e+07	2.60998e+07	2.9183e+07	1.2114e+07	1.55239e+07	1.36135e+07	1.18916e+07	8.29366e+06	1.31609e+07	0.0710611	2.86072e+07	None
M197T91	197.115	1.51781	C18H28N6O4	5.5	Phe-Ala-Arg	[M+2H]2+	0.8286	4556905		Amino acids and Peptides	Small peptides	Dipeptides+Tripeptides	CC(NC(=O)C(N)Cc1ccccc1)C(=O)NC(CCCN=C(N)N)C(=O)O	[120.08, 84.08, 147.11, 130.09, 72.08]	2.88896e+07	2.85985e+07	2.64335e+07	2.86144e+07	2.89942e+07	2.56113e+07	2.163e+07	1.91422e+07	1.97484e+07	2.41498e+07	2.25252e+07	0.0374754	2.8306e+07	None
M198T466	198.086	7.76872	C8H11N3O3	5.4	N-Acetyl-L-histidine	[M+H]+	0.9559	75619	2497-02-1	Amino acids and Peptides	Small peptides	Aminoacids	CC(O)=N[C@@H](Cc1cnc[nH]1)C(=O)O	[110.07, 198.09, 156.08, 152.08, 180.08]	2.72239e+07	2.63337e+07	2.77727e+07	2.81986e+07	2.74891e+07	6.13998e+07	2.29268e+07	3.23393e+07	2.96027e+06	1.96146e+07	2.05916e+07	0.0254956	2.74036e+07	None
M201T97	201.122	1.62461	C9H18N2O4	5.5	Leu-Ser	[M+H-H2O]+	0.9624	6992130	6209-12-7	Amino acids and Peptides	Small peptides	Dipeptides	CC(C)C[C@H](N)C(=O)N[C@@H](CO)C(=O)O	[86.1, 175.12, 70.06, 116.07, 158.09]	3.48899e+07	2.73846e+07	2.67547e+07	2.42679e+07	2.15776e+07	747972	1.1234e+06	156056	102095	0	1.61262e+06	0.184729	2.6975e+07	None
M202T49_2	202.068	0.814013	C8H14N2O5	5.7	.gamma.-L-Glutamyl-L-alanine	[M+H-NH3]+	0.7685	440103	5875-41-2	Amino acids and Peptides	Small peptides	Dipeptides	C[C@H](NC(=O)CC[C@H](N)C(=O)O)C(=O)O	[202.07, 128.07, 202.11, 156.06, 102.05]	2.56517e+07	2.62815e+07	2.80319e+07	2.82895e+07	2.63179e+07	2.69827e+07	2.5367e+07	2.26532e+07	2.59015e+07	2.49442e+07	2.53851e+07	0.0435306	2.69145e+07	None
M203T54	203.113	0.898984	C15H28N6O7	22	Thr-Glu-Arg	[M+2H]2+	0.8571	18224270		Amino acids and Peptides	Small peptides	Tripeptides	CC(O)C(N)C(=O)NC(CCC(=O)O)C(=O)NC(CCCN=C(N)N)C(=O)O	[203.11, 144.06, 70.06, 175.12, 98.06]	1.85884e+07	3.11153e+07	2.46122e+07	3.06322e+07	2.72176e+07	1.5406e+08	1.87101e+08	1.1114e+08	1.58584e+08	6.06124e+07	5.72334e+07	0.193851	2.64331e+07	None
M203T137_2	203.138	2.2791	C9H18N2O3	6.2	.beta.-Alanylleucine	[M+H]+	0.986	2079	102029-56-1	Amino acids and Peptides	Small peptides	Dipeptides	CC(C)CC(NC(=O)CCN)C(=O)O	[132.1, 86.1, 203.14, 157.13, 185.13]	3.28613e+07	2.4009e+07	2.02701e+07	2.92546e+07	2.55247e+07	1.55521e+07	2.87489e+07	1.71116e+07	1.74205e+07	2.47167e+07	3.17287e+07	0.183691	2.63839e+07	None
M203T173	203.138	2.88832	C9H18N2O3	5.1	Ala-Ile	[M+H]+	0.7355	61578913	29727-65-9	Amino acids and Peptides	Small peptides	Dipeptides	CC[C@H](C)[C@H](NC(=O)[C@@H](C)N)C(=O)O	[132.1, 86.1, 186.06, 72.08, 204.07]	2.64582e+07	2.65532e+07	2.54071e+07	2.80771e+07	2.53655e+07	1.96392e+07	2.13293e+07	2.31493e+07	2.335e+07	1.7999e+07	1.90346e+07	0.0419338	2.63722e+07	None
M203T88	203.138	1.47487	C9H18N2O3	5.5	Leu-Ala	[M+H]+	0.9999	81721	7298-84-2	Amino acids and Peptides	Small peptides	Dipeptides	CC(C)C[C@H](N)C(=O)N[C@@H](C)C(=O)O	[86.1, 203.14, 86.08, 86.11, 86.11]	2.39539e+07	2.87644e+07	2.4322e+07	2.45078e+07	3.02664e+07	7.0796e+07	1.43336e+07	1.7628e+07	3.08818e+06	1.87316e+07	1.65756e+07	0.111263	2.63629e+07	None
M204T158	204.133	2.64135	C21H34N4O4	5.3	Phe-Ile-Lys	[M+2H]2+	0.9481	18223236		Amino acids and Peptides	Small peptides	Dipeptides+Tripeptides	CCC(C)C(NC(=O)C(N)Cc1ccccc1)C(=O)NC(CCCCN)C(=O)O	[120.08, 84.08, 147.11, 130.09, 129.1]	2.43348e+07	2.62824e+07	2.92437e+07	2.75994e+07	2.09202e+07	4.60764e+07	7.03075e+07	7.35591e+07	5.66849e+07	3.44845e+07	5.24995e+07	0.125013	2.56761e+07	None
M204T311_2	204.137	5.18168	C8H17N3O3	14.7	Lys-Gly	[M+H]+	0.9903	7022320	7563-03-3	Amino acids and Peptides	Small peptides	Dipeptides	NCCCC[C@H](N)C(=O)NCC(=O)O	[204.14, 176.14, 159.12, 204.03, 187.11]	2.65146e+07	2.62502e+07	2.58787e+07	2.46906e+07	2.47642e+07	6.22815e+07	8.15198e+07	3.57771e+08	1.84536e+08	1.73565e+08	2.05181e+08	0.0330083	2.56196e+07	None
M205T469	205.085	7.81252	C7H12N2O5	14	Asp-Ala	[M+H]+	0.8904	5491963	13433-02-8	Amino acids and Peptides	Small peptides	Dipeptides	C[C@H](NC(=O)[C@@H](N)CC(=O)O)C(=O)O	[205.08, 181.05, 163.04, 135.04, 205.16]	2.29516e+07	2.45072e+07	2.59172e+07	2.65157e+07	2.63794e+07	2.40703e+07	2.25173e+07	2.00297e+07	1.30948e+07	3.46537e+07	2.70167e+07	0.0599121	2.52542e+07	None
M205T94	205.107	1.56864	C19H28N4O6	5.3	Phe-Asp-Lys	[M+2H]2+	0.7823	18223127		Amino acids and Peptides	Small peptides	Tripeptides	NCCCCC(NC(=O)C(CC(=O)O)NC(=O)C(N)Cc1ccccc1)C(=O)O	[84.08, 88.04, 130.09, 120.08, 147.11]	2.63591e+07	2.8657e+07	1.75319e+07	2.4117e+07	2.89135e+07	1.70085e+07	2.00724e+07	1.36213e+07	1.03199e+07	1.24437e+07	1.74167e+07	0.185712	2.51157e+07	Into_Tissues
M208T318	208.096	5.29475	C11H13NO3	4.9	N-Acetyl-L-phenylalanine	[M+H]+	0.9711	74839	2018-61-3	Amino acids and Peptides	Small peptides	Dipeptides	CC(=O)N[C@@H](Cc1ccccc1)C(=O)O	[120.08, 166.09, 162.09, 208.1, 208.13]	2.28836e+07	2.32557e+07	2.28723e+07	2.60387e+07	2.64452e+07	395205	154651	745169	351234	489091	490918	0.0735032	2.42991e+07	None
M211T97_3	211.131	1.61482	C20H32N6O4	4.8	Phe-Val-Arg	[M+2H]2+	0.9624	21443707	97388-90-4	Amino acids and Peptides	Small peptides	Dipeptides+Tripeptides	CC(C)C(NC(=O)C(N)Cc1ccccc1)C(=O)NC(CCCN=C(N)N)C(=O)O	[120.08, 274.19, 175.12, 72.08, 70.06]	2.55392e+07	2.14781e+07	1.96331e+07	2.49668e+07	2.02573e+07	1.57694e+09	6.47235e+07	1.70757e+09	5.50709e+07	8.5066e+08	2.90217e+07	0.121447	2.23749e+07	Into_Tissues
M211T1192	211.143	19.8613	C11H18N2O2	6.7	L,L-Cyclo(leucylprolyl)	[M+H]+	0.9778	7074739	2873-36-1	Amino acids and Peptides			CC(C)CC1N=C(O)C2CCCN2C1=O	[211.14, 86.1, 70.06, 98.06, 211.11]	2.28194e+07	1.76646e+07	2.31182e+07	2.55496e+07	2.249e+07	3.15242e+07	6.25696e+07	6.19961e+07	5.83616e+07	6.02244e+07	7.10735e+07	0.128674	2.23284e+07	None
M211T290	211.143	4.83225	C11H18N2O2	5.1	Cyclo(leucylprolyl)	[M+H]+	0.7881	102892	5654-86-4	Amino acids and Peptides	Small peptides	Dipeptides	CC(C)CC1NC(=O)C2CCCN2C1=O	[211.14, 69.04, 70.06, 55.05, 97.1]	2.32151e+07	2.12625e+07	2.13601e+07	2.34554e+07	2.23222e+07	0	113822	0	0	0	0	0.0455191	2.23231e+07	None
M211T264	211.143	4.39503	C11H18N2O2	5	Cyclo(proline-leucine)	[M+H]+	0.8443	102892	107534-96-3	Amino acids and Peptides			CC(C)CC1N=C(O)C2CCCN2C1=O	[211.14, 84.08, 148.11, 70.06, 211.11]	2.25339e+07	2.35892e+07	2.13872e+07	1.69738e+07	2.67097e+07	1.24608e+07	3.3371e+06	7.39391e+06	4.09113e+06	3.43535e+06	1.01748e+07	0.159529	2.22388e+07	None
M213T299	213.159	4.97584	C11H22N2O3	4.6	Val-Leu	[M+H-H2O]+	0.7485	352039	3989-97-7	Amino acids and Peptides	Small peptides	Dipeptides	CC(C)CC(NC(=O)C(N)C(C)C)C(=O)O	[86.1, 72.08, 70.06, 185.16, 213.12]	2.14397e+07	2.17834e+07	2.12412e+07	2.18869e+07	2.09281e+07	1.51051e+06	3.72388e+06	875883	462570	420271	3.94646e+06	0.0183189	2.14559e+07	None
M215T116	215.138	1.93258	C10H18N2O3	5.1	Val-Pro	[M+H]+	0.8475	9837272	20488-27-1	Amino acids and Peptides	Small peptides	Dipeptides	CC(C)[C@H](N)C(=O)N1CCC[C@H]1C(=O)O	[116.07, 215.14, 72.08, 70.06, 86.1]	2.1037e+07	2.02289e+07	2.12018e+07	2.06865e+07	2.12652e+07	0	0	0	0	0	0	0.020565	2.08839e+07	None
M215T79	215.138	1.31984	C10H18N2O3	6.4	Pro-Val	[M+H]+	0.9865	152307	52899-09-9	Amino acids and Peptides	Small peptides	Dipeptides	CC(C)[C@H](NC(=O)[C@@H]1CCCN1)C(=O)O	[70.06, 215.14, 169.13, 70.07, 198.11]	2.18538e+07	1.98059e+07	2.1862e+07	2.01989e+07	2.05153e+07	1.51584e+07	1.04775e+07	6.71133e+06	1.60752e+07	1.56335e+07	2.47902e+07	0.0458697	2.08472e+07	None
M217T54	217.153	0.893985	C10H20N2O3	5.9	Val-Val	[M+H]+	0.7826	409682	3918-94-3	Amino acids and Peptides	Small peptides	Dipeptides	CC(C)C(N)C(=O)NC(C(=O)O)C(C)C	[217.13, 158.08, 70.06, 116.07, 200.1]	1.92824e+07	2.32056e+07	1.92233e+07	1.91805e+07	1.96324e+07	2.84654e+07	5.38192e+07	5.6176e+07	3.57537e+07	2.0487e+07	2.49743e+07	0.0866726	2.01048e+07	None
M218T73	218.137	1.22398	C10H19NO4	5.2	N-(2-Hydroxy-3-methylbutanoyl)valine	[M+H]+	0.9222	71336736	45158-23-4	Amino acids and Peptides	Small peptides	Dipeptides	CC(C)C(O)C(=O)NC(C(=O)O)C(C)C	[218.14, 101.06, 55.05, 138.09, 182.12]	1.84125e+07	2.26666e+07	1.9527e+07	1.79354e+07	2.08449e+07	2.505e+07	3.72354e+07	3.49756e+07	2.63101e+07	2.18963e+07	3.61404e+07	0.0966264	1.98773e+07	None
M219T54	219.133	0.89509	C9H18N2O4	5.9	Val-Thr	[M+H]+	0.9928	92259306	72636-02-3	Amino acids and Peptides	Small peptides	Dipeptides	CC(C)[C@@H](N)C(=O)N[C@H](C(=O)O)[C@@H](C)O	[72.08, 219.13, 120.06, 84.04, 55.05]	1.86035e+07	1.94938e+07	1.6207e+07	2.1473e+07	2.2659e+07	7.51232e+07	3.90359e+08	5.85383e+07	4.71967e+07	1.21448e+08	7.74753e+07	0.127856	1.96873e+07	None
M219T91_2	219.133	1.52291	C9H18N2O4	5.1	Thr-Val	[M+H]+	0.8631	92211177	99032-17-4	Amino acids and Peptides	Small peptides	Dipeptides	CC(C)[C@H](NC(=O)[C@H](N)[C@@H](C)O)C(=O)O	[74.06, 72.08, 120.08, 84.08, 219.13]	1.36478e+07	2.13767e+07	1.87316e+07	2.25586e+07	2.11148e+07	7.7934e+06	2.3884e+07	2.2944e+07	1.85233e+07	1.48873e+07	1.13755e+07	0.182024	1.94859e+07	None
M220T56	220.117	0.927963	C9H17NO5	5.4	Pantothenate	[M+H]+	0.945	6613	137-08-6	Amino acids and Peptides	Small peptides	Dipeptides	CC(C)(CO)[C@@H](O)C(=O)NCCC(=O)O	[220.12, 174.11, 84.04, 84.08, 156.1]	1.46618e+07	2.06772e+07	1.79006e+07	2.09013e+07	2.16114e+07	2.78514e+08	1.88092e+08	2.13402e+08	1.90256e+08	2.55794e+08	2.03067e+08	0.150357	1.91505e+07	None
M223T137	223.107	2.27672	C11H14N2O3	5.6	Phe-Gly	[M+H]+	0.9991	6992304	721-90-4	Amino acids and Peptides	Small peptides	Dipeptides	N[C@@H](Cc1ccccc1)C(=O)NCC(=O)O	[120.08, 223.11, 223.14, 103.05, 72.08]	1.43327e+07	1.70781e+07	2.12915e+07	1.80793e+07	2.07955e+07	1.60626e+08	2.92043e+08	8.13576e+08	2.40327e+08	2.17996e+08	1.66361e+08	0.155527	1.83154e+07	None
M224T121	224.091	2.00868	C11H13NO4	5.1	Phenylalanine, 4-(carboxymethyl)-	[M+H]+	0.9409	4469363	140233-60-9	Amino acids and Peptides	Small peptides	Aminoacids	NC(Cc1ccc(CC(=O)O)cc1)C(=O)O	[178.09, 132.08, 224.09, 105.07, 108.04]	1.64183e+07	1.75183e+07	1.81261e+07	1.73289e+07	1.91484e+07	3.91104e+08	3.87543e+08	4.69317e+08	3.89968e+08	4.12023e+08	4.32224e+08	0.0571225	1.7708e+07	None
M227T116	227.101	1.93525	C10H14N2O4	5.1	PyroGlu-Pro	[M+H]+	0.9672	13306588	7652-89-3	Amino acids and Peptides	Small peptides	Dipeptides	O=C1CCC(C(=O)N2CCCC2C(=O)O)N1	[116.07, 84.04, 227.1, 70.06, 209.09]	1.2801e+07	1.83227e+07	1.49392e+07	2.01649e+07	1.79673e+07	3.80112e+07	2.70114e+07	3.47749e+07	1.90925e+07	1.16246e+07	1.77544e+07	0.174281	1.6839e+07	None
M227T329	227.174	5.48815	C12H25N3O2	5.4	Leu-Leu-amide	[M+H-NH3]+	0.8494	4162211	15893-44-4	Amino acids and Peptides	Small peptides	Dipeptides	CC(C)CC(N)C(=O)NC(CC(C)C)C(N)=O	[86.1, 141.06, 227.14, 227.17, 69.04]	1.16383e+07	1.87866e+07	1.73612e+07	1.79656e+07	1.74183e+07	1.46012e+08	5.26803e+08	3.62994e+06	5.69722e+06	4.25112e+07	4.98166e+07	0.171384	1.6634e+07	None
M229T285	229.117	4.74893	C10H16N2O4	5.7	Prolylhydroxyproline	[M+H]+	0.8689	11902893	18684-24-7	Amino acids and Peptides	Small peptides	Aminoacids+Dipeptides	O=C(O)[C@@H]1C[C@@H](O)CN1C(=O)[C@@H]1CCCN1	[70.06, 229.15, 86.1, 201.12, 183.11]	1.94949e+07	1.74403e+07	1.66871e+07	1.25432e+07	1.59619e+07	1.38693e+06	984957	1.72561e+06	1.28466e+06	2.06976e+06	1.14322e+06	0.154639	1.64255e+07	None
M229T57	229.153	0.942507	C11H20N2O3	6.1	Pro-Leu	[M+H]+	0.9769	444109	52899-07-7	Amino acids and Peptides	Small peptides	Dipeptides	CC(C)C[C@H](NC(=O)[C@@H]1CCCN1)C(=O)O	[229.15, 142.09, 70.06, 60.08, 124.07]	1.80617e+07	1.76743e+07	1.39533e+07	1.58924e+07	1.59345e+07	1.57297e+09	2.46345e+09	1.65075e+09	1.89999e+09	8.24597e+08	1.04516e+09	0.100783	1.63033e+07	None
M229T148_2	229.153	2.47033	C11H20N2O3	5.8	Pro-Ile	[M+H]+	0.9561	7079601	51926-51-3	Amino acids and Peptides	Small peptides	Dipeptides	CC[C@H](C)[C@H](NC(=O)[C@@H]1CCCN1)C(=O)O	[70.06, 229.15, 72.08, 86.1, 84.08]	1.73443e+07	1.73714e+07	1.31504e+07	1.64342e+07	1.68604e+07	1.37771e+07	4.87906e+07	3.27445e+07	2.45636e+07	1.83106e+07	2.27383e+07	0.108764	1.62321e+07	None
M229T104	229.154	1.73053	C11H20N2O3	4.7	Ile-Pro	[M+H]+	0.7921	444876	37462-92-3	Amino acids and Peptides	Small peptides	Dipeptides	CC[C@H](C)[C@H](N)C(=O)N1CCC[C@H]1C(=O)O	[116.07, 229.15, 70.06, 72.08, 212.09]	1.56947e+07	1.57551e+07	1.58453e+07	1.73979e+07	1.60979e+07	8.44644e+06	1.53916e+07	1.27602e+07	1.23514e+07	7.28543e+06	6.2623e+06	0.0439334	1.61582e+07	None
M233T144	233.148	2.40527	C10H20N2O4	6.4	Thr-Leu	[M+H]+	0.9771	124433152	50299-12-2	Amino acids and Peptides	Small peptides	Dipeptides	CC(C)C[C@H](NC(=O)[C@H](N)[C@H](C)O)C(=O)O	[74.06, 233.15, 132.1, 86.1, 187.14]	1.63374e+07	1.53004e+07	1.64593e+07	1.47175e+07	1.48221e+07	8.23907e+06	4.31972e+07	5.18289e+07	3.7913e+07	1.64482e+07	1.57411e+07	0.0532006	1.55274e+07	None
M234T245	234.123	4.0846	C7H15N5O4	12.4	L-NG-Nitroarginine methyl ester	[M+H]+	0.9007	39836	51298-62-5	Amino acids and Peptides	Small peptides	Aminoacids	COC(=O)[C@@H](N)CCCN=C(N)N[N+](=O)[O-]	[234.12, 234.17, 156.14, 174.15, 216.16]	1.14941e+07	1.67449e+07	1.71044e+07	1.58541e+07	1.51335e+07	1.00483e+08	1.16023e+08	5.24182e+07	1.74202e+08	4.91268e+07	5.61982e+07	0.147047	1.52662e+07	None
M236T114	236.065	1.89305	C7H13N3O4S	21	Asn-Cys	[M+H]+	0.9642	54338059	71190-89-1	Amino acids and Peptides	Small peptides	Dipeptides	NC(=O)C[C@H](N)C(=O)N[C@@H](CS)C(=O)O	[236.06, 162.07, 190.06, 236.09, 190.09]	1.5096e+07	1.56803e+07	1.48167e+07	1.45067e+07	1.45e+07	2.60026e+07	8.12387e+07	5.8385e+07	3.06122e+07	3.21348e+07	1.89766e+07	0.0329547	1.49199e+07	None
M237T132	237.122	2.19758	C12H16N2O3	6.2	Phe-Ala	[M+H]+	0.998	5488196	3918-87-4	Amino acids and Peptides	Small peptides	Dipeptides	C[C@H](NC(=O)[C@@H](N)Cc1ccccc1)C(=O)O	[120.08, 237.12, 237.16, 175.09, 137.11]	1.47417e+07	1.50099e+07	1.53683e+07	1.43343e+07	1.3728e+07	1.36533e+07	1.13823e+07	1.6032e+07	1.22472e+07	1.37585e+07	1.43059e+07	0.0432472	1.46364e+07	None
M238T190	238.106	3.16337	C12H15NO4	6.1	2-((3aR,4S,7R,7aS)-1,3-Dioxohexahydro-1H-4,7-methanoisoindol-2(3H)-yl)propanoic acid	[M+H]+	0.8078	16411317	1214806-49-1	Amino acids and Peptides			CC(C(=O)O)N1C(=O)[C@H]2[C@@H]3CC[C@@H](C3)[C@H]2C1=O	[192.1, 132.08, 238.16, 238.11, 86.1]	1.30651e+07	1.58865e+07	1.43641e+07	1.44076e+07	1.33475e+07	0	729235	2.31549e+06	547638	0	0	0.0780879	1.42142e+07	Into_Tissues
M240T190_1	240.122	3.16357	C10H19NO4	3.5	N-.alpha.-(tert-Butoxycarbonyl)-L-valine	[M+Na]+	0.9098	637605	13734-41-3	Amino acids and Peptides	Small peptides	Dipeptides	CC(C)[C@@H](NC(=O)OC(C)(C)C)C(=O)O	[240.12, 140.07, 101.06, 55.05, 125.05]	1.50242e+07	1.27439e+07	1.33813e+07	1.60809e+07	1.29361e+07	6.53388e+06	1.22964e+07	1.18663e+07	8.16763e+06	9.19015e+06	7.42831e+06	0.10367	1.40333e+07	None
M244T80_2	244.128	1.34144	C10H17N3O4	5.5	Gln-Pro	[M+H]+	0.9155	11736661	139370-58-4	Amino acids and Peptides	Small peptides	Dipeptides	NC(=O)CC[C@H](N)C(=O)N1CCC[C@H]1C(=O)O	[244.13, 146.09, 70.06, 84.08, 86.1]	1.17438e+07	1.32434e+07	1.38486e+07	1.6029e+07	1.2247e+07	1.44795e+07	8.24295e+06	1.58126e+07	1.85877e+07	1.55397e+07	1.54238e+07	0.124708	1.34224e+07	None
M244T96	244.164	1.60648	C11H21N3O3	5.5	Lys-Pro	[M+H]+	0.7562	171204	52766-27-5	Amino acids and Peptides	Small peptides	Dipeptides	NCCCC[C@H](N)C(=O)N1CCC[C@H]1C(=O)O	[86.1, 70.06, 84.08, 147.11, 244.16]	1.37785e+07	1.18332e+07	1.41692e+07	1.21981e+07	1.49132e+07	1.36472e+06	1.52784e+06	1.36883e+06	1.74065e+06	868937	1.37863e+06	0.0983275	1.33784e+07	None
M245T173	245.148	2.88801	C23H36N8O4	8	Lys-Trp-Arg	[M+2H]2+	0.8067	18222622		Amino acids and Peptides	Small peptides	Tripeptides	NCCCCC(N)C(=O)NC(Cc1c[nH]c2ccccc12)C(=O)NC(CCCN=C(N)N)C(=O)O	[84.08, 140.11, 129.1, 114.07, 126.09]	1.63179e+07	1.37449e+07	1.20533e+07	9.63683e+06	1.50323e+07	4.42207e+07	8.56498e+07	7.9161e+07	9.72377e+07	5.88803e+07	1.06822e+08	0.195457	1.33571e+07	None
M246T59	246.143	0.988045	C10H19N3O4	5.7	Val-Gln	[M+H]+	0.9036	54493100	42854-54-6	Amino acids and Peptides	Small peptides	Dipeptides	CC(C)[C@@H](N)C(=O)N[C@@H](CCC(N)=O)C(=O)O	[147.08, 72.08, 130.05, 84.08, 246.14]	1.50785e+07	1.29418e+07	1.47386e+07	1.19731e+07	1.16324e+07	1.91834e+07	2.19142e+07	2.6385e+07	2.33947e+07	1.63241e+07	1.73503e+07	0.118519	1.32729e+07	None
M246T101	246.144	1.67562	C10H19N3O4	4.3	Gly-Gly-Leu	[M+H]+	0.9592	6992870	14857-82-0	Amino acids and Peptides	Small peptides	Tripeptides	CC(C)C[C@H](NC(=O)CNC(=O)C[NH3+])C(=O)[O-]	[246.15, 246.04, 200.13, 101.06, 118.09]	1.29471e+07	1.41124e+07	1.15595e+07	1.42361e+07	1.34389e+07	3.09151e+07	1.34663e+07	1.57213e+07	1.38445e+07	9.99033e+06	1.0546e+07	0.0817621	1.32588e+07	None
M247T125	247.11	2.08277	C10H18N2O3S	5.1	Met-Pro	[M+H]+	0.8789	11893571	59227-86-0	Amino acids and Peptides	Small peptides	Aminoacids+Dipeptides	CSCC[C@H]([NH3+])C(=O)N1CCC[C@H]1C(=O)[O-]	[116.07, 104.05, 86.1, 247.11, 201.12]	1.02475e+07	1.37388e+07	1.45683e+07	1.29272e+07	1.31132e+07	5.38277e+07	2.81522e+07	2.32086e+07	6.52132e+07	6.70489e+07	5.23406e+07	0.12581	1.2919e+07	None
M247T255	247.143	4.25428	C14H20N2O3	4.7	Valylphenylalanine	[M+H-H2O]+	0.9733	144746	3918-91-0	Amino acids and Peptides	Small peptides	Dipeptides	CC(C)C(N)C(=O)NC(Cc1ccccc1)C(=O)O	[247.14, 130.06, 147.09, 120.08, 101.06]	1.18274e+07	1.22373e+07	1.29801e+07	1.30142e+07	1.40063e+07	1.08633e+07	2.57319e+07	2.51788e+07	1.81707e+07	1.27264e+07	1.30441e+07	0.0652409	1.28131e+07	None
M249T111	249.125	1.85018	C10H20N2O3S	5.7	Val-Met	[M+H]+	0.9932	65549302	14486-09-0	Amino acids and Peptides	Small peptides	Dipeptides	CSCC[C@H](NC(=O)[C@H](N)C(C)C)C(=O)O	[72.08, 150.06, 249.13, 104.05, 55.05]	1.21972e+07	1.24828e+07	1.29948e+07	1.26097e+07	1.28342e+07	2.78431e+06	6.58965e+06	6.85153e+06	6.54482e+06	7.56852e+06	3.68211e+06	0.024545	1.26237e+07	None
M249T136	249.126	2.265	C10H20N2O3S	5.4	Met-Val	[M+H]+	0.9742	25797261	14486-13-6	Amino acids and Peptides	Small peptides	Dipeptides	CSCC[C@@H]([NH3+])C(=O)N[C@H](C(=O)[O-])C(C)C	[104.05, 56.05, 249.13, 61.01, 201.12]	9.93704e+06	1.37518e+07	1.35293e+07	1.29151e+07	1.29471e+07	6.97196e+07	8.24127e+07	6.92369e+07	1.0931e+08	7.58264e+07	8.78528e+07	0.122154	1.26161e+07	None
M253T92	253.117	1.53155	C12H16N2O4	5.8	Ala-Tyr	[M+H]+	0.9507	13017548	3061-88-9	Amino acids and Peptides	Small peptides	Dipeptides	C[C@H](N)C(=O)N[C@H](Cc1ccc(O)cc1)C(=O)O	[182.08, 136.07, 165.05, 253.12, 123.04]	1.22722e+07	1.28667e+07	1.25706e+07	1.24877e+07	1.08244e+07	4.64788e+06	1.14592e+06	2.09899e+06	800824	2.60114e+06	1.35723e+06	0.065577	1.22043e+07	None
M254T544	254.174	9.07255	C12H25NO3	3.8	O-tert-Butyl-L-threonine tert-butyl ester	[M+Na]+	0.7525	91539834	5854-78-4	Amino acids and Peptides			C[C@H](OC(C)(C)C)[C@H](N)C(=O)OC(C)(C)C	[254.19, 191.14, 141.06, 142.07, 107.05]	1.30257e+07	1.33964e+07	1.11423e+07	9.3742e+06	1.27536e+07	2.35215e+07	2.72027e+07	2.21593e+07	3.06673e+07	1.60803e+07	4.16811e+07	0.140047	1.19384e+07	None
M255T564	255.075	9.40602	C12H12N2O3	4.1	N-Formyltryptophan	[M+Na]+	0.7346	582651	16108-03-5	Amino acids and Peptides	Small peptides	Dipeptides	O=CNC(Cc1c[nH]c2ccccc12)C(=O)O	[227.08, 255.07, 181.07, 209.07, 232.93]	8.94616e+06	1.30998e+07	1.28558e+07	1.40592e+07	1.00128e+07	7.5424e+07	5.65837e+07	8.26049e+07	6.42622e+06	6.69589e+07	6.53372e+07	0.185977	1.17948e+07	None
M261T156	261.143	2.60189	C11H20N2O5	5.1	Glu-Leu	[M+H]+	0.8568	124433150	5969-52-8	Amino acids and Peptides	Small peptides	Dipeptides	CC(C)C[C@H](NC(=O)[C@H](N)CCC(=O)O)C(=O)O	[243.13, 86.1, 84.04, 132.1, 197.13]	1.17531e+07	1.04584e+07	1.09149e+07	1.08164e+07	1.06927e+07	2.7051e+07	1.05804e+07	9.8773e+06	2.71775e+07	2.72851e+07	1.29056e+07	0.0450514	1.09271e+07	None
M261T689	261.145	11.4777	C11H20N2O5	0.9	Leu-Glu	[M+H]+	0.9881	113571531	16364-31-1	Amino acids and Peptides	Small peptides	Dipeptides	CC(C)C[C@@H](N)C(=O)N[C@@H](CCC(=O)O)C(=O)O	[261.15, 261.18, 261.22, 136.07, 261.11]	1.18114e+07	1.12624e+07	1.08792e+07	9.18087e+06	1.14318e+07	1.32309e+07	5.04576e+07	6.45458e+07	1.5926e+07	1.42258e+07	7.85802e+06	0.0938932	1.09131e+07	None
M263T107	263.101	1.79043	C13H14N2O4S2	4.3	Gliotoxin	[M+H-S2]+	0.7748	6223	67-99-2	Amino acids and Peptides	Small peptides	Dipeptides	CN1C(=O)[C@]23CC4=CC=C[C@H](O)[C@H]4N2C(=O)[C@@]1(CO)SS3	[263.1, 245.09, 69.04, 162.04, 201.1]	9.89623e+06	1.03941e+07	1.10449e+07	1.15711e+07	9.9014e+06	0	937522	0	257371	0	0	0.0695655	1.05616e+07	None
M263T208	263.138	3.47356	C14H18N2O3	5.2	Pro-Phe	[M+H]+	0.9993	6351946	13589-02-1	Amino acids and Peptides	Small peptides	Dipeptides	O=C(O)[C@H](Cc1ccccc1)NC(=O)[C@@H]1CCCN1	[70.06, 263.14, 166.08, 120.08, 70.05]	8.99802e+06	1.18475e+07	1.10736e+07	1.0997e+07	9.81895e+06	7.54413e+08	2.04031e+09	1.54921e+09	9.06539e+08	1.64974e+09	4.28656e+07	0.107066	1.0547e+07	None
M263T227	263.14	3.79088	C11H22N2O3S	14.9	Met-Leu	[M+H]+	0.7769	40489146	14486-16-9	Amino acids and Peptides	Small peptides	Aminoacids	CSCC[C@H]([NH3+])C(=O)N[C@H](CC(C)C)C(=O)[O-]	[104.05, 120.08, 116.07, 56.05, 263.14]	1.12793e+07	1.02518e+07	1.06832e+07	1.00492e+07	1.04526e+07	1.13521e+07	1.3719e+07	1.1599e+07	1.2628e+07	2.2579e+07	1.82219e+07	0.0449551	1.05432e+07	None
M266T311	266.101	5.18802	C19H25NO10	13.7	(2S)-((6-O-Pentopyranosylhexopyranosyl)oxy)(phenyl)acetonitrile	[M+H-C6H10O5]+	0.8026	24041584		Amino acids and Peptides	Amino acid glycosides	Cyanogenic glycosides	N#C[C@@H](OC1OC(COC2OCC(O)C(O)C2O)C(O)C(O)C1O)c1ccccc1	[266.11, 182.05, 248.1, 231.07, 194.05]	8.877e+06	9.0844e+06	1.04664e+07	1.04681e+07	1.31203e+07	1.03512e+07	1.13035e+07	9.83343e+06	1.03375e+07	9.62271e+06	1.02292e+07	0.162699	1.04033e+07	None
M267T104_2	267.096	1.72625	C12H14N2O5	4.6	N-(4-Aminobenzoyl)-L-glutamic acid	[M+H]+	0.7622	196473	4271-30-1	Amino acids and Peptides	Small peptides	Aminoacids+Dipeptides	Nc1ccc(C(=O)N[C@@H](CCC(=O)O)C(=O)O)cc1	[120.04, 267.13, 147.06, 167.08, 268.08]	1.0742e+07	1.10204e+07	1.03205e+07	9.84913e+06	9.97417e+06	1.99121e+07	1.44237e+07	1.53317e+07	2.23539e+07	2.0944e+07	2.41988e+07	0.0479514	1.03812e+07	None
M267T120_2	267.133	1.99172	C13H18N2O4	4.4	Phe-Thr	[M+H]+	0.9652	10445608	51352-44-4	Amino acids and Peptides	Small peptides	Dipeptides	C[C@@H](O)[C@H](NC(=O)[C@@H](N)Cc1ccccc1)C(=O)O	[267.13, 167.08, 84.08, 267.17, 86.1]	9.03661e+06	1.0139e+07	1.07839e+07	1.07968e+07	1.10148e+07	7.94916e+06	7.95689e+06	1.03089e+07	1.28258e+07	7.22081e+06	1.18976e+07	0.0778539	1.03542e+07	None
M269T88	269.112	1.46085	C12H16N2O5	6	Ser-Tyr	[M+H]+	0.9109	92259189	21435-27-8	Amino acids and Peptides	Small peptides	Dipeptides	N[C@@H](CO)C(=O)N[C@H](Cc1ccc(O)cc1)C(=O)O	[182.08, 136.07, 60.04, 165.05, 269.11]	9.63946e+06	1.02234e+07	1.04276e+07	1.01613e+07	1.01552e+07	0	0	0	0	168625	0	0.0287699	1.01214e+07	None
M269T146	269.148	2.43915	C11H22N2O4	4	N-.alpha.-t-Boc-L-lysine	[M+Na]+	0.9868	2733284	13734-28-6	Amino acids and Peptides	Small peptides	Dipeptides	CC(C)(C)OC(=O)N[C@@H](CCCCN)C(=O)O	[269.15, 169.1, 269.11, 55.05, 151.09]	9.38694e+06	1.10294e+07	9.09887e+06	9.86313e+06	1.08133e+07	7.6929e+07	1.27869e+08	5.04318e+07	5.32877e+07	2.64847e+07	2.73066e+08	0.0851203	1.00383e+07	None
M279T101	279.099	1.68181	C10H18N2O5S	4.3	gamma-Glutamylmethionine	[M+H]+	0.8935	7009567	17663-87-5	Amino acids and Peptides	Small peptides	Aminoacids	CSCCC(N=C(O)CCC(N)C(=O)O)C(=O)O	[150.06, 84.04, 104.05, 133.03, 279.1]	9.30454e+06	1.01595e+07	8.98871e+06	6.98074e+06	9.10995e+06	9.51427e+06	1.2299e+07	1.25454e+07	1.12136e+07	8.59438e+06	1.02375e+07	0.131446	8.90868e+06	None
M279T356	279.169	5.92768	C15H22N2O3	5.4	Phe-Leu	[M+H]+	0.9971	76808	3303-55-7	Amino acids and Peptides	Small peptides	Dipeptides	CC(C)C[C@H](NC(=O)[C@@H](N)Cc1ccccc1)C(=O)O	[120.08, 279.17, 86.1, 279.21, 149.02]	9.24843e+06	7.98154e+06	9.35583e+06	8.31161e+06	9.40862e+06	2.92914e+07	3.55443e+07	4.60448e+07	3.38412e+07	2.20287e+07	2.86497e+07	0.0750724	8.86121e+06	None
M279T342	279.169	5.69373	C15H22N2O3	5.1	Leu-Phe	[M+H]+	0.9871	6992315	3063-05-6	Amino acids and Peptides	Small peptides	Dipeptides	CC(C)C[C@@H]([NH3+])C(=O)N[C@H](Cc1ccccc1)C(=O)[O-]	[86.1, 120.08, 166.09, 279.17, 279.21]	9.51942e+06	9.54735e+06	9.16165e+06	7.998e+06	8.07041e+06	3.25722e+07	3.25933e+07	2.40311e+07	2.33298e+07	2.26724e+07	2.15192e+07	0.0867883	8.85937e+06	None
M279T272	279.169	4.53305	C15H22N2O3	5.7	Ile-Phe	[M+H]+	0.9991	93606401	22951-98-0	Amino acids and Peptides	Small peptides	Dipeptides	CC[C@H](C)[C@H](N)C(=O)N[C@H](Cc1ccccc1)C(=O)O	[86.1, 279.17, 166.09, 120.08, 69.07]	8.63853e+06	8.17179e+06	8.9018e+06	8.01888e+06	1.0482e+07	2.03572e+07	2.9782e+07	3.52426e+07	3.75164e+07	4.28744e+07	1.92786e+07	0.11111	8.8426e+06	None
M281T101	281.112	1.67719	C13H16N2O5	5.8	Phe-Asp	[M+H]+	0.9983	6992643	22828-05-3	Amino acids and Peptides	Small peptides	Dipeptides	N[C@@H](Cc1ccccc1)C(=O)N[C@@H](CC(=O)O)C(=O)O	[120.08, 281.11, 281.15, 86.1, 84.08]	8.8622e+06	8.89513e+06	8.78517e+06	8.84785e+06	8.2018e+06	1.61746e+07	1.19949e+07	4.78546e+07	2.68719e+07	6.31608e+06	3.53215e+07	0.0334409	8.71843e+06	None
M281T198	281.148	3.30452	C14H20N2O4	5.4	Val-Tyr	[M+H]+	0.9647	40492428	3061-91-4	Amino acids and Peptides	Small peptides		CC(C)[C@H]([NH3+])C(=O)N[C@H](Cc1ccc(O)cc1)C(=O)[O-]	[72.08, 281.15, 136.07, 182.08, 55.05]	7.89903e+06	1.0276e+07	9.93956e+06	6.94396e+06	8.35986e+06	1.66522e+06	6.09741e+06	1.04889e+07	7.63513e+06	6.83156e+06	3.07142e+06	0.161426	8.68368e+06	None
M281T126_2	281.148	2.10785	C14H20N2O4	5	Tyr-Val	[M+H]+	0.9565	7009559	17355-09-8	Amino acids and Peptides	Small peptides	Dipeptides	CC(C)[C@H](NC(=O)[C@@H]([NH3+])Cc1ccc(O)cc1)C(=O)[O-]	[136.07, 72.08, 281.15, 119.05, 91.05]	7.52985e+06	1.05085e+07	8.12374e+06	8.08604e+06	8.90346e+06	2.31976e+07	3.22703e+07	2.55239e+07	1.9017e+07	1.4407e+07	1.49137e+07	0.134207	8.63032e+06	None
M290T54	290.133	0.90713	C11H19N3O6	5.5	Ophthalmate	[M+H]+	0.9719	7018721	495-27-2	Amino acids and Peptides	Small peptides	Aminoacids	CC[C@H](N=C(O)CC[C@H](N)C(=O)O)C(O)=NCC(=O)O	[290.13, 146.09, 87.04, 272.12, 144.06]	6.63053e+06	9.77433e+06	6.40165e+06	8.15095e+06	9.29793e+06	5.06178e+07	3.26683e+07	6.05584e+07	7.57853e+07	1.21065e+07	7.52647e+07	0.189112	8.05108e+06	None
M295T218	295.127	3.63353	C14H18N2O5	5.5	gamma-Glutamylphenylalanine	[M+H]+	0.9776	111299	6810-81-7	Amino acids and Peptides	Small peptides	Dipeptides	N[C@@H](CCC(=O)N[C@@H](Cc1ccccc1)C(=O)O)C(=O)O	[120.08, 166.08, 84.04, 295.13, 186.09]	7.454e+06	8.17993e+06	8.12405e+06	7.89185e+06	7.57267e+06	6.06683e+07	9.08971e+07	9.06591e+07	1.27917e+07	1.01061e+07	5.84267e+07	0.0412726	7.8445e+06	Into_Tissues
M295T208	295.164	3.47408	C15H22N2O4	5.7	Tyr-Leu	[M+H]+	0.9617	87071	17355-10-1	Amino acids and Peptides	Small peptides	Dipeptides	CC(C)C[C@H](NC(=O)[C@@H](N)Cc1ccc(O)cc1)C(=O)O	[295.16, 195.11, 101.06, 55.05, 133.08]	8.09855e+06	8.73785e+06	7.49771e+06	7.19199e+06	7.62727e+06	3.47249e+07	5.81262e+07	1.61883e+07	1.43982e+07	1.41672e+07	1.46113e+07	0.0770167	7.83068e+06	None
M295T225	295.164	3.7512	C15H22N2O4	4.6	Tyr-Ile	[M+H]+	0.9884	7019110	40829-32-1	Amino acids and Peptides	Small peptides	Dipeptides	CC[C@H](C)[C@H](NC(=O)[C@@H](N)Cc1ccc(O)cc1)C(=O)O	[136.07, 295.16, 86.1, 119.05, 91.05]	8.05121e+06	7.64506e+06	8.3497e+06	7.6376e+06	7.4523e+06	0	0	0	0	0	376610	0.0466303	7.82718e+06	None
M311T105	311.122	1.75822	C14H18N2O6	5.1	gamma-Glutamyltyrosine	[M+H]+	0.9612	94340	7432-23-7	Amino acids and Peptides	Small peptides	Aminoacids	NC(CCC(O)=NC(Cc1ccc(O)cc1)C(=O)O)C(=O)O	[136.07, 182.08, 165.05, 84.04, 123.04]	6.89412e+06	7.67293e+06	6.92068e+06	8.02399e+06	6.48346e+06	2.29551e+07	3.03665e+07	3.05379e+07	3.76088e+07	2.15557e+07	4.80089e+07	0.0875122	7.19904e+06	None
M319T554	319.24	9.22688	C20H30N2O4	6	Calpeptin	[M+H-CO2]+	0.865	73364	117591-20-5	Amino acids and Peptides	Small peptides	Dipeptides	CCCC[C@@H](C=O)NC(=O)[C@H](CC(C)C)NC(=O)OCc1ccccc1	[319.24, 209.13, 223.15, 263.18, 105.07]	5.46861e+06	6.68075e+06	6.88289e+06	7.04629e+06	7.17803e+06	1.34904e+07	1.11902e+07	3.73535e+06	1.32979e+07	1.04287e+07	9.01507e+06	0.103256	6.65131e+06	None
M325T502	325.161	8.36958	C12H24N2O8	2.5	5-(Galactosylhydroxy)-L-lysine	[M+H]+	0.9858	66995551	32448-36-5	Amino acids and Peptides	Small peptides	Aminoacids	NCC(CC[C@H](N)C(=O)O)OC1O[C@H](CO)[C@H](O)[C@H](O)[C@H]1O	[325.16, 325.2, 81.07, 147.12, 105.07]	5.90698e+06	6.85016e+06	6.19756e+06	6.7713e+06	6.43525e+06	1.19443e+07	1.96171e+07	2.58404e+07	4.72465e+07	1.6785e+07	1.2946e+07	0.0612368	6.43225e+06	None
M333T627	333.171	10.4537	C13H24N4O6	16.7	Ala-Asp-Lys	[M+H]+	0.88	18218316		Amino acids and Peptides	Small peptides	Tripeptides	CC(N)C(=O)NC(CC(=O)O)C(=O)NC(CCCCN)C(=O)O	[333.17, 95.08, 101.06, 107.08, 221.15]	7.75477e+06	5.42637e+06	5.89318e+06	4.80346e+06	6.17217e+06	7.11663e+06	3.21162e+06	1.58043e+06	1.93871e+06	1.31375e+07	5.75294e+06	0.183793	6.00999e+06	None
M333T799	333.172	13.318	C13H24N4O6	14.7	Glu-Gly-Lys	[M+H]+	0.7472	18220272		Amino acids and Peptides	Small peptides	Tripeptides	NCCCCC(NC(=O)CNC(=O)C(N)CCC(=O)O)C(=O)O	[315.16, 333.17, 333.13, 356.19, 189.0]	4.69614e+06	6.64217e+06	5.27214e+06	7.12843e+06	6.1331e+06	1.32566e+07	7.16909e+06	1.43228e+07	2.45494e+06	9.16657e+06	1.81546e+07	0.16591	5.9744e+06	Into_Tissues
M334T250	334.138	4.16667	C16H19N3O5	5.1	Glu-Trp	[M+H]+	0.8951	1549462	38101-59-6	Amino acids and Peptides	Small peptides	Dipeptides	N[C@H](CCC(=O)O)C(=O)N[C@H](Cc1c[nH]c2ccccc12)C(=O)O	[188.07, 146.06, 205.1, 84.04, 159.09]	5.92118e+06	5.95626e+06	5.98186e+06	5.90113e+06	5.54067e+06	1.98072e+07	3.65241e+07	2.54624e+07	2.66845e+07	9.46579e+06	3.06068e+07	0.0309427	5.86022e+06	None
M345T478	345.143	7.9602	C18H20N2O5	5.2	Tyr-Tyr	[M+H]+	0.9804	70590	1050-28-8	Amino acids and Peptides	Small peptides	Dipeptides	N[C@@H](Cc1ccc(O)cc1)C(=O)N[C@@H](Cc1ccc(O)cc1)C(=O)O	[345.14, 317.15, 138.05, 180.1, 213.1]	4.90266e+06	4.68448e+06	5.29999e+06	5.52083e+06	5.85472e+06	4.38486e+07	4.37974e+07	4.15798e+07	1.62743e+07	3.88884e+07	3.70387e+07	0.0893971	5.25254e+06	None
M371T1121	371.161	18.689	C18H24N2O5	8.2	Enalaprilat	[M+Na]+	0.991	5462501	76420-72-9	Amino acids and Peptides	Small peptides	Dipeptides	C[C@H](N[C@@H](CCc1ccccc1)C(=O)O)C(=O)N1CCC[C@H]1C(=O)O	[371.16, 371.26, 355.07, 91.06, 372.17]	3.22192e+06	4.91366e+06	4.81728e+06	4.24407e+06	4.13731e+06	1.37641e+08	6.29621e+07	1.70552e+07	6.88047e+07	7.13931e+07	7.87396e+07	0.158544	4.26685e+06	None
M385T546_1	385.254	9.10002	C17H32N6O4	4.6	Leu-Pro-Arg	[M+H]+	0.998	18522967		Amino acids and Peptides	Small peptides	Dipeptides+Tripeptides	CC(C)CC(N)C(=O)N1CCCC1C(=O)NC(CCCN=C(N)N)C(=O)O	[385.25, 386.26, 107.08, 81.07, 232.93]	3.95445e+06	4.00145e+06	4.14521e+06	3.67622e+06	4.24988e+06	7.49705e+07	1.00486e+08	1.13632e+08	7.98911e+07	7.50053e+07	2.17841e+08	0.0544534	4.00545e+06	None
M399T372_2	399.27	6.20277	C9H17N3O2	4.1	Vinyl-L-NIO	[2M+H]+	0.9907	447181	208117-55-9	Amino acids and Peptides	Small peptides	Aminoacids	C=CCC(N)=NCCC[C@H](N)C(=O)O	[399.27, 399.1, 273.07, 399.16, 263.06]	3.51877e+06	3.53149e+06	3.56619e+06	3.74325e+06	3.83158e+06	4.03629e+07	2.74804e+07	2.54928e+07	5.69266e+07	2.24349e+07	2.73317e+07	0.038692	3.63826e+06	None
M411T330	411.197	5.50092	C20H28N4O4	9.5	Galardin	[M+Na]+	0.9946	132519	142880-36-2	Amino acids and Peptides	Small peptides	Dipeptides+Tripeptides	CNC(=O)[C@H](Cc1c[nH]c2ccccc12)NC(=O)[C@@H](CC(=O)NO)CC(C)C	[411.2, 381.19, 249.1, 412.2, 247.09]	3.32788e+06	3.44881e+06	3.314e+06	4.32053e+06	2.98833e+06	8.17283e+06	1.13907e+07	1.32934e+07	1.58985e+07	1.13558e+07	1.11463e+07	0.143675	3.47991e+06	None
M417T148	417.244	2.47447	C17H32N6O6	5.8	Leu-Glu-Arg	[M+H]+	0.8578	18222067		Amino acids and Peptides	Small peptides	Tripeptides	CC(C)CC(N)C(=O)NC(CCC(=O)O)C(=O)NC(CCCN=C(N)N)C(=O)O	[417.24, 86.1, 175.12, 70.06, 158.09]	2.71491e+06	4.24598e+06	3.67984e+06	3.08966e+06	3.44484e+06	5.81733e+07	2.49494e+08	1.87086e+08	5.23454e+07	8.96396e+06	5.19545e+07	0.16947	3.43505e+06	None
M435T941	435.2	15.6803	C16H30N6O6S	4.1	Met-Glu-Arg	[M+H]+	0.9982	18222771		Amino acids and Peptides	Small peptides	Tripeptides	CSCCC(N)C(=O)NC(CCC(=O)O)C(=O)NC(CCCN=C(N)N)C(=O)O	[435.2, 436.2, 435.05, 98.98, 88.02]	3.25302e+06	3.3521e+06	2.97105e+06	3.49719e+06	3.10141e+06	3.59388e+07	4.63837e+07	7.61887e+07	2.13649e+07	3.07049e+07	3.76495e+07	0.0637825	3.23496e+06	None
M437T756	437.191	12.604	C16H32N6O4S2	19.1	Met-Met-Arg	[M+H]+	0.9914	18222907		Amino acids and Peptides	Small peptides	Dipeptides+Tripeptides	CSCCC(N)C(=O)NC(CCSC)C(=O)NC(CCCN=C(N)N)C(=O)O	[437.19, 438.2, 437.31, 303.12, 437.03]	3.60125e+06	3.29615e+06	2.8594e+06	3.44977e+06	2.76316e+06	0	350453	0	0	0	0	0.114961	3.19395e+06	None
M441T230	441.17	3.82975	C11H12N2O3	14.5	Oxitriptan	[2M+H]+	0.9974	144	4350-09-8	Amino acids and Peptides	Small peptides	Aminoacids	NC(Cc1c[nH]c2ccc(O)cc12)C(=O)O	[441.17, 185.04, 204.07, 442.17, 113.02]	3.12309e+06	3.21762e+06	3.17081e+06	3.13499e+06	3.08483e+06	3.1645e+07	1.86101e+07	2.6755e+07	2.54837e+07	2.58267e+07	4.08179e+07	0.015996	3.14627e+06	None
M441T921	441.186	15.354	C18H28N6O5S	12.6	Cys-Tyr-Arg	[M+H]+	0.9688	18220095		Amino acids and Peptides	Small peptides	Dipeptides+Tripeptides	NC(N)=NCCCC(NC(=O)C(Cc1ccc(O)cc1)NC(=O)C(N)CS)C(=O)O	[441.19, 89.06, 133.09, 441.32, 121.06]	2.99175e+06	3.50978e+06	3.10425e+06	2.97031e+06	3.13307e+06	3.49354e+07	2.50087e+07	1.2837e+08	4.12344e+07	1.30025e+07	4.17868e+07	0.0691522	3.14183e+06	None
M467T749	467.191	12.4851	C27H28N2O4	5.4	Asperglaucide	[M+Na]+	0.9866	9832120	56121-42-7	Amino acids and Peptides	Small peptides	Dipeptides	CC(=O)OCC(Cc1ccccc1)NC(=O)C(Cc1ccccc1)NC(=O)c1ccccc1	[467.19, 105.03, 407.17, 51.91, 224.11]	2.95365e+06	3.2381e+06	2.51273e+06	2.43234e+06	3.28893e+06	4.51191e+06	8.7801e+06	9.33765e+06	6.15769e+06	2.79764e+06	2.03422e+07	0.13821	2.88515e+06	None
M479T940	479.226	15.6726	C24H32N4O5	0.8	TAPI-0	[M+Na]+	0.9701	3035404	143457-40-3	Amino acids and Peptides	Small peptides	Dipeptides	CC(C)CC(CC(=O)NO)C(=O)N[C@@H](Cc1ccc2ccccc2c1)C(=O)N[C@@H](C)C(N)=O	[479.23, 53.25, 480.23, 479.04, 479.41]	2.73958e+06	2.80526e+06	2.99029e+06	2.91595e+06	2.7435e+06	1.34396e+07	1.84257e+07	2.1048e+07	2.55005e+07	2.25266e+07	1.89902e+07	0.0389676	2.83892e+06	None
M490T548	490.314	9.13702	C28H41N3O3	20.1	Oxethazaine	[M+Na]+	0.7107	4621	126-27-2	Amino acids and Peptides			CN(C(=O)CN(CCO)CC(=O)N(C)C(C)(C)Cc1ccccc1)C(C)(C)Cc1ccccc1	[490.31, 386.27, 368.26, 404.28, 87.04]	2.55424e+06	2.26469e+06	2.88078e+06	3.55612e+06	2.53116e+06	1.83518e+07	1.39654e+07	2.72219e+07	2.38463e+07	1.17044e+07	1.15624e+07	0.180275	2.7574e+06	None
M613T509	613.15	8.48052	C20H32N6O12S2	16.4	Glutathione disulfide	[M+H]+	0.9951	975	27025-41-8	Amino acids and Peptides	Small peptides	Tripeptides	NC(CCC(=O)NC(CSSCC(NC(=O)CCC(N)C(=O)O)C(=O)NCC(=O)O)C(=O)NCC(=O)O)C(=O)O	[613.15, 329.08, 68.13, 551.15, 614.15]	2.55619e+06	1.99627e+06	2.1806e+06	2.14054e+06	2.32831e+06	5.55896e+06	5.12438e+06	7.08298e+06	3.8649e+06	4.84378e+06	5.22153e+06	0.0948426	2.24038e+06	None
M146T172	146.117	2.8693	C7H15NO2	7.2	L-Isoleucine, methyl ester	[M+H]+	0.924	75735	2577-46-0	Amino acids and Peptides+Fatty acids	Fatty Acids and Conjugates+Small peptides	Amino fatty acids+Aminoacids	CC[C@H](C)[C@H](N)C(=O)OC	[86.1, 146.06, 146.12, 69.07, 128.05]	1.3936e+08	1.48672e+08	1.38865e+08	1.24676e+08	1.44512e+08	1.14864e+07	1.56996e+07	1.67002e+07	1.09397e+07	9.61023e+06	1.40106e+07	0.0651468	1.39217e+08	None
M160T156	160.132	2.60242	C8H17NO2	6.4	DL-2-Aminocaprylic acid	[M+H]+	0.8674	69522	644-90-6	Amino acids and Peptides+Fatty acids	Fatty Acids and Conjugates+Small peptides	Amino fatty acids+Aminoacids	CCCCCCC(N)C(=O)O	[160.13, 114.13, 160.07, 58.06, 160.04]	1.06814e+08	1.12157e+08	1.05877e+08	1.0392e+08	1.19693e+08	7.5519e+07	6.28759e+07	6.7985e+07	6.47167e+07	6.64368e+07	7.33281e+07	0.0580595	1.09692e+08	None
M176T71	176.091	1.18792	C7H13NO4	6.3	Dimethyl glutamate	[M+H]+	0.7987	93032	6525-53-7	Amino acids and Peptides+Fatty acids	Fatty Acids and Conjugates+Small peptides	Amino fatty acids+Aminoacids	COC(=O)CC[C@H](N)C(=O)OC	[84.04, 130.05, 130.09, 176.09, 130.12]	5.96676e+07	5.91283e+07	6.41335e+07	5.48794e+07	6.08655e+07	5.68777e+07	3.80879e+07	7.6553e+07	5.08526e+07	3.31296e+07	2.78787e+07	0.0558837	5.97349e+07	None
M188T179_2	188.163	2.99005	C10H21NO2	5.8	10-Aminocapric acid	[M+H]+	0.9268	83150	13108-19-5	Amino acids and Peptides+Fatty acids	Fatty Acids and Conjugates+Small peptides	Amino fatty acids+Aminoacids	NCCCCCCCCCC(=O)O	[188.16, 128.07, 188.09, 188.07, 59.07]	4.25037e+07	4.35242e+07	4.43851e+07	4.21918e+07	4.21218e+07	1.03906e+06	121894	751830	1.08045e+06	587664	190619	0.0228419	4.29453e+07	None
M347T96_2	347.289	1.59907	C9H19NO2	5.4	3-Aminononanoic acid	[2M+H]+	0.9982	2832746	102653-40-7	Amino acids and Peptides+Fatty acids	Fatty Acids and Conjugates+Small peptides	Amino fatty acids+Aminoacids	CCCCCCC(N)CC(=O)O	[174.15, 58.06, 347.29, 59.07, 60.08]	5.55267e+06	5.52638e+06	4.49471e+06	4.93234e+06	5.12285e+06	1.67718e+07	1.0391e+07	3.63394e+06	4.76684e+06	1.92256e+07	1.90442e+07	0.086061	5.1258e+06	Into_Tissues
M277T627	277.182	10.4464	C18H28O4	7.8	Albocycline	[M+H-CH4O]+	0.7891	6440973	25129-91-3	Amino acids and Peptides+Polyketides	Macrolides+Cyclic polyketides	3-Spirotetramic acids+Erythromycins	CO[C@H]1/C=C/[C@@](C)(O)/C=C/C(=O)O[C@H](C)[C@@H](C)CC/C=C/1C	[259.17, 277.22, 139.06, 69.07, 93.07]	8.31604e+06	8.44926e+06	9.78894e+06	1.00802e+07	8.27547e+06	7.96334e+07	1.94e+08	1.40233e+08	9.73767e+06	1.70634e+08	1.34196e+08	0.0977545	8.98199e+06	None
M101T53	101.059	0.887465	C5H8O2	7.1	Cyclopropylacetic acid	[M+H]+	0.9956	138440	5239-82-7	Amino acids and Peptides+Shikimates and Phenylpropanoids	Small peptides	Aminoacids	O=C(O)CC1CC1	[101.06, 55.05, 59.05, 83.05, 101.08]	5.45915e+08	8.97244e+08	9.46676e+08	9.0585e+08	9.06175e+08	4.73228e+08	4.42058e+08	7.09023e+08	5.0302e+08	4.48566e+08	6.55345e+08	0.197203	8.40372e+08	None
M107T242	107.049	4.02626	C7H9NO	5.1	2-(Aminomethyl)phenol	[M+H-NH3]+	0.9989	70267	932-30-9	Amino acids and Peptides+Shikimates and Phenylpropanoids	Small peptides	Aminoacids	NCc1ccccc1O	[107.05, 95.05, 79.05, 108.05, 107.08]	6.49452e+08	6.58747e+08	6.7126e+08	7.17494e+08	7.00563e+08	8.54574e+06	6.39214e+06	8.03837e+06	6.43228e+06	8.00179e+06	8.04558e+06	0.0421975	6.79503e+08	None
M108T1036	108.067	17.2608	C7H10N2	6.7	2,4-Diaminotoluene	[M+H-CH3]+	0.9893	7261	95-80-7	Amino acids and Peptides+Shikimates and Phenylpropanoids	Small peptides	Aminoacids	Cc1ccc(N)cc1N	[108.07, 107.06, 67.04, 109.08, 108.06]	7.73341e+08	7.32834e+08	5.73274e+08	5.52506e+08	6.12735e+08	3.91991e+08	4.58414e+08	7.98003e+08	5.9885e+08	8.02032e+08	5.62731e+08	0.151866	6.48938e+08	Into_Tissues
M120T1065	120.055	17.7469	C6H7N3S	6.6	2-Aminopyridyl-5-thioamide	[M+H-H2S]+	0.9813	3931107	53268-33-0	Amino acids and Peptides+Shikimates and Phenylpropanoids	Small peptides	Aminoacids	N=C(S)c1ccc(N)nc1	[120.05, 121.06, 120.08, 93.04, 42.03]	2.7897e+08	2.8895e+08	2.18738e+08	2.84941e+08	2.64549e+08	2.22007e+06	2.79824e+06	1.38962e+06	3.83592e+06	4.74717e+06	2.74564e+06	0.10719	2.6723e+08	None
M126T70	126.054	1.17058	C6H7NO2	6.6	4-Amino-1,2-benzenediol	[M+H]+	0.9194	151726	13047-04-6	Amino acids and Peptides+Shikimates and Phenylpropanoids	Small peptides	Aminoacids	Nc1ccc(O)c(O)c1	[126.05, 127.04, 108.04, 81.03, 109.03]	2.44044e+08	2.31116e+08	2.23974e+08	2.47021e+08	2.17856e+08	2.85199e+06	2.82857e+06	5.46277e+06	2.07552e+06	2.58418e+06	2.56636e+06	0.0540241	2.32802e+08	None
M138T169	138.054	2.8197	C10H12N2O3	6.7	Benzoic acid, p-(3-ethylureido)-	[M+H-C3H5NO]+	0.995	726798	23754-41-8	Amino acids and Peptides+Shikimates and Phenylpropanoids	Small peptides	Aminoacids	CCNC(=O)Nc1ccc(C(=O)O)cc1	[138.05, 94.06, 95.05, 138.09, 120.04]	1.39676e+08	1.5281e+08	1.76382e+08	1.565e+08	1.90322e+08	2.78715e+07	3.28762e+07	3.70558e+07	3.47712e+07	3.16088e+07	3.72314e+07	0.123189	1.63138e+08	None
M166T233	166.085	3.8786	C9H11NO2	12.1	Phenylalanine	[M+H]+	0.9982	6140	63-91-2	Amino acids and Peptides+Shikimates and Phenylpropanoids	Small peptides	Aminoacids	N[C@@H](Cc1ccccc1)C(=O)O	[120.08, 166.09, 103.05, 131.05, 107.05]	9.99249e+07	9.05424e+07	8.99555e+07	9.30072e+07	1.30386e+08	9.9773e+07	1.24137e+08	1.21562e+08	1.12189e+08	8.2198e+07	9.31251e+07	0.168979	1.00763e+08	None
M178T148	178.049	2.47447	C9H9NO4	6	Acetylmesalazine	[M+H-H2O]+	0.9943	65512	51-59-2	Amino acids and Peptides+Shikimates and Phenylpropanoids	Small peptides	Aminoacids	CC(=O)Nc1ccc(O)c(C(=O)O)c1	[178.05, 178.12, 178.08, 119.05, 91.05]	5.30063e+07	5.18194e+07	5.04364e+07	5.59193e+07	6.06657e+07	1.32122e+08	9.23505e+07	1.62611e+08	8.15496e+07	5.17362e+07	6.35236e+07	0.0746402	5.43694e+07	None
M182T71_1	182.08	1.19116	C9H11NO3	8.1	Tyrosine	[M+H]+	0.9845	1153	60-18-4	Amino acids and Peptides+Shikimates and Phenylpropanoids	Small peptides	Aminoacids	NC(Cc1ccc(O)cc1)C(=O)O	[136.07, 165.05, 123.04, 119.05, 182.08]	4.78817e+07	4.90972e+07	4.74611e+07	4.65654e+07	5.00124e+07	4.51836e+07	5.72189e+07	5.67585e+07	4.55984e+07	5.8464e+07	5.23426e+07	0.0282334	4.82036e+07	None
M205T200	205.096	3.33082	C11H12N2O2	5.7	L-Tryptophan	[M+H]+	0.9934	6305	73-22-3	Amino acids and Peptides+Shikimates and Phenylpropanoids	Small peptides	Aminoacids	N[C@@H](Cc1c[nH]c2ccccc12)C(=O)O	[188.07, 146.06, 118.06, 144.08, 159.09]	2.15164e+07	2.66665e+07	2.49305e+07	2.53152e+07	2.7165e+07	1.30705e+07	3.3316e+07	2.67867e+07	1.63429e+07	1.99722e+07	1.25076e+07	0.0882004	2.51187e+07	None
M205T518_2	205.096	8.6309	C11H12N2O2	5.1	Tryptophan	[M+H]+	0.8123	9060	4419-39-0	Amino acids and Peptides+Shikimates and Phenylpropanoids	Small peptides	Aminoacids	N[C@H](Cc1c[nH]c2ccccc12)C(=O)O	[188.07, 146.06, 205.16, 205.12, 145.1]	2.51388e+07	2.54621e+07	2.49181e+07	2.60045e+07	2.40671e+07	304398	639232	383552	496443	272541	0	0.0284954	2.51181e+07	None
M208T87	208.096	1.45087	C11H13NO3	10.4	4-Acetyl-L-phenylalanine	[M+H]+	0.9107	2763150	122555-04-8	Amino acids and Peptides+Shikimates and Phenylpropanoids	Small peptides	Aminoacids	CC(=O)c1ccc(CC(N)C(=O)O)cc1	[208.1, 162.09, 133.03, 209.09, 114.09]	2.98253e+07	2.31358e+07	2.22241e+07	2.45274e+07	2.19202e+07	5.93175e+07	9.21807e+07	1.17265e+08	4.01709e+07	5.24025e+07	5.56619e+07	0.133053	2.43266e+07	None
M221T852	221.116	14.2028	C13H19NO3	6.3	tert-Butyl L-tyrosinate	[M+H-NH3]+	0.9346	6950582	16874-12-7	Amino acids and Peptides+Shikimates and Phenylpropanoids	Small peptides	Aminoacids	CC(C)(C)OC(=O)[C@@H](N)Cc1ccc(O)cc1	[221.12, 165.05, 179.11, 161.09, 137.06]	1.74344e+07	2.05118e+07	1.63487e+07	2.20241e+07	1.79919e+07	3.79343e+07	5.88806e+07	5.68416e+07	5.85863e+07	7.45939e+07	7.1139e+07	0.123859	1.88622e+07	None
M238T114	238.068	1.90773	C11H11NO5	14.6	3-(3-Carboxypropanoylamino)benzoic acid	[M+H]+	0.7784	757562	259222-20-3	Amino acids and Peptides+Shikimates and Phenylpropanoids	Small peptides	Aminoacids	O=C(O)CCC(=O)Nc1cccc(C(=O)O)c1	[238.07, 238.11, 126.05, 86.1, 192.1]	1.3297e+07	1.9058e+07	1.34221e+07	1.30326e+07	1.25645e+07	6.05569e+06	1.09506e+07	2.38528e+07	2.73784e+07	1.9474e+07	1.7973e+07	0.188722	1.42749e+07	None
M262T70	262.127	1.15921	C11H19NO6	4.1	Mycosporine	[M+H]+	0.8445	442866	59719-29-8	Amino acids and Peptides+Shikimates and Phenylpropanoids	Mycosporine derivatives	Mycosporine and Mycosporine-like amino acids	COC1=C(NC(CO)CO)C[C@@](O)(CO)CC1=O	[262.13, 216.12, 244.12, 72.08, 84.08]	1.02973e+07	1.03825e+07	1.07297e+07	1.17089e+07	1.01113e+07	2.02351e+07	2.7352e+07	2.60405e+07	3.64606e+07	1.81589e+07	2.18556e+07	0.0596609	1.06459e+07	None
M110T304	110.059	5.06595	C6H13NO4	4.6	Moranolin	[M+H-3H2O]+	0.9741	29435	19130-96-2	Carbohydrates	Aminosugars and aminoglycosides	Aminosugars	OC[C@H]1NC[C@H](O)[C@@H](O)[C@@H]1O	[110.06, 82.06, 87.0, 98.51, 113.96]	4.51092e+08	5.5584e+08	6.03739e+08	6.29388e+08	6.49277e+08	8.92684e+07	7.74043e+07	8.10202e+07	7.42234e+07	8.52744e+07	8.07721e+07	0.136754	5.77867e+08	None
M125T88	125.023	1.47341	C6H10O6	5.7	D-Mannono-1,4-lactone	[M+H-3H2O]+	0.9848	1774581	26301-79-1	Carbohydrates			O=C1O[C@H]([C@H](O)CO)[C@H](O)[C@@H]1O	[97.03, 125.02, 126.05, 84.96, 125.07]	2.29184e+08	2.24203e+08	2.54508e+08	2.59099e+08	2.30933e+08	2.59964e+08	2.59992e+08	2.92708e+08	2.74982e+08	2.2047e+08	2.62732e+08	0.0667533	2.39585e+08	None
M127T49	127.039	0.822093	C6H12O6	7.3	D-Sorbose	[M+H-3H2O]+	0.9722	107428	3615-56-3	Carbohydrates	Saccharides	Monosaccharides	O=C(CO)[C@H](O)[C@@H](O)[C@H](O)CO	[127.04, 109.03, 81.03, 69.03, 99.04]	2.0415e+08	2.3679e+08	1.82957e+08	2.24504e+08	2.27381e+08	1.94217e+07	3.6243e+07	2.30487e+07	1.31451e+07	3.7626e+07	2.0947e+07	0.100298	2.15157e+08	Into_Tissues
M129T699	129.054	11.6476	C6H14O6	6.5	D-Glucitol	[M+H-3H2O]+	0.7482	5780	50-70-4	Carbohydrates	Saccharides	Monosaccharides	OC[C@H](O)[C@@H](O)[C@H](O)[C@H](O)CO	[129.05, 84.08, 83.05, 84.04, 130.09]	1.68291e+08	2.25579e+08	1.71163e+08	2.43439e+08	2.0836e+08	5.26565e+07	1.43014e+08	8.84634e+07	9.42952e+07	1.18956e+08	1.08073e+08	0.162928	2.03366e+08	None
M137T101	137.045	1.68707	C10H12N4O4	6.9	2'-Deoxyinosine	[M+H-C5H8O3]+	0.9879	135623679	890-38-0	Carbohydrates	Nucleosides	Purine nucleos(t)ides	O=c1nc[nH]c2c1ncn2[C@H]1CC(O)[C@@H](CO)O1	[137.04, 138.09, 137.03, 138.05, 137.11]	1.77567e+08	1.81608e+08	1.42911e+08	1.46653e+08	1.82388e+08	492002	1.10608e+06	1.33798e+06	2.18769e+06	2.39306e+06	2.79385e+06	0.118544	1.66226e+08	None
M144T258	144.064	4.30269	C6H13NO5	6.6	D-Glucosamine	[M+H-2H2O]+	0.8485	3034366	3416-24-8	Carbohydrates	Aminosugars and aminoglycosides	Aminosugars	N[C@@H](C=O)[C@@H](O)[C@H](O)[C@H](O)CO	[144.06, 144.08, 99.04, 144.1, 98.1]	1.07749e+08	1.58535e+08	1.65016e+08	1.54163e+08	1.67245e+08	5.60487e+08	4.59792e+08	9.88537e+08	4.85573e+08	3.18255e+08	3.29957e+08	0.1626	1.50541e+08	None
M145T102_1	145.048	1.70197	C6H10O5	6	Levoglucosan	[M+H-H2O]+	0.9369	2724705	498-07-7	Carbohydrates	Saccharides	Monosaccharides	O[C@H]1[C@H](O)[C@@H](O)[C@@H]2OC[C@H]1O2	[99.04, 145.05, 127.04, 43.02, 71.05]	1.8853e+08	1.20213e+08	1.43217e+08	1.27762e+08	1.57428e+08	9.09386e+07	3.30034e+07	7.19559e+07	2.91579e+07	3.62809e+07	6.32492e+07	0.183718	1.4743e+08	None
M147T168	147.062	2.80115	C6H10O4	18.8	Isosorbide	[M+H]+	0.9642	12597	652-67-5	Carbohydrates	Saccharides	Monosaccharides	O[C@H]1CO[C@@H]2[C@H](O)CO[C@H]12	[147.06, 129.05, 124.59, 84.08, 148.04]	1.37919e+08	1.29452e+08	1.18708e+08	1.60733e+08	1.44641e+08	1.50162e+08	1.21237e+08	9.11221e+07	7.367e+07	8.29304e+07	8.01178e+07	0.114663	1.38291e+08	None
M147T73	147.064	1.21828	C6H14O6	7	D-Mannitol	[M+H-2H2O]+	0.7801	6251	87-78-5	Carbohydrates	Saccharides	Monosaccharides	OC[C@@H](O)[C@@H](O)[C@H](O)[C@H](O)CO	[147.06, 43.02, 87.04, 103.04, 97.03]	1.63441e+08	1.35954e+08	1.39701e+08	9.76179e+07	1.51055e+08	1.30862e+08	1.31562e+08	1.41713e+08	1.39505e+08	1.20665e+08	1.18729e+08	0.180085	1.37554e+08	None
M166T69_1	166.071	1.15208	C11H15N5O5	6.4	7-Methylguanosine	[M+H-C5H8O4]+	0.9881	91746258	20244-86-4	Carbohydrates	Nucleosides	Purine nucleos(t)ides	Cn1c[n+]([C@H]2O[C@@H](CO)C(O)C2O)c2nc(N)nc([O-])c21	[166.07, 167.06, 124.05, 166.08, 149.04]	1.16559e+08	1.00025e+08	9.49398e+07	1.03791e+08	9.18123e+07	1.54663e+08	9.90469e+07	1.19245e+08	9.67079e+07	9.73848e+07	9.61532e+07	0.0949605	1.01425e+08	None
M186T86	186.075	1.44032	C8H15NO6	6.7	N-Acetyl-.beta.-D-mannosamine	[M+H-2H2O]+	0.9876	11096158	7772-94-3	Carbohydrates	Aminosugars and aminoglycosides	Aminosugars	CC(=O)N[C@@H]1[C@H](O)O[C@H](CO)[C@@H](O)[C@@H]1O	[138.05, 144.06, 186.07, 126.05, 168.06]	4.71625e+07	4.89628e+07	4.49169e+07	4.4732e+07	3.51844e+07	2.96221e+07	3.6754e+07	2.82979e+07	2.76541e+07	3.47948e+07	7.5387e+07	0.120559	4.41917e+07	None
M186T207	186.075	3.44675	C8H15NO6	5.7	N-Acetylgalactosamine	[M+H-2H2O]+	0.9624	84265	1811-31-0	Carbohydrates	Aminosugars and aminoglycosides	Aminosugars	CC(=O)N[C@H]1[C@@H](O)O[C@H](CO)[C@H](O)[C@@H]1O	[144.06, 126.05, 138.05, 186.07, 98.06]	4.3475e+07	4.55813e+07	4.61487e+07	4.31096e+07	4.16838e+07	8.45416e+06	6.88811e+06	1.28844e+07	6.71885e+06	4.76652e+06	1.64015e+07	0.0418313	4.39997e+07	None
M204T258	204.086	4.30256	C8H15NO6	5.5	2-Acetamido-D-glucose	[M+H-H2O]+	0.9767	82313	7512-17-6	Carbohydrates	Aminosugars and aminoglycosides	Aminosugars	CC(=O)N[C@H]1[C@@H](O)O[C@H](CO)[C@@H](O)[C@@H]1O	[138.05, 126.05, 84.04, 144.06, 204.09]	2.17995e+07	2.9766e+07	2.10303e+07	2.73481e+07	3.00534e+07	1.02974e+08	1.39489e+08	2.10357e+08	1.52324e+08	5.71512e+07	2.15246e+08	0.166294	2.59995e+07	None
M204T953	204.086	15.8856	C16H28N2O11	1.6	N,N'-Diacetylchitobiose	[M+H-C8H15NO6]+	0.787	160244	35061-50-8	Carbohydrates	Aminosugars and aminoglycosides	Aminosugars	CC(=O)N[C@@H](C=O)[C@@H](O)[C@H](O[C@@H]1O[C@H](CO)[C@@H](O)[C@H](O)[C@H]1NC(C)=O)[C@H](O)CO	[204.09, 55.05, 204.12, 89.04, 128.14]	2.84116e+07	2.58054e+07	2.56574e+07	2.5075e+07	2.47109e+07	2.22742e+07	2.56209e+07	2.3316e+07	2.73837e+07	2.49219e+07	2.98656e+07	0.0560989	2.59321e+07	None
M243T103	243.096	1.71532	C10H14N2O5	5.5	Thymidine	[M+H]+	0.8937	5789	50-89-5	Carbohydrates	Nucleosides	Pyrimidine nucleos(t)ides	Cc1cn([C@H]2C[C@H](O)[C@@H](CO)O2)c(=O)[nH]c1=O	[127.05, 243.13, 117.05, 86.1, 99.04]	1.31406e+07	1.44899e+07	1.18666e+07	1.41399e+07	1.43741e+07	3.38284e+07	1.21853e+08	7.80958e+07	5.64723e+07	2.86937e+07	6.17123e+07	0.0813543	1.36022e+07	None
M268T72_1	268.102	1.19311	C10H13N5O4	5.6	Adenosine	[M+H]+	0.9996	447270	58-61-7	Carbohydrates	Nucleosides	Purine nucleos(t)ides	Nc1ncnc2c1ncn2[C@H]1O[C@H](CO)[C@@H](O)[C@H]1O	[136.06, 268.1, 197.05, 136.09, 136.04]	9.90119e+06	1.05377e+07	9.52464e+06	1.10315e+07	9.86655e+06	2.37356e+07	2.15538e+07	1.8621e+07	2.25559e+07	1.03817e+07	1.35988e+07	0.059355	1.01723e+07	None
M268T80_1	268.103	1.34144	C10H13N5O4	5.1	Deoxyguanosine	[M+H]+	0.9982	135398592	961-07-9	Carbohydrates	Nucleosides	Purine nucleos(t)ides	Nc1nc2c(ncn2[C@H]2C[C@H](O)[C@@H](CO)O2)c(=O)[nH]1	[152.06, 153.04, 117.05, 136.06, 135.03]	8.4643e+06	1.10303e+07	1.02409e+07	1.13183e+07	9.74752e+06	1.31344e+07	2.90135e+07	3.5953e+07	6.12231e+07	1.97835e+07	1.748e+07	0.111692	1.01603e+07	None
M285T92	285.082	1.54005	C10H12N4O6	5.2	Xanthosine	[M+H]+	0.9927	64959	146-80-5	Carbohydrates	Nucleosides	Purine nucleos(t)ides	O=c1[nH]c(=O)c2ncn([C@@H]3O[C@H](CO)[C@@H](O)[C@H]3O)c2[nH]1	[153.04, 154.02, 110.03, 285.15, 133.05]	9.02024e+06	7.30552e+06	8.35611e+06	9.09883e+06	8.21262e+06	8.48875e+06	5.63796e+06	4.31153e+06	5.18366e+06	1.2042e+07	7.63706e+06	0.0864355	8.39867e+06	None
M298T69	298.113	1.15127	C11H15N5O5	5.3	3'-O-Methylguanosine	[M+H]+	0.9416	135742509	10300-27-3	Carbohydrates	Nucleosides	Purine nucleos(t)ides	CO[C@@H]1[C@@H](CO)O[C@@H](n2cnc3c(=O)nc(N)[nH]c32)[C@@H]1O	[152.06, 298.11, 136.06, 84.08, 110.07]	7.73285e+06	9.10859e+06	6.31153e+06	7.63196e+06	7.75365e+06	3.94994e+07	2.7066e+07	6.16921e+07	4.14866e+07	2.73442e+07	4.66041e+07	0.128441	7.70772e+06	None
M309T533	309.035	8.87965	C10H11ClN4O4	2.2	6-Chloropurine riboside	[M+Na]+	0.9514	1268106	5399-87-1	Carbohydrates	Nucleosides	Purine nucleos(t)ides	OC[C@H]1O[C@H](n2cnc3c(Cl)ncnc32)[C@H](O)[C@@H]1O	[309.04, 309.2, 81.07, 291.19, 95.08]	6.89757e+06	7.41859e+06	7.48697e+06	7.49523e+06	7.72798e+06	5.5148e+07	7.59815e+07	8.89386e+07	4.2659e+07	3.63147e+07	1.59681e+07	0.0414489	7.40527e+06	None
M330T70_1	330.058	1.1676	C10H12N5O6P	5.5	2',3'-cAMP	[M+H]+	0.996	25796534	634-01-5	Carbohydrates	Nucleosides	Purine nucleos(t)ides	Nc1ncnc2c1ncn2[C@H]1O[C@H](CO)[C@H]2OP(=O)(O)O[C@@H]12	[136.06, 330.06, 98.98, 69.03, 97.03]	6.12366e+06	6.09635e+06	6.62629e+06	5.95576e+06	6.45533e+06	5.42549e+07	6.95309e+07	1.04731e+08	1.45713e+07	4.28374e+07	3.00489e+07	0.0445235	6.25148e+06	None
M349T512	349.105	8.53456	C12H22O10	16.4	Glycan MC=h1f1	[M+Na]+	0.9498	71316999	24656-24-4	Carbohydrates	Saccharides	Disaccharides	CC1O[C@@H](OC2C(O)OC(CO)[C@H](O)[C@@H]2O)C(O)[C@@H](O)[C@@H]1O	[349.11, 302.06, 349.19, 303.06, 258.07]	4.18358e+06	5.02958e+06	5.34444e+06	5.6983e+06	5.31987e+06	1.4316e+06	1.75005e+06	4.04503e+06	716382	3.58987e+06	3.61337e+06	0.111865	5.11516e+06	None
M365T666_1	365.103	11.098	C12H22O11	5.3	Melibiose	[M+Na]+	0.9959	5460027	585-99-9	Carbohydrates	Saccharides	Disaccharides	O=C[C@H](O)[C@@H](O)[C@H](O)[C@H](O)CO[C@H]1O[C@H](CO)[C@H](O)[C@H](O)[C@H]1O	[365.1, 203.05, 365.22, 185.04, 365.27]	4.59716e+06	4.70234e+06	4.87686e+06	4.23707e+06	4.04555e+06	1.0865e+07	1.37409e+07	1.45321e+07	1.3285e+07	5.7584e+06	1.25783e+07	0.0761283	4.49179e+06	None
M365T75	365.103	1.25742	C12H22O11	5.1	Sucrose	[M+Na]+	0.9794	5988	57-50-1	Carbohydrates	Saccharides	Disaccharides	OC[C@H]1O[C@H](O[C@]2(CO)O[C@H](CO)[C@@H](O)[C@@H]2O)[C@H](O)[C@@H](O)[C@@H]1O	[365.1, 203.05, 185.04, 158.08, 329.13]	3.54856e+06	5.94451e+06	4.1571e+06	4.43042e+06	4.34652e+06	4.57701e+07	6.17269e+07	1.70895e+08	1.30477e+08	5.47068e+07	5.63614e+07	0.197428	4.48542e+06	None
M365T1131	365.104	18.8577	C12H22O11	4.8	Galactinol	[M+Na]+	0.9988	439451	3687-64-7	Carbohydrates	Polyols	Cyclitols	OC[C@H]1O[C@H](OC2[C@H](O)[C@@H](O)C(O)[C@@H](O)[C@H]2O)[C@H](O)[C@@H](O)[C@H]1O	[365.1, 203.05, 185.04, 90.98, 366.11]	4.23177e+06	4.7832e+06	4.6399e+06	4.56779e+06	4.1138e+06	1.30146e+07	4.04114e+07	1.24782e+07	1.34031e+07	1.13525e+07	1.21366e+07	0.0633256	4.4673e+06	None
M381T705	381.092	11.7433	C12H22O12	20.3	Lactobionic acid	[M+Na]+	0.9981	7314	96-82-2	Carbohydrates	Saccharides	Disaccharides	O=C(O)[C@H](O)[C@@H](O)[C@H](O[C@@H]1O[C@H](CO)[C@H](O)[C@H](O)[C@H]1O)[C@H](O)CO	[381.09, 382.1, 399.1, 366.07, 381.19]	4.17629e+06	4.17958e+06	4.1715e+06	4.42674e+06	4.01581e+06	1.0197e+07	9.39526e+06	1.0435e+07	2.12412e+07	8.24051e+06	1.00484e+07	0.0351537	4.19399e+06	None
M181T623	181.121	10.378	C11H20O4	8.1	Undecanedioic acid	[M+H-2H2O]+	0.9865	15816	1852-04-6	Fatty acids	Fatty Acids and Conjugates	Dicarboxylic acids	O=C(O)CCCCCCCCCC(=O)O	[181.12, 135.12, 163.11, 107.08, 121.1]	9.00594e+08	9.10617e+08	8.31058e+08	8.10693e+08	9.29544e+08	1.97574e+07	2.50283e+07	1.93526e+07	1.94091e+07	1.33784e+07	1.59895e+07	0.0597032	8.76501e+08	None
M291T666_2	291.194	11.0964	C20H30O5	7.5	4-Acetoxy-8-(3-keto-2-pent-2-enylcyclopenten-1-yl)caprylic acid	[M+H-C2H4O2]+	0.9255	57481829	1083198-34-8	Fatty acids			CC/C=C/CC1=C(CCCCC(CCC(=O)O)OC(C)=O)CCC1=O	[291.19, 273.18, 119.08, 135.08, 81.07]	4.71248e+08	4.46397e+08	4.79159e+08	4.90921e+08	4.70301e+08	2.50856e+07	3.38525e+07	3.51367e+07	2.99903e+07	2.28387e+07	3.14867e+07	0.0346388	4.71605e+08	None
M302T721_2	302.304	12.0141	C18H39NO2	4.9	Sphinganine (d18:0)	[M+H]+	0.9917	91486	764-22-7	Fatty acids	Sphingolipids	Sphingoid bases	CCCCCCCCCCCCCCC[C@@H](O)[C@@H](N)CO	[302.3, 88.08, 106.09, 70.06, 284.29]	3.19382e+08	3.22224e+08	3.08059e+08	3.03248e+08	2.94311e+08	9.29887e+07	3.04255e+08	3.00512e+08	2.04182e+08	1.8544e+08	1.34485e+08	0.0372486	3.09445e+08	None
M256T959_4	256.261	15.9779	C16H33NO	8.2	Palmitamide	[M+H]+	0.9997	69421	629-54-9	Fatty acids	Fatty amides	Primary amides	CCCCCCCCCCCCCCCC(N)=O	[256.26, 88.08, 57.07, 102.09, 74.06]	4.06724e+09	3.83582e+09	4.12275e+09	3.88694e+09	4.2804e+09	4.00173e+09	4.12749e+09	4.24493e+09	4.05845e+09	3.75888e+09	4.1638e+09	0.044722	4.03863e+09	None
M284T1032_3	284.293	17.2048	C18H37NO	8.7	Stearamide	[M+H]+	0.9995	31292	124-26-5	Fatty acids	Fatty amides	Primary amides	CCCCCCCCCCCCCCCCCC(N)=O	[284.29, 88.08, 102.09, 57.07, 74.06]	1.97945e+09	1.74802e+09	1.81152e+09	2.04896e+09	2.32758e+09	1.99892e+09	1.96181e+09	2.0471e+09	2.09014e+09	1.89297e+09	2.22125e+09	0.114912	1.98311e+09	None
M95T50	95.0485	0.830518	C6H8O2	6.8	Sorbic acid	[M+H-H2O]+	0.9188	643460	110-44-1	Fatty acids	Fatty Acids and Conjugates	Unsaturated fatty acids	C/C=C/C=C/C(=O)O	[95.05, 96.04, 95.06, 95.08, 67.05]	3.75764e+09	5.08605e+09	4.74375e+09	4.91253e+09	5.3085e+09	2.67015e+08	1.5354e+08	7.68294e+07	1.13553e+08	2.50885e+08	3.41034e+08	0.125804	4.76169e+09	None
M97T847_2	97.1006	14.121	C7H14O	7	1-Methylcyclohexanol	[M+H-H2O]+	0.8074	11550	590-67-0	Fatty acids	Fatty acyls	Fatty alcohols	CC1(O)CCCCC1	[97.07, 55.05, 97.06, 98.07, 97.1]	1.53616e+09	1.77287e+09	1.86763e+09	1.76801e+09	1.79618e+09	7.76515e+07	4.64396e+07	3.38707e+07	7.26173e+07	7.62878e+07	5.57438e+07	0.0715205	1.74817e+09	None
M99T67	99.0434	1.11975	C5H8O3	7.3	Levulinic acid	[M+H-H2O]+	0.8935	11579	123-76-2	Fatty acids	Fatty Acids and Conjugates	Oxo fatty acids	CC(=O)CCC(=O)O	[99.04, 99.05, 98.98, 71.05, 43.02]	1.12132e+09	1.35714e+09	1.53161e+09	1.21939e+09	1.25452e+09	1.06716e+08	6.5367e+07	3.96715e+07	2.49537e+07	1.43058e+08	2.29476e+08	0.120301	1.2968e+09	None
M104T50	104.106	0.831306	C5H14NO	7.9	Choline cation	[Cat]+	0.9998	305	62-49-7	Fatty acids			C[N+](C)(C)CCO	[104.11, 60.08, 87.04, 104.07, 58.06]	5.69278e+08	7.15455e+08	7.63182e+08	7.93006e+08	8.65201e+08	3.84304e+07	5.51629e+07	4.08935e+07	3.68985e+07	3.1852e+07	4.53698e+07	0.148959	7.41224e+08	None
M107T364	107.07	6.05917	C4H10O3	6.4	2,2'-Oxydiethanol	[M+H]+	0.9149	8117	111-46-6	Fatty acids	Fatty acyls	Fatty alcohols	OCCOCCO	[45.03, 107.05, 108.07, 89.06, 107.08]	5.13537e+08	6.72203e+08	7.21052e+08	6.83007e+08	8.05207e+08	6.06152e+06	2.47491e+07	2.48906e+07	5.92611e+06	8.78014e+06	6.80632e+06	0.156446	6.79001e+08	None
M109T319	109.1	5.31605	C9H14O2	5.8	4-Oxo-2-nonenal	[M+H-CH2O2]+	0.9709	6445537	103560-62-9	Fatty acids	Fatty acyls	Fatty aldehydes	CCCCCC(=O)/C=C/C=O	[109.1, 67.05, 87.0, 81.07, 109.06]	4.11312e+08	6.81866e+08	5.56883e+08	6.60772e+08	6.86733e+08	7.10645e+07	1.36264e+08	6.17597e+07	5.7704e+07	6.31928e+07	7.39402e+07	0.196265	5.99513e+08	None
M109T728	109.101	12.1312	C11H20O	6	3,4,7-Trimethylocta-2,6-dien-1-ol	[M+H-C3H8O]+	0.9921	14526717	127116-08-9	Fatty acids	Fatty acyls	Fatty alcohols	CC(C)=CCC(C)/C(C)=C/CO	[109.1, 67.05, 81.07, 110.07, 109.08]	4.86377e+08	5.83009e+08	5.13174e+08	5.64659e+08	7.65812e+08	1.68495e+07	1.85959e+07	1.91677e+07	1.87748e+07	1.24132e+07	1.90649e+07	0.187961	5.82606e+08	None
M111T50	111.043	0.839915	C8H14O4	7.8	Dimethyl adipate	[M+H-C2H8O2]+	0.8148	12329	627-93-0	Fatty acids	Fatty esters	Wax monoesters	COC(=O)CCCCC(=O)OC	[111.04, 112.05, 83.05, 111.05, 55.05]	3.55964e+08	5.87687e+08	5.7795e+08	5.60696e+08	6.3094e+08	2.30931e+08	4.22446e+07	4.0797e+08	3.02617e+07	1.13224e+08	4.62646e+07	0.198149	5.42647e+08	Into_Tissues
M113T464	113.059	7.7338	C7H10O4	7.3	Succinylacetone	[M+H-CH2O2]+	0.8197	5312	51568-18-4	Fatty acids	Fatty Acids and Conjugates	Oxo fatty acids	CC(=O)CC(=O)CCC(=O)O	[55.02, 113.06, 113.03, 70.03, 96.01]	3.95338e+08	3.3546e+08	4.38517e+08	3.45363e+08	4.1019e+08	2.42145e+07	1.41805e+07	2.02164e+07	1.79174e+07	3.8093e+07	2.04919e+07	0.113455	3.84973e+08	None
M115T59_1	115.038	0.978599	C5H8O4	7.2	Methylsuccinic acid	[M+H-H2O]+	0.7819	10349	498-21-5	Fatty acids	Fatty Acids and Conjugates	Dicarboxylic acids	CC(CC(=O)O)C(=O)O	[115.04, 87.04, 70.06, 116.07, 43.02]	4.0369e+08	2.8269e+08	2.87911e+08	3.71445e+08	4.07704e+08	0	0	0	0	0	0	0.174943	3.50688e+08	None
M115T160	115.038	2.66335	C6H10O4	6.4	Dimethyl succinate	[M+H-CH4O]+	0.9119	7820	106-65-0	Fatty acids	Fatty esters	Wax monoesters	COC(=O)CCC(=O)OC	[115.04, 87.04, 70.06, 116.07, 55.02]	3.46648e+08	3.39375e+08	3.50323e+08	3.58123e+08	3.40278e+08	4.26605e+08	4.45105e+08	4.16854e+08	3.74364e+08	3.84935e+08	4.22611e+08	0.0222425	3.4695e+08	None
M116T784	116.052	13.0596	C7H13NO2S2	5.3	Carboxymethyl diethyldithiocarbamate	[M+H-C2H4SO2]+	0.8263	73376	5439-93-0	Fatty acids			CCN(CC)C(=S)SCC(=O)O	[88.02, 70.06, 116.07, 59.99, 116.05]	2.77856e+08	3.5169e+08	2.67851e+08	3.66311e+08	3.79997e+08	6.2105e+07	6.08299e+07	4.11969e+07	4.53583e+07	5.81549e+07	9.08015e+07	0.158517	3.28741e+08	None
M117T245	117.09	4.08857	C6H12O2	5	Methyl isovalerate	[M+H]+	0.8088	11160	556-24-1	Fatty acids	Fatty esters	Wax monoesters	COC(=O)CC(C)C	[59.05, 72.08, 118.09, 41.04, 57.03]	2.4675e+08	3.01408e+08	3.28248e+08	3.44191e+08	3.56535e+08	6.40345e+07	5.8998e+07	5.14767e+07	5.53763e+07	6.18114e+07	6.33552e+07	0.138142	3.15427e+08	None
M119T500	119.085	8.32577	C16H26O3	5.8	Tetranor-12(S)-HETE	[M+H-C7H16O3]+	0.9972	15730832	121842-79-3	Fatty acids	Fatty Acids and Conjugates	Hydroxy fatty acids+Unsaturated fatty acids	CCCCC/C=C\C[C@H](O)/C=C/C=C\CCC(=O)O	[119.08, 91.05, 120.08, 73.08, 117.07]	2.86604e+08	2.70213e+08	2.78979e+08	2.7184e+08	2.73438e+08	5.42434e+06	8.17405e+06	1.10081e+07	8.77233e+06	5.36322e+06	5.86646e+06	0.0241812	2.76215e+08	None
M121T800	121.1	13.3285	C9H18O3	6.6	9-Hydroxynonanoic acid	[M+H-3H2O]+	0.9924	138052	3788-56-5	Fatty acids	Fatty Acids and Conjugates	Hydroxy fatty acids	O=C(O)CCCCCCCCO	[121.1, 93.07, 79.05, 105.07, 121.06]	2.75048e+08	2.45328e+08	2.5997e+08	2.56492e+08	2.49778e+08	3.15274e+06	1.23831e+06	1.44962e+06	1.23069e+06	2.63201e+06	846459	0.0444235	2.57323e+08	None
M121T298	121.101	4.96058	C11H20O4	5.2	Monomethyl sebacate	[M+H-C2H8O4]+	0.9901	69957	818-88-2	Fatty acids	Fatty Acids and Conjugates	Dicarboxylic acids	COC(=O)CCCCCCCCC(=O)O	[121.1, 93.07, 79.05, 121.06, 67.05]	2.00163e+08	2.50544e+08	2.70767e+08	2.67191e+08	2.94873e+08	3.5003e+07	3.55721e+07	3.46037e+07	2.99923e+07	2.95981e+07	3.17283e+07	0.137718	2.56708e+08	None
M128T300	128.106	4.99312	C7H11N	5.3	Isocyanocyclohexane	[M+H+H2O]+	0.9238	79129	931-53-3	Fatty acids	Fatty esters	Lactones	[C-]#[N+]C1CCCCC1	[128.11, 128.07, 82.06, 83.08, 128.04]	1.72054e+08	2.24746e+08	2.00885e+08	2.11524e+08	2.35352e+08	1.52548e+07	4.3702e+07	676252	1.10241e+06	4.83826e+06	6.35276e+06	0.116748	2.08912e+08	None
M129T878	129.017	14.6381	C5H6O5	6.4	Pentanedioic acid, 3-oxo-	[M+H-H2O]+	0.8545	68328	542-05-2	Fatty acids	Fatty Acids and Conjugates	Dicarboxylic acids	O=C(O)CC(=O)CC(=O)O	[69.0, 129.02, 43.02, 112.09, 87.01]	1.61335e+08	2.17584e+08	2.08087e+08	2.21944e+08	2.15057e+08	3.35189e+07	4.44943e+07	2.10939e+07	1.78918e+07	4.78117e+07	9.46038e+06	0.121152	2.04801e+08	None
M135T702	135.116	11.7071	C10H18O2	6	cis-2-Decenoic acid	[M+H-2H2O]+	0.9964	5356596	15790-91-7	Fatty acids	Fatty Acids and Conjugates	Unsaturated fatty acids	CCCCCCC/C=C\C(=O)O	[135.12, 93.07, 107.08, 79.05, 135.08]	1.68614e+08	1.83344e+08	1.91238e+08	1.51963e+08	1.90135e+08	0	0	269825	152361	531302	0	0.0941951	1.77059e+08	None
M135T484	135.116	8.06638	C17H32O3	6.1	5,16-Heptadecadiene-1,2,4-triol	[M+H-C7H18O3]+	0.9785	71694413	1379792-49-0	Fatty acids	Fatty acyls	Fatty alcohols	C=CCCCCCCCCC/C=C/C(O)CC(O)CO	[135.12, 93.07, 107.08, 79.05, 135.08]	2.16676e+08	1.61072e+08	1.29448e+08	1.97049e+08	1.78003e+08	0	0	0	0	0	0	0.18989	1.7645e+08	None
M137T134	137.059	2.23484	C8H12O4	7.1	3-[(E)-Prop-1-enyl]glutaric acid	[M+H-2H2O]+	0.9597	71480945	1429623-51-7	Fatty acids	Fatty Acids and Conjugates	Dicarboxylic acids	C/C=C/C(CC(=O)O)CC(=O)O	[137.04, 137.06, 109.06, 81.07, 137.11]	1.48134e+08	1.5871e+08	1.64622e+08	1.74778e+08	1.81525e+08	7.05117e+07	6.8301e+07	6.27436e+07	6.80572e+07	6.28157e+07	7.2225e+07	0.0794082	1.65554e+08	None
M138T116	138.127	1.93648	C9H15N	6.3	N-Propargylcyclohexylamine	[M+H]+	0.9647	1827584	18292-76-7	Fatty acids			C#CCNC1CCCCC1	[138.13, 121.1, 138.05, 138.09, 93.07]	1.70322e+08	1.778e+08	1.47252e+08	1.31586e+08	1.75701e+08	7.70565e+06	1.3312e+07	1.54611e+07	9.64026e+06	9.52186e+06	9.77231e+06	0.12607	1.60532e+08	None
M139T68	139.002	1.14001	C6H6O6	7.5	cis-Aconitic acid	[M+H-2H2O]+	0.8965	643757	585-84-2	Fatty acids	Fatty Acids and Conjugates	Dicarboxylic acids	O=C(O)/C=C(/CC(=O)O)C(=O)O	[69.0, 111.01, 140.03, 112.04, 139.0]	2.02684e+08	1.41601e+08	1.70331e+08	1.37602e+08	1.49578e+08	9.98662e+07	1.95317e+08	8.5199e+07	1.51608e+08	1.27927e+08	1.30392e+08	0.167236	1.60359e+08	None
M139T129	139.038	2.15136	C7H10O5	7	4-Ketopimelic acid	[M+H-2H2O]+	0.7965	95084	502-50-1	Fatty acids	Fatty Acids and Conjugates	Dicarboxylic acids	O=C(O)CCC(=O)CCC(=O)O	[111.04, 139.04, 139.09, 140.07, 56.96]	1.43667e+08	1.67283e+08	1.57017e+08	1.31813e+08	2.00969e+08	474171	1.89255e+06	1.87071e+06	1.85948e+06	228989	450634	0.165251	1.6015e+08	Into_Tissues
M139T467	139.111	7.78448	C9H16O2	6.1	4-Hydroxynonenal	[M+H-H2O]+	0.8375	5283344	75899-68-2	Fatty acids	Fatty acyls	Fatty aldehydes	CCCCCC(O)/C=C/C=O	[83.05, 139.11, 139.09, 140.08, 98.07]	1.63466e+08	1.60963e+08	1.58713e+08	1.59098e+08	1.54316e+08	1.2577e+08	1.27645e+08	2.00619e+08	1.13527e+08	1.90952e+08	1.36651e+08	0.0211339	1.59311e+08	None
M143T1195_1	143.033	19.9142	C6H8O5	7.2	2-Oxoadipic acid	[M+H-H2O]+	0.9119	71	3184-35-8	Fatty acids	Fatty Acids and Conjugates	Dicarboxylic acids	O=C(O)CCCC(=O)C(=O)O	[143.03, 143.93, 125.02, 120.02, 144.06]	1.48772e+08	1.67919e+08	1.58474e+08	1.31963e+08	1.54314e+08	1.45476e+08	2.04931e+08	1.41155e+08	3.89924e+07	2.02565e+08	1.22895e+08	0.0876182	1.52288e+08	None
M146T84	146.08	1.4059	C6H11NO3	11.1	4-Acetamidobutanoate	[M+H]+	0.9972	18189	3025-96-5	Fatty acids	Fatty Acids and Conjugates	Dicarboxylic acids	CC(O)=NCCCC(=O)O	[86.06, 146.08, 87.04, 128.07, 100.11]	1.04218e+08	1.4065e+08	1.46611e+08	1.48516e+08	1.68623e+08	8.80609e+07	9.74307e+07	1.74349e+08	8.67519e+07	1.29684e+08	1.02286e+08	0.165531	1.41724e+08	None
M147T562	147.116	9.37228	C11H18O2	7.1	10-Undecynoic acid	[M+H-2H2O]+	0.9833	31039	2777-65-3	Fatty acids	Fatty Acids and Conjugates	Unsaturated fatty acids	C#CCCCCCCCCC(=O)O	[147.12, 105.07, 119.08, 91.05, 147.04]	1.54075e+08	1.3606e+08	1.32956e+08	1.38026e+08	1.21184e+08	1.11146e+08	1.1536e+08	3.65943e+06	1.05141e+08	9.93664e+07	1.15153e+08	0.0865952	1.3646e+08	None
M148T258	148.047	4.29543	C9H17NO2S	24.8	Lethane 384	[M+H-C4H8]+	0.7127	8196	112-56-1	Fatty acids			CCCCOCCOCCSC#N	[148.05, 149.02, 120.05, 92.06, 149.09]	1.35505e+08	1.24173e+08	1.36576e+08	1.39415e+08	1.46295e+08	3.15097e+07	1.02442e+07	9.0219e+06	2.6154e+07	2.26266e+07	2.88826e+07	0.0588063	1.36393e+08	None
M149T870	149.095	14.4926	C12H22O4	6	Dimethyl sebacate	[M+H-C2H10O3]+	0.9704	7829	106-79-6	Fatty acids	Fatty esters	Wax monoesters	COC(=O)CCCCCCCCC(=O)OC	[149.09, 149.02, 93.07, 121.1, 105.07]	1.18063e+08	1.36213e+08	1.17161e+08	1.42651e+08	1.57802e+08	8.07447e+07	7.61589e+07	7.74256e+07	7.54405e+07	8.25687e+07	7.82168e+07	0.127982	1.34378e+08	None
M153T895_2	153.126	14.9174	C10H20O3	6.5	10-Hydroxydecanoic acid	[M+H-2H2O]+	0.9398	74300	1679-53-4	Fatty acids	Fatty Acids and Conjugates	Hydroxy fatty acids	O=C(O)CCCCCCCCCO	[153.13, 153.11, 135.12, 69.07, 112.09]	9.8974e+07	1.29533e+08	1.26456e+08	1.33463e+08	1.29724e+08	1.02578e+08	1.04904e+08	1.0967e+08	1.29028e+08	1.14178e+08	1.12279e+08	0.113283	1.2363e+08	None
M153T448	153.127	7.4589	C10H16O	6.2	trans,trans-2,4-Decadienal	[M+H]+	0.8499	5283349	25152-84-5	Fatty acids	Fatty acyls	Fatty aldehydes	CCCCC/C=C/C=C/C=O	[83.05, 153.13, 55.05, 153.04, 153.08]	1.1102e+08	1.27128e+08	1.13927e+08	1.17159e+08	1.46558e+08	1.48784e+06	2.9806e+06	2.4615e+06	1.04354e+06	2.26241e+06	854711	0.117092	1.23159e+08	None
M155T832	155.046	13.8682	C4H11O4P	6.7	Diethyl phosphate	[M+H]+	0.958	654	598-02-7	Fatty acids			CCOP(=O)(O)OCC	[98.98, 155.13, 114.1, 155.08, 98.07]	1.23434e+08	1.23173e+08	1.22318e+08	1.16794e+08	1.18573e+08	9.36124e+07	1.44384e+08	2.29582e+08	2.22065e+08	2.62002e+08	2.06833e+08	0.0247737	1.20859e+08	Into_Tissues
M155T520	155.106	8.67057	C9H16O3	7.5	(2E)-4-Hydroxynon-2-enoic acid	[M+H-H2O]+	0.8952	10442150	95087-42-6	Fatty acids	Fatty Acids and Conjugates	Hydroxy fatty acids+Unsaturated fatty acids	CCCCCC(O)/C=C/C(=O)O	[119.08, 137.1, 95.08, 155.08, 109.1]	9.72444e+07	1.28823e+08	9.19917e+07	1.35143e+08	1.42687e+08	7.11791e+07	5.44444e+07	9.79813e+07	6.12699e+07	3.51417e+07	4.20515e+07	0.193205	1.19178e+08	None
M157T158	157.082	2.63898	C10H18O4	21.1	Diethyl adipate	[M+H-C2H6O]+	0.9855	8844	141-28-6	Fatty acids	Fatty esters	Wax monoesters	CCOC(=O)CCCCC(=O)OCC	[157.08, 86.1, 158.08, 157.1, 111.05]	1.03378e+08	1.18472e+08	1.06076e+08	1.10021e+08	1.49975e+08	8.57931e+07	8.63829e+07	6.5251e+07	6.62617e+07	8.77719e+07	3.77595e+07	0.161442	1.17584e+08	None
M157T895	157.121	14.9204	C9H16O2	5.9	.delta.-Nonalactone	[M+H]+	0.879	18698	3301-94-8	Fatty acids	Fatty esters	Lactones	CCCCC1CCCC(=O)O1	[139.11, 69.07, 97.1, 55.05, 157.1]	1.04486e+08	1.16107e+08	1.52861e+08	1.12287e+08	9.89259e+07	2.10234e+06	6.66424e+06	4.69967e+06	7.26206e+06	7.04975e+06	3.46853e+06	0.181021	1.16933e+08	None
M158T646	158.152	10.7648	C9H19NO	6.5	N-Isobutyl-3-methylbutanamide	[M+H]+	0.9924	233652	122348-74-7	Fatty acids			CC(C)CNC(=O)CC(C)C	[158.15, 102.09, 46.03, 57.07, 159.16]	1.09713e+08	1.03921e+08	1.21979e+08	1.09643e+08	1.25907e+08	1.04166e+08	8.41871e+07	7.06572e+07	7.72031e+07	7.69957e+07	8.17751e+07	0.081196	1.14233e+08	None
M160T54_2	160.132	0.904476	C8H17NO2	7.4	5-aminovaleric acid betaine	[M+H]+	0.9893	14274897	6778-33-2	Fatty acids	Fatty esters	Fatty acyl carnitines	C[N+](C)(C)CCCCC(=O)[O-]	[160.13, 101.06, 60.08, 55.05, 160.11]	1.27969e+08	1.04209e+08	1.18743e+08	9.86942e+07	1.00996e+08	1.03128e+08	9.30133e+07	1.14929e+08	1.05208e+08	1.11282e+08	1.24872e+08	0.115014	1.10122e+08	None
M163T847	163.147	14.116	C12H22O2	6.3	cis-5-Dodecenoic acid	[M+H-2H2O]+	0.9856	5312378	2430-94-6	Fatty acids	Fatty Acids and Conjugates	Unsaturated fatty acids	CCCCCC/C=C\CCCC(=O)O	[163.15, 107.08, 93.07, 121.1, 95.08]	1.01686e+08	1.0224e+08	1.01195e+08	1.05554e+08	1.08934e+08	4.93366e+06	1.08646e+07	1.34071e+07	7.52529e+06	5.27162e+06	4.41393e+06	0.0315651	1.03922e+08	None
M163T896	163.147	14.9253	C12H22O2	6.1	.gamma.-Dodecalactone	[M+H-2H2O]+	0.9793	16821	2305-05-7	Fatty acids	Fatty esters	Lactones	CCCCCCCCC1CCC(=O)O1	[163.15, 107.08, 121.1, 93.07, 95.08]	7.34253e+07	1.14632e+08	9.59041e+07	1.17139e+08	1.17352e+08	2.36183e+08	9.65999e+07	2.1308e+08	1.78657e+08	4.88959e+08	2.92991e+08	0.184492	1.03691e+08	Into_Tissues
M165T562	165.126	9.37222	C12H20O4	6.1	trans-Traumatic acid	[M+H-CH4O3]+	0.9784	5283028	6402-36-4	Fatty acids	Fatty Acids and Conjugates	Dicarboxylic acids	O=C(O)/C=C/CCCCCCCCC(=O)O	[165.13, 147.12, 121.1, 81.07, 105.07]	9.64103e+07	9.47982e+07	1.08964e+08	1.0278e+08	1.04779e+08	7.28924e+07	7.16269e+07	7.43625e+07	6.91677e+07	7.3135e+07	7.98022e+07	0.0580329	1.01546e+08	None
M167T552	167.142	9.20597	C9H20O	8.2	Nonylol	[M+Na]+	0.839	18938	3452-97-9	Fatty acids	Fatty acyls	Fatty alcohols	CC(CCO)CC(C)(C)C	[84.96, 102.97, 144.0, 120.98, 125.99]	8.42348e+07	1.04168e+08	9.45271e+07	1.01444e+08	1.04108e+08	1.12587e+08	1.25092e+08	7.06744e+07	1.88607e+08	1.24666e+08	8.1914e+07	0.0868985	9.76965e+07	None
M167T895	167.142	14.9175	C11H20O2	6	10-Undecenoic acid	[M+H-H2O]+	0.9507	5634	112-38-9	Fatty acids	Fatty Acids and Conjugates	Unsaturated fatty acids	C=CCCCCCCCCC(=O)O	[167.14, 149.13, 125.08, 69.07, 83.08]	9.72702e+07	9.45659e+07	1.00238e+08	9.66735e+07	9.95144e+07	6.8599e+07	6.62384e+07	6.17e+07	6.68104e+07	6.88042e+07	7.12777e+07	0.0233414	9.76523e+07	None
M171T56_1	171.062	0.939032	C8H10O4	20.2	Penicillic acid	[M+H]+	0.9299	1268111	90-65-3	Fatty acids	Fatty Acids and Conjugates	Branched fatty acids	C=C(C)C(=O)/C(=C/C(=O)O)OC	[171.07, 125.07, 96.07, 171.06, 171.11]	5.27255e+07	8.04794e+07	8.80557e+07	8.30814e+07	8.28741e+07	5.21281e+07	6.04795e+07	3.66085e+07	1.00987e+08	2.31836e+07	5.34038e+07	0.181937	7.74432e+07	None
M177T1091	177.11	18.1915	C8H16O4	2.1	(2-Butoxyethoxy)acetic acid	[M+H]+	0.8908	106312	82941-26-2	Fatty acids	Fatty Acids and Conjugates		CCCCOCCOCC(=O)O	[177.11, 136.09, 95.06, 137.09, 177.08]	5.89463e+07	4.69888e+07	5.82782e+07	5.59657e+07	5.84012e+07	5.0507e+06	6.3355e+06	8.57187e+06	6.24683e+06	8.83739e+06	3.13304e+06	0.0899362	5.57161e+07	None
M177T775	177.126	12.9119	C12H20O3	6.2	(-)-Dihydrojasmonic acid	[M+H-2H2O]+	0.9235	644120	98674-52-3	Fatty acids	Octadecanoids	Jasmonic acids	CCCCC[C@H]1C(=O)CC[C@@H]1CC(=O)O	[177.13, 137.1, 119.08, 161.09, 133.1]	6.44054e+07	5.33142e+07	5.38126e+07	5.38296e+07	5.09037e+07	6.25552e+06	1.1682e+07	453121	6.71083e+06	1.94864e+07	1.58433e+07	0.0951432	5.52531e+07	None
M177T872	177.163	14.5405	C13H24O2	5.9	cis-11-Methyl-2-dodecenoic acid	[M+H-2H2O]+	0.9859	11469920	677354-23-3	Fatty acids	Fatty Acids and Conjugates	Branched fatty acids	CC(C)CCCCCCC/C=C\C(=O)O	[177.16, 121.1, 95.08, 107.08, 93.07]	5.4544e+07	5.50476e+07	5.53263e+07	5.28099e+07	5.58058e+07	4.74591e+07	4.5013e+07	6.41989e+07	5.20439e+07	4.75009e+07	4.97577e+07	0.0211054	5.47067e+07	None
M179T308	179.106	5.13875	C12H20O4	6	9-Carbomethoxydec-9-enoic acid	[M+H-CH6O2]+	0.8152	23757109	913690-67-2	Fatty acids	Fatty Acids and Conjugates	Oxo fatty acids	C=C(CCCCCCCC(=O)O)C(=O)OC	[133.1, 179.11, 179.07, 105.07, 161.1]	5.39718e+07	5.06259e+07	5.15793e+07	5.17718e+07	5.25284e+07	1.41721e+07	3.68626e+07	4.40007e+07	3.40903e+07	4.43575e+07	2.3847e+07	0.0239729	5.20954e+07	None
M179T728	179.142	12.1354	C12H20O2	5.3	Dodeca-2(E),4(E)-dienoic acid	[M+H-H2O]+	0.9723	5312382	24738-48-5	Fatty acids	Fatty Acids and Conjugates	Unsaturated fatty acids	CCCCCCC/C=C/C=C/C(=O)O	[179.14, 161.13, 81.07, 95.08, 119.08]	4.52676e+07	6.03776e+07	5.62513e+07	4.15785e+07	5.65188e+07	1.68539e+07	7.14896e+06	7.67674e+06	7.38842e+06	2.59182e+07	7.85182e+06	0.155824	5.19988e+07	None
M183T397	183.077	6.6097	C6H15O4P	6.2	Triethyl phosphate	[M+H]+	0.9933	6535	78-40-0	Fatty acids			CCOP(=O)(OCC)OCC	[98.98, 127.01, 155.05, 183.08, 183.12]	4.74614e+07	4.58919e+07	4.75365e+07	4.52969e+07	5.07229e+07	0	0	387521	0	219068	0	0.044471	4.73819e+07	None
M183T750	183.079	12.4978	C13H10O	6.7	Atractylodin	[M+H]+	0.9972	5321047	55290-63-6	Fatty acids			CC=CC#CC#CC=Cc1ccco1	[105.03, 183.08, 95.05, 106.04, 105.02]	5.22908e+07	5.19478e+07	3.62859e+07	4.23992e+07	5.36986e+07	5.04199e+07	4.83945e+07	4.83872e+07	5.13272e+07	5.22069e+07	4.79378e+07	0.161197	4.73245e+07	None
M184T422	184.072	7.02703	C26H52NO9P	6	PAF C-16 carboxylic acid	[M+H-C21H38O5]+	0.9917	195638	129879-41-0	Fatty acids	Glycerophospholipids	Glycerophosphocholines+Oxidized glycerophospholipids	CC(=O)O[C@H](COCCCCCCCCCCCCCCCC(=O)O)COP(=O)([O-])OCC[N+](C)(C)C	[184.07, 86.1, 125.0, 184.1, 184.13]	4.36095e+07	5.13743e+07	4.2147e+07	4.7168e+07	4.80788e+07	1.96533e+08	2.39165e+08	3.51297e+07	2.61361e+08	2.51366e+08	1.10908e+07	0.079056	4.64755e+07	None
M185T363	185.114	6.0574	C10H18O4	18.2	Sebacic acid	[M+H-H2O]+	0.9882	5192	111-20-6	Fatty acids	Fatty Acids and Conjugates	Dicarboxylic acids	O=C(O)CCCCCCCCC(=O)O	[185.11, 185.09, 185.13, 126.05, 84.04]	3.41594e+07	4.85499e+07	5.21742e+07	5.00696e+07	4.52936e+07	2.56844e+09	8.68838e+09	1.1462e+10	3.56172e+09	4.49663e+09	2.15059e+09	0.154271	4.60493e+07	None
M191T306	191.106	5.09469	C12H20O5	5.1	4-Oxododecanedioic acid	[M+H-3H2O]+	0.773	13213508	30828-09-2	Fatty acids	Fatty Acids and Conjugates	Dicarboxylic acids+Oxo fatty acids	O=C(O)CCCCCCCC(=O)CCC(=O)O	[163.11, 191.07, 191.1, 131.08, 145.1]	3.05065e+07	4.77474e+07	3.71867e+07	4.59067e+07	4.38178e+07	1.0344e+08	4.29522e+08	2.244e+09	1.46061e+08	9.40322e+07	7.40827e+07	0.173269	4.1033e+07	None
M193T68	193.033	1.1298	C6H8O7	4.7	Citric acid	[M+H]+	0.785	311	77-92-9	Fatty acids	Fatty Acids and Conjugates	Hydroxy fatty acids	O=C(O)CC(O)(CC(=O)O)C(=O)O	[129.02, 194.08, 193.1, 139.0, 157.01]	3.71135e+07	4.19552e+07	4.02883e+07	3.95873e+07	3.64693e+07	1.76972e+08	3.0517e+08	3.05346e+08	1.48648e+08	1.49868e+08	1.56084e+08	0.0581606	3.90827e+07	None
M193T302	193.121	5.02672	C12H18O3	3.6	Jasmonic acid	[M+H-H2O]+	0.9178	5281166	77026-92-7	Fatty acids	Octadecanoids	Jasmonic acids	CC/C=C\C[C@H]1C(=O)CC[C@@H]1CC(=O)O	[133.1, 193.12, 105.07, 147.12, 91.05]	4.68205e+07	3.63543e+07	4.12546e+07	3.38654e+07	3.319e+07	1.10023e+07	2.51773e+07	2.53713e+07	2.23918e+07	2.31825e+07	1.00559e+07	0.14937	3.8297e+07	None
M193T258	193.142	4.30098	C9H20O4	4.6	Tripropylene glycol	[M+H]+	0.997	32611	24800-44-0	Fatty acids			CC(O)COC(C)COC(C)CO	[59.05, 117.09, 57.03, 133.1, 105.07]	3.39485e+07	2.7779e+07	4.48368e+07	4.30827e+07	3.96133e+07	6.12166e+09	6.25695e+09	4.49078e+09	2.97842e+09	7.33669e+09	5.48591e+09	0.184908	3.78521e+07	None
M195T793	195.137	13.2222	C13H20O4	6.2	(Z)-2-Oct-7-enylpent-2-enedioic acid	[M+H-CH2O2]+	0.9339	125416081	2111912-96-8	Fatty acids	Fatty Acids and Conjugates	Dicarboxylic acids+Unsaturated fatty acids	C=CCCCCCC/C(=C/CC(=O)O)C(=O)O	[135.12, 195.14, 81.07, 177.13, 93.07]	3.19104e+07	3.20821e+07	3.10304e+07	2.8765e+07	3.1003e+07	2.19226e+08	2.56001e+08	1.22773e+08	1.61002e+08	4.7211e+08	1.82163e+08	0.0426927	3.09582e+07	None
M196T104	196.132	1.73118	C11H19NO3	18.3	N-Heptanoyl-L-homoserine lactone	[M+H-H2O]+	0.9605	443437	177158-20-2	Fatty acids	Fatty amides	Fatty acyl homoserine lactones	CCCCCCC(=O)N[C@H]1CCOC1=O	[196.13, 196.09, 139.07, 196.06, 178.09]	2.73568e+07	2.3892e+07	3.26211e+07	3.21898e+07	2.6908e+07	5.74373e+07	5.78195e+07	6.61239e+07	6.06195e+07	5.04205e+07	3.87465e+07	0.130423	2.85935e+07	None
M198T549	198.184	9.14733	C19H36N2O3	5.1	CUDA	[M+H-C7H13NO2]+	0.896	22978774	479413-68-8	Fatty acids			O=C(O)CCCCCCCCCCCNC(=O)NC1CCCCC1	[198.18, 83.09, 163.15, 181.16, 97.1]	2.92208e+07	2.54937e+07	2.79085e+07	2.57855e+07	2.7458e+07	3.53655e+07	4.906e+07	3.36687e+07	3.65934e+07	1.07966e+07	3.13647e+07	0.0568959	2.71733e+07	None
M202T521	202.215	8.68163	C12H27NO	4.9	Ddao	[M+H]+	0.9932	62452	2605-79-0	Fatty acids	Fatty acyls	Hydrocarbons	CCCCCCCCCC[N+](C)(C)[O-]	[202.22, 57.07, 62.06, 184.2, 71.09]	2.6317e+07	3.10371e+07	2.49868e+07	2.61976e+07	2.48463e+07	1.45512e+07	1.4601e+07	1.79449e+07	5.46498e+06	5.71972e+06	1.56296e+07	0.0947904	2.66769e+07	Into_Tissues
M204T68	204.122	1.12962	C9H18NO4+	6	O-Acetylcarnitine	[M]+	0.9927	439756	870-77-9	Fatty acids	Fatty esters	Fatty acyl carnitines	CC(=O)OC(CC(=O)O)C[N+](C)(C)C	[85.03, 204.12, 145.05, 60.08, 84.08]	2.41827e+07	2.51659e+07	3.30699e+07	2.29429e+07	2.40155e+07	6.17376e+07	3.92371e+07	6.08081e+07	7.49044e+07	6.95947e+07	8.11587e+07	0.158391	2.58754e+07	None
M205T617	205.121	10.2856	C14H22O4	6	(3E,5E)-2-(4-Methoxy-4-oxobutyl)nona-3,5-dienoic acid	[M+H-CH6O2]+	0.9644	102571617	2063783-68-4	Fatty acids	Fatty Acids and Conjugates		CCC/C=C/C=C/C(CCCC(=O)OC)C(=O)O	[205.12, 85.03, 119.08, 163.11, 121.1]	2.80391e+07	2.25983e+07	2.64276e+07	2.58375e+07	2.25482e+07	8.10305e+06	6.20083e+06	5.05627e+06	5.34899e+06	3.04783e+06	4.47619e+06	0.0970443	2.50902e+07	None
M206T130	206.138	2.16562	C9H19NO4	5.5	Pantothenol	[M+H]+	0.7518	131204	81-13-0	Fatty acids	Fatty amides	N-acyl amines	CC(C)(CO)[C@@H](O)C(=O)NCCCO	[206.04, 206.14, 76.08, 108.04, 206.08]	2.26049e+07	2.44434e+07	1.99071e+07	3.284e+07	2.49618e+07	3.6018e+08	8.2934e+07	6.70656e+07	4.32867e+07	1.37195e+08	2.69644e+08	0.193705	2.49515e+07	Into_Tissues
M207T594	207.137	9.9004	C13H22O4	6.2	2-Oct-7-enylglutaric acid	[M+H-2H2O]+	0.9537	45359271	1083193-56-9	Fatty acids	Fatty Acids and Conjugates	Dicarboxylic acids	C=CCCCCCCC(CCC(=O)O)C(=O)O	[147.12, 207.14, 119.08, 105.07, 189.13]	2.51007e+07	2.53745e+07	2.34055e+07	2.44071e+07	2.48442e+07	3.6583e+07	1.11284e+07	3.60216e+07	2.53889e+07	4.10585e+07	3.65785e+07	0.031262	2.46264e+07	None
M208T121	208.132	2.01722	C12H21NO4	5.3	N-3-Hydroxyoctanoyl-L-homoserine lactone	[M+H-2H2O]+	0.8507	66769741	192883-14-0	Fatty acids	Fatty amides	Fatty acyl homoserine lactones	CCCCCC(O)CC(=O)N[C@H]1CCOC1=O	[208.13, 108.08, 101.06, 55.05, 208.09]	2.73195e+07	2.45625e+07	2.27578e+07	1.70536e+07	2.59381e+07	3.81113e+06	1.06349e+07	1.27128e+07	6.12907e+06	4.57442e+06	7.15807e+06	0.16971	2.35263e+07	None
M209T276	209.116	4.59339	C12H18O4	5.5	Tuberonic acid	[M+H-H2O]+	0.9388	5497122	124649-26-9	Fatty acids	Octadecanoids	Jasmonic acids	O=C(O)C[C@H]1CCC(=O)[C@@H]1C/C=C\CCO	[209.12, 131.08, 149.1, 107.08, 191.11]	2.31439e+07	2.27643e+07	2.33231e+07	2.30884e+07	2.36513e+07	1.51032e+08	1.10447e+08	1.04884e+08	1.90419e+08	1.7829e+08	1.15412e+08	0.0140378	2.31942e+07	None
M211T832	211.108	13.868	C12H27O5P	5.4	(S)-Dibutyl 3-hydroxybutyl phosphate	[M+H-C4H8O]+	0.9995	124306374	2108602-99-7	Fatty acids	Fatty acyls	Fatty alcohols	CCCCOP(=O)(OCCCC)OCC[C@H](C)O	[98.98, 155.05, 57.07, 116.99, 211.15]	1.82896e+07	2.47006e+07	1.97648e+07	2.27334e+07	2.65785e+07	4.30929e+06	9.69292e+06	1.53761e+07	8.51315e+06	2.47684e+06	5.07706e+06	0.152451	2.24134e+07	None
M213T520	213.147	8.66272	C12H22O4	5.1	Dodecanedioic acid	[M+H-H2O]+	0.7136	12736	693-23-2	Fatty acids	Fatty Acids and Conjugates	Dicarboxylic acids	O=C(O)CCCCCCCCCCC(=O)O	[213.16, 213.12, 81.07, 171.12, 93.07]	2.17087e+07	2.56962e+07	2.19223e+07	2.12476e+07	1.68052e+07	5.18923e+07	2.79855e+07	2.93258e+07	1.68764e+07	1.75745e+07	1.83511e+07	0.147121	2.1476e+07	None
M214T690	214.252	11.4971	C14H31N	5.1	Myristylamine	[M+H]+	0.9992	16217	2016-42-4	Fatty acids	Fatty acyls	Hydrocarbons	CCCCCCCCCCCCCCN	[214.25, 57.07, 71.09, 214.11, 84.96]	2.18039e+07	1.8643e+07	2.3346e+07	2.13375e+07	2.02296e+07	2.92046e+06	3.51936e+06	5.52176e+06	3.68619e+06	3.04046e+06	2.94738e+06	0.0835115	2.1072e+07	None
M223T770	223.168	12.8351	C14H26O4	5.6	Tetradecanedioic acid	[M+H-2H2O]+	0.8534	13185	821-38-5	Fatty acids	Fatty Acids and Conjugates	Dicarboxylic acids	O=C(O)CCCCCCCCCCCCC(=O)O	[223.17, 95.08, 93.07, 81.07, 107.08]	1.70907e+07	1.86778e+07	1.41522e+07	1.99121e+07	1.95104e+07	3.15888e+06	6.39689e+06	7.02878e+06	4.42009e+06	4.1066e+06	5.25289e+06	0.131076	1.78686e+07	None
M225T573	225.129	9.5438	C9H21O4P	20.7	Tripropyl phosphate	[M+H]+	0.977	10546	513-08-6	Fatty acids			CCCOP(=O)(OCCC)OCCC	[225.13, 225.16, 126.01, 225.19, 127.02]	1.88552e+07	1.56267e+07	1.80443e+07	1.62406e+07	1.6543e+07	4.51288e+07	7.34642e+07	1.00243e+08	7.17234e+07	5.32227e+07	6.82851e+07	0.0785488	1.70619e+07	None
M225T271	225.147	4.52332	C13H22O4	5.5	2-Pentenedioic acid, 2-octyl-	[M+H-H2O]+	0.729	71694435	1379792-39-8	Fatty acids	Fatty Acids and Conjugates	Branched fatty acids+Oxo fatty acids	CCCCCCCC/C(=C/CC(=O)O)C(=O)O	[225.15, 149.1, 207.14, 105.07, 131.08]	2.07011e+07	1.84465e+07	1.66324e+07	1.56474e+07	1.37403e+07	3.08418e+07	3.17991e+07	2.71107e+07	2.17365e+07	3.74643e+07	3.48666e+07	0.156362	1.70335e+07	None
M228T693	228.267	11.5558	C15H33N	5.7	Pentadecylamine	[M+H]+	0.9868	17386	2570-26-5	Fatty acids	Fatty acyls	Hydrocarbons	CCCCCCCCCCCCCCCN	[228.27, 60.08, 57.07, 229.16, 95.08]	1.61057e+07	1.6798e+07	1.51159e+07	1.80438e+07	1.64837e+07	1.05484e+07	1.25472e+07	1.09472e+07	4.80035e+06	8.83979e+06	1.28782e+07	0.0645516	1.65094e+07	None
M229T392	229.14	6.53929	C10H22O4	5.4	Tri(propylene glycol) methyl ether	[M+Na]+	0.9974	30111	25498-49-1	Fatty acids			COCC(C)OCC(C)OCC(C)O	[229.14, 70.06, 229.2, 86.1, 135.04]	1.97159e+07	1.77021e+07	1.54046e+07	1.21727e+07	1.68217e+07	6.71043e+07	1.13716e+08	2.07982e+08	1.11922e+08	7.33473e+07	4.59295e+07	0.1721	1.63634e+07	None
M230T652_1	230.247	10.8703	C14H31NO	5	N,N-Dimethyldodecylamine N-oxide	[M+H]+	0.9946	15433	1643-20-5	Fatty acids	Fatty acyls	Hydrocarbons	CCCCCCCCCCCC[N+](C)(C)[O-]	[230.25, 57.07, 62.06, 212.24, 71.09]	1.51603e+07	1.41493e+07	1.63379e+07	1.6998e+07	1.8063e+07	2.09709e+06	2.69934e+06	2.15974e+06	0	0	2.34058e+06	0.0949485	1.61417e+07	None
M235T492	235.168	8.20217	C15H26O4	5.2	(E)-2-Decylpent-2-enedioic acid	[M+H-2H2O]+	0.9101	44715396		Fatty acids	Fatty Acids and Conjugates	Branched fatty acids+Dicarboxylic acids+Oxo fatty acids	CCCCCCCCCC/C(=C\CC(=O)O)C(=O)O	[235.17, 175.15, 119.08, 93.07, 133.1]	1.0313e+07	1.64595e+07	1.39932e+07	1.7069e+07	1.7206e+07	9.97908e+06	1.35446e+07	1.17364e+07	1.04124e+06	1.28169e+07	2.35797e+07	0.194997	1.50081e+07	None
M235T488	235.179	8.13779	C12H27O2P	12.8	Dihexylphosphinic acid	[M+H]+	0.8801	82097	7646-81-3	Fatty acids	Fatty acyls	Hydrocarbons	CCCCCCP(=O)(O)CCCCCC	[235.18, 69.04, 93.07, 81.07, 107.08]	1.47019e+07	1.56928e+07	1.19041e+07	1.5636e+07	1.69355e+07	7.08407e+06	1.60269e+07	1.78633e+07	6.62615e+06	1.37821e+07	5.90132e+06	0.126272	1.4974e+07	None
M237T651_1	237.147	10.8517	C14H22O4	5	trans-C 75	[M+H-H2O]+	0.8635	6482234	191282-48-1	Fatty acids	Fatty acyls	Paraconic acids and derivatives	C=C1C(=O)O[C@@H](CCCCCCCC)[C@@H]1C(=O)O	[237.15, 135.08, 195.14, 181.08, 95.08]	1.44055e+07	1.49561e+07	1.41501e+07	1.43386e+07	1.45644e+07	1.21546e+08	6.93958e+07	6.45605e+07	2.38937e+08	1.25255e+08	1.02523e+08	0.0209449	1.4483e+07	None
M241T417_1	241.142	6.94173	C13H22O5	5.8	3-Hydroxy-2-[oct-2-enyl]pentanedioic acid	[M+H-H2O]+	0.7431	71694415	1379792-08-1	Fatty acids	Fatty Acids and Conjugates	Dicarboxylic acids+Oxo fatty acids	CCCCC/C=C\CC(C(=O)O)C(O)CC(=O)O	[119.08, 159.12, 205.12, 223.13, 177.13]	1.51295e+07	1.67779e+07	1.33019e+07	1.21232e+07	1.25742e+07	3.76558e+07	9.87436e+06	8.5278e+07	3.4039e+07	1.60313e+07	1.58087e+07	0.138659	1.39814e+07	None
M242T754	242.283	12.5707	C16H35N	5.4	1-Hexadecanamine	[M+H]+	0.9988	8926	143-27-1	Fatty acids	Fatty acyls	Hydrocarbons	CCCCCCCCCCCCCCCCN	[242.28, 57.07, 71.09, 243.29, 85.1]	1.15335e+07	1.29511e+07	1.45558e+07	1.31419e+07	1.58348e+07	1.86593e+07	1.78321e+07	1.15724e+07	1.24487e+07	1.4902e+07	1.44362e+07	0.120843	1.36034e+07	None
M247T895	247.241	14.9174	C18H34O2	5.3	Oleic acid	[M+H-2H2O]+	0.9553	445639	112-80-1	Fatty acids	Fatty Acids and Conjugates	Unsaturated fatty acids	CCCCCCCC/C=C\CCCCCCCC(=O)O	[247.24, 121.1, 93.07, 135.12, 95.08]	1.0514e+07	1.34539e+07	1.52263e+07	1.3489e+07	1.06404e+07	876466	947167	175915	211971	270165	0	0.160793	1.26647e+07	Into_Tissues
M248T90_2	248.148	1.49891	C11H21NO5	5	3-Hydroxybutyrylcarnitine	[M+H]+	0.9699	90659885	875668-57-8	Fatty acids	Fatty esters	Fatty acyl carnitines	CC(O)CC(=O)O[C@H](CC(=O)[O-])C[N+](C)(C)C	[248.15, 145.05, 99.04, 101.02, 84.08]	1.2008e+07	1.24281e+07	1.25717e+07	1.37668e+07	1.24402e+07	2.64176e+07	1.95248e+07	2.74057e+07	7.75247e+06	2.14565e+07	1.31038e+07	0.0524449	1.26429e+07	None
M249T665_2	249.205	11.0761	C13H28O4	5.1	Tri(propylene glycol) butyl ether	[M+H]+	0.9976	3044557	55934-93-5	Fatty acids	Glycerolipids	Monoacylglycerols	CCCCOCC(C)OCC(C)OCC(C)O	[59.05, 57.07, 115.11, 173.15, 117.09]	1.23471e+07	1.2496e+07	1.2721e+07	1.24754e+07	1.25486e+07	9.21037e+07	8.67905e+07	5.92032e+07	4.98649e+07	1.9546e+07	2.32677e+07	0.0108386	1.25176e+07	Into_Tissues
M251T761	251.199	12.6885	C16H30O4	5.6	Hexadecanedioic acid	[M+H-2H2O]+	0.7755	10459	505-54-4	Fatty acids	Fatty Acids and Conjugates	Dicarboxylic acids	O=C(O)CCCCCCCCCCCCCCC(=O)O	[251.2, 95.08, 233.19, 69.07, 81.07]	8.8021e+06	1.35368e+07	1.1444e+07	1.38023e+07	1.3867e+07	3.45179e+08	1.37504e+08	3.73122e+07	6.5232e+07	9.83193e+07	1.36729e+08	0.178304	1.22904e+07	Into_Tissues
M253T268	253.142	4.46642	C14H24O6	5	(E)-3,10-Dihydroxy-4,9-dimethyldodec-6-enedioic acid	[M+H-2H2O]+	0.9317	129008872	2111899-63-7	Fatty acids	Fatty Acids and Conjugates	Hydroxy fatty acids	CC(C/C=C/CC(C)C(O)CC(=O)O)C(O)CC(=O)O	[217.12, 121.06, 235.13, 253.14, 93.07]	1.34198e+07	1.16049e+07	1.15404e+07	1.20522e+07	1.20369e+07	1.18587e+07	8.99264e+06	1.40758e+07	1.40358e+07	7.97905e+06	1.5217e+07	0.0625339	1.21308e+07	None
M253T541	253.178	9.02103	C15H26O4	5.7	2-Dec-9-enylglutaric acid	[M+H-H2O]+	0.7928	57509489	1379769-97-7	Fatty acids	Fatty Acids and Conjugates	Dicarboxylic acids	C=CCCCCCCCCC(CCC(=O)O)C(=O)O	[93.07, 235.17, 81.07, 95.08, 121.1]	1.00489e+07	1.26867e+07	1.16323e+07	1.27469e+07	1.3328e+07	9.39509e+06	1.21959e+07	1.32512e+07	1.10739e+07	6.09721e+06	4.00399e+06	0.107027	1.20885e+07	None
M253T603	253.215	10.0547	C16H28O2	5.6	15-Hexadecynoic acid	[M+H]+	0.7561	127256	99208-90-9	Fatty acids	Fatty Acids and Conjugates	Unsaturated fatty acids	C#CCCCCCCCCCCCCCC(=O)O	[253.19, 81.07, 95.08, 69.07, 83.08]	1.22047e+07	1.33865e+07	1.39703e+07	9.22953e+06	1.11291e+07	7.93857e+07	4.55732e+07	5.36883e+07	2.05246e+07	4.06902e+07	1.46387e+07	0.157658	1.1984e+07	None
M254T680	254.21	11.3405	C15H29NO3	6.1	N-Lauroylsarcosine	[M+H-H2O]+	0.8526	7348	97-78-9	Fatty acids	Fatty amides	N-acyl amines	CCCCCCCCCCCC(=O)N(C)CC(=O)O	[254.21, 95.08, 208.2, 69.07, 109.1]	9.96838e+06	1.14466e+07	1.18872e+07	1.31039e+07	1.31475e+07	1.55108e+07	1.7088e+07	2.2667e+07	2.04202e+07	1.3863e+07	1.50624e+07	0.110605	1.19107e+07	None
M256T757	256.299	12.6247	C17H38N	5.2	Tetradonium cation	[Cat]+	0.996	14251	10182-92-0	Fatty acids	Fatty acyls	Hydrocarbons	CCCCCCCCCCCCCC[N+](C)(C)C	[256.3, 60.08, 256.26, 57.07, 257.3]	1.09309e+07	1.14025e+07	1.19446e+07	1.07421e+07	1.20165e+07	5.28319e+08	1.43537e+08	3.03457e+07	3.22479e+08	4.15119e+08	5.38874e+08	0.0505358	1.14073e+07	None
M258T844	258.241	14.0674	C15H31NO2	6.1	D-erythro-Sphingosine C-15	[M+H]+	0.9022	91886102	86555-28-4	Fatty acids	Sphingolipids	Sphingoid bases	CCCCCCCCCC/C=C/[C@@H](O)[C@@H](N)CO	[258.24, 230.25, 240.23, 57.07, 72.04]	9.75742e+06	1.00021e+07	1.13409e+07	1.39854e+07	1.06926e+07	1.46341e+08	5.15723e+07	2.74926e+08	7.8748e+07	1.99516e+07	1.03876e+08	0.152269	1.11557e+07	None
M258T724	258.278	12.0738	C16H35NO	5.7	Myristamine oxide	[M+H]+	0.9951	18739	3332-27-2	Fatty acids	Fatty acyls	Hydrocarbons	CCCCCCCCCCCCCC[N+](C)(C)[O-]	[258.28, 57.07, 62.06, 240.27, 71.09]	1.075e+07	1.11694e+07	1.12618e+07	1.15683e+07	1.10229e+07	2.77811e+06	2.76437e+06	3.22407e+06	4.2828e+06	4.02735e+06	3.75883e+06	0.0270383	1.11545e+07	None
M259T848	259.204	14.1331	C18H30O3	6	9-Oxo-10(E),12(E)-octadecadienoic acid	[M+H-2H2O]+	0.9285	5283011	54232-58-5	Fatty acids	Fatty Acids and Conjugates+Octadecanoids	Other Octadecanoids+Oxo fatty acids+Unsaturated fatty acids	CCCCC/C=C/C=C/C(=O)CCCCCCCC(=O)O	[259.2, 159.12, 105.07, 133.1, 241.19]	1.21201e+07	1.16393e+07	1.10588e+07	1.08221e+07	9.62734e+06	1.29224e+08	1.33049e+08	6.62217e+07	9.39164e+07	1.74857e+08	3.34828e+07	0.0854468	1.10535e+07	None
M261T623	261.22	10.3898	C19H32O2	5.4	Methyl linolenate	[M+H-CH4O]+	0.9447	5319706	301-00-8	Fatty acids	Fatty esters	Wax monoesters	CC/C=C\C/C=C\C/C=C\CCCCCCCC(=O)OC	[261.22, 243.21, 133.1, 93.07, 147.12]	1.06829e+07	1.07867e+07	7.74104e+06	1.29711e+07	1.1335e+07	3.45402e+08	1.48596e+08	8.13472e+08	2.15217e+08	1.20224e+08	1.71152e+08	0.176802	1.07033e+07	None
M262T534	262.236	8.90497	C14H31NO3	5.3	1,3-Propanediol, 2-diamylamino-2-(hydroxymethyl)-	[M+H]+	0.9261	17386510	61206-64-2	Fatty acids	Fatty acyls	Fatty alcohols	CCCCCN(CCCCC)C(CO)(CO)CO	[262.24, 214.22, 88.08, 74.06, 122.08]	7.3905e+06	1.14161e+07	1.10323e+07	1.1429e+07	1.15635e+07	1.68716e+07	3.01461e+07	3.54111e+07	4.93549e+07	1.94477e+07	3.05697e+07	0.169058	1.05663e+07	None
M263T974	263.236	16.2397	C21H38O4	5.2	2-Linoleoylglycerol	[M+H-C3H8O3]+	0.984	5365676	3443-82-1	Fatty acids	Glycerolipids	Monoacylglycerols	CCCCC/C=C\C/C=C\CCCCCCCC(=O)OC(CO)CO	[263.24, 95.08, 81.07, 245.22, 67.05]	1.06814e+07	1.07614e+07	1.01127e+07	1.01978e+07	1.08557e+07	2.92945e+07	1.62525e+07	1.7338e+07	1.83382e+07	1.67648e+07	1.70527e+07	0.0324648	1.05218e+07	None
M263T927	263.236	15.4515	C21H38O4	4.9	1-Monolinoleoyl-rac-glycerol	[M+H-C3H8O3]+	0.9822	5283469	2277-28-3	Fatty acids	Glycerolipids	Monoacylglycerols	CCCCC/C=C\C/C=C\CCCCCCCC(=O)OCC(O)CO	[263.24, 81.07, 95.08, 67.05, 109.1]	9.8354e+06	1.02161e+07	1.12469e+07	1.04101e+07	1.08115e+07	2.13233e+06	531127	1.58461e+06	796229	1.14926e+06	220318	0.0518208	1.0504e+07	None
M265T972	265.251	16.208	C20H37NO3	5.5	N-Oleoylglycine	[M+H-C2H5NO2]+	0.9833	6436908	2601-90-3	Fatty acids	Fatty amides	N-acyl amines	CCCCCCCC/C=C\CCCCCCCC(=O)NCC(=O)O	[265.25, 83.08, 69.07, 95.08, 97.1]	1.01545e+07	1.13617e+07	8.30577e+06	1.16348e+07	1.05773e+07	2.33425e+08	4.75662e+08	4.263e+09	3.53599e+08	9.13511e+07	3.3157e+08	0.126451	1.04068e+07	None
M267T216	267.155	3.60598	C15H24O5	14.8	(4E,6E)-3-(3-Keto-3-methoxypropyl)-2-methyloldeca-4,6-dienoic acid	[M+H-H2O]+	0.9968	51136263	1235687-86-1	Fatty acids	Fatty Acids and Conjugates	Hydroxy fatty acids	CCC/C=C/C=C/C(CCC(=O)OC)C(CO)C(=O)O	[267.16, 267.12, 136.06, 268.16, 114.09]	9.64483e+06	1.10306e+07	1.04465e+07	9.9021e+06	1.07305e+07	1.33274e+08	1.39825e+08	2.12387e+08	8.87751e+07	8.24122e+07	1.40622e+08	0.0553977	1.03509e+07	None
M267T832_2	267.17	13.8682	C12H27O4P	6.4	Tributyl phosphate	[M+H]+	0.999	31357	126-73-8	Fatty acids			CCCCOP(=O)(OCCCC)OCCCC	[98.98, 155.05, 211.11, 116.99, 57.07]	9.41741e+06	1.1091e+07	1.05144e+07	9.9156e+06	1.06454e+07	1.28503e+07	1.18592e+07	1.13605e+07	1.3652e+07	1.60174e+07	1.24504e+07	0.0634933	1.03168e+07	None
M268T740	268.262	12.3376	C17H35NO2	5.3	C17-Sphingosine	[M+H-H2O]+	0.9745	5283557	6918-48-5	Fatty acids	Sphingolipids	Sphingoid bases	CCCCCCCCCCCC/C=C/[C@@H](O)[C@@H](N)CO	[268.26, 136.06, 57.07, 71.09, 85.1]	9.13345e+06	1.02872e+07	1.07644e+07	1.13497e+07	9.22823e+06	4.07574e+07	4.4365e+07	4.5434e+07	6.89691e+07	3.26345e+07	3.68524e+07	0.0949694	1.01526e+07	None
M269T525	269.21	8.74733	C16H32O5	4.8	Aleuritic acid	[M+H-2H2O]+	0.8154	222178	533-87-9	Fatty acids	Fatty Acids and Conjugates	Hydroxy fatty acids	O=C(O)CCCCCCC[C@@H](O)[C@@H](O)CCCCCCO	[81.07, 95.08, 93.07, 67.05, 107.08]	8.11159e+06	1.10863e+07	1.10828e+07	8.37799e+06	1.1181e+07	4.57564e+07	4.36219e+07	1.03526e+07	1.42044e+07	3.47616e+07	1.11906e+08	0.15814	9.96795e+06	None
M270T993	270.278	16.557	C17H37NO2	5	Sphinganine (d17:0)	[M+H-H2O]+	0.9842	3247037	32164-02-6	Fatty acids	Sphingolipids	Sphingoid bases	CCCCCCCCCCCCCC[C@@H](O)[C@@H](N)CO	[270.28, 88.08, 102.09, 57.07, 135.0]	1.01225e+07	1.13438e+07	8.58344e+06	9.92576e+06	9.33213e+06	2.56453e+07	4.67575e+07	4.00535e+07	2.52498e+07	1.32388e+07	3.39419e+07	0.1037	9.86153e+06	None
M271T665	271.187	11.0795	C15H28O5	14.4	1,2-Dihexanoyl-sn-glycerol	[M+H-H2O]+	0.9982	10469389	30403-47-5	Fatty acids	Fatty esters	Wax monoesters	CCCCCC(=O)OC[C@H](CO)OC(=O)CCCCC	[271.19, 272.19, 271.11, 271.25, 271.26]	9.90174e+06	9.87143e+06	9.91478e+06	9.76699e+06	8.98801e+06	7.03966e+06	6.71262e+06	5.34774e+06	6.32129e+06	6.81333e+06	4.95065e+06	0.0408636	9.68859e+06	None
M275T522	275.199	8.69438	C18H32O5	5.2	9,10,11-Trihydroxy-12(Z),15(Z)-octadecadienoic acid	[M+H-3H2O]+	0.9821	56671117	339186-37-7	Fatty acids	Octadecanoids	Other Octadecanoids	CC/C=C\C/C=C\C(O)C(O)C(O)CCCCCCCC(=O)O	[275.2, 105.07, 133.1, 119.08, 91.05]	8.94304e+06	9.15032e+06	9.62519e+06	8.65534e+06	8.98886e+06	0	388645	833392	720380	301235	959279	0.0393303	9.07255e+06	None
M277T799_2	277.215	13.3138	C18H34O5	5.5	15-Octadecenoic acid, 9,12,13-trihydroxy-	[M+H-3H2O]+	0.9741	24066906	1246095-53-3	Fatty acids	Fatty Acids and Conjugates+Octadecanoids	Hydroxy fatty acids+Other Octadecanoids	CC/C=C\CC(O)C(O)CCC(O)CCCCCCCC(=O)O	[277.21, 93.07, 135.12, 121.1, 79.05]	7.6447e+06	9.29137e+06	9.56295e+06	8.83087e+06	9.4576e+06	587151	0	0	241100	1.99216e+06	321780	0.0876842	8.9575e+06	Into_Tissues
M279T366_2	279.205	6.10484	C14H31O3P	11.7	Tetradecylphosphonate	[M+H]+	0.9195	78401	4671-75-4	Fatty acids	Fatty acyls	Fatty alcohols	CCCCCCCCCCCCCCP(=O)(O)O	[279.21, 179.15, 101.06, 123.09, 55.05]	8.59318e+06	8.52904e+06	8.26927e+06	9.72229e+06	9.00317e+06	6.04432e+06	3.57409e+06	5.65149e+06	1.07908e+07	3.35331e+06	6.22534e+06	0.0642878	8.82339e+06	None
M279T555	279.23	9.2554	C18H34O4	5.7	Oxiraneoctanoic acid, .eta.-hydroxy-3-octyl-	[M+H-2H2O]+	0.9672	53851542	215878-49-2	Fatty acids	Octadecanoids	Other Octadecanoids	CCCCCCCCC1OC1C(O)CCCCCCC(=O)O	[279.23, 81.07, 95.08, 67.05, 109.1]	7.76852e+06	8.33381e+06	9.37834e+06	8.56152e+06	9.85019e+06	9.47713e+06	8.86269e+06	8.15754e+06	9.91397e+06	8.19943e+06	9.72527e+06	0.0948514	8.77848e+06	None
M279T834	279.23	13.9015	C18H30O2	5.6	(9Z,12Z,15Z)-Octadecatrienoic acid	[M+H]+	0.9604	5280934	463-40-1	Fatty acids	Fatty Acids and Conjugates	Unsaturated fatty acids	CC/C=C\C/C=C\C/C=C\CCCCCCCC(=O)O	[81.07, 95.08, 279.23, 67.05, 109.1]	8.03384e+06	8.74638e+06	9.37461e+06	8.97581e+06	8.73353e+06	2.21848e+07	9.03058e+06	7.74584e+06	2.30881e+07	2.67519e+07	2.42483e+07	0.0556004	8.77284e+06	None
M279T683	279.23	11.3779	C18H32O3	5.6	(9E,11Z)-8-Hydroxyoctadeca-9,11-dienoic acid	[M+H-H2O]+	0.951	45359531	1215071-40-1	Fatty acids	Octadecanoids	Other Octadecanoids	CCCCCC/C=C\C=C\C(O)CCCCCCC(=O)O	[81.07, 95.08, 279.23, 67.05, 109.1]	7.13419e+06	9.80734e+06	8.12907e+06	9.35884e+06	9.36451e+06	7.0498e+07	7.14063e+07	5.09512e+07	1.15772e+08	9.24979e+07	6.93897e+07	0.125877	8.75879e+06	None
M283T210	283.174	3.49377	C12H26O7	4.5	Hexaethylene glycol	[M+H]+	0.9876	17472	2615-15-8	Fatty acids	Glycerolipids	Monoacylglycerols	OCCOCCOCCOCCOCCOCCO	[89.06, 133.09, 283.17, 177.11, 84.08]	8.62968e+06	8.29084e+06	8.64378e+06	8.54558e+06	8.54131e+06	3.94017e+08	5.30863e+08	5.22981e+08	2.15397e+08	1.52971e+08	1.17715e+08	0.0166251	8.53024e+06	Into_Tissues
M284T810	284.33	13.4933	C19H42N	5.3	Hexadecyltrimethylammonium cation	[Cat]+	0.9952	2681	6899-10-1	Fatty acids	Fatty acyls	Hydrocarbons	CCCCCCCCCCCCCCCC[N+](C)(C)C	[284.33, 284.29, 60.08, 57.07, 71.08]	8.47027e+06	7.87913e+06	8.54907e+06	9.44825e+06	8.19987e+06	0	0	0	0	0	0	0.0689661	8.50932e+06	None
M288T667	288.252	11.1169	C16H33NO3	4.8	Amycol LDE	[M+H]+	0.8279	8430	120-40-1	Fatty acids	Fatty amides	N-acyl ethanolamines (endocannabinoids)	CCCCCCCCCCCC(=O)N(CCO)CCO	[288.25, 116.07, 102.05, 57.07, 210.22]	7.47954e+06	7.9989e+06	7.88095e+06	8.37881e+06	9.19884e+06	450541	4.6031e+06	1.80237e+06	0	204738	840708	0.0793938	8.18741e+06	None
M291T582	291.194	9.70255	C18H30O5	4.9	2-Furanacetic acid, 5-(2,12-dihydroxy-3,6-dodecadien-1-yl)tetrahydro-	[M+H-2H2O]+	0.8702	24150636	1217868-40-0	Fatty acids			O=C(O)CC1CCC(CC(O)/C=C\C/C=C\CCCCCO)O1	[291.19, 273.18, 119.08, 105.07, 166.09]	6.0727e+06	7.11241e+06	8.1318e+06	9.90375e+06	8.73658e+06	5.60481e+06	4.67176e+06	5.31934e+06	2.74567e+06	7.12394e+06	8.40843e+06	0.184399	7.99145e+06	None
M293T538_2	293.209	8.97428	C19H34O5	5.6	Methyl (9Z,14Z)-12,13,16-trihydroxyoctadeca-9,14-dienoate	[M+H-CH6O2]+	0.8643	129008998	2111892-94-3	Fatty acids	Octadecanoids		CCC(O)/C=C\C(O)C(O)C/C=C\CCCCCCCC(=O)OC	[293.21, 81.07, 95.08, 275.2, 67.05]	8.32372e+06	8.51699e+06	7.39228e+06	7.38761e+06	7.95278e+06	3.6842e+07	1.68936e+07	2.93246e+07	2.95588e+07	1.0944e+07	1.54521e+07	0.0657208	7.91468e+06	None
M293T581	293.21	9.69113	C18H32O5	5.7	(11E,15Z)-9,10,13-Trihydroxy-11,15-octadecadienoic acid	[M+H-2H2O]+	0.8773	23872026	185148-53-2	Fatty acids	Octadecanoids	Other Octadecanoids	CC/C=C\CC(O)/C=C/C(O)C(O)CCCCCCCC(=O)O	[293.21, 275.2, 151.11, 81.07, 95.05]	8.92488e+06	7.75571e+06	7.40543e+06	7.60072e+06	7.73134e+06	7.3399e+06	9.66859e+06	1.48359e+07	9.92522e+06	5.7938e+06	6.4599e+06	0.0759082	7.88362e+06	None
M293T819	293.21	13.6547	C18H30O4	4.7	trans-EKODE-(E)-Ib	[M+H-H2O]+	0.8459	5283007	478931-82-7	Fatty acids	Octadecanoids	Other Octadecanoids	CCCCCC1OC1/C=C/C(=O)CCCCCCCC(=O)O	[293.21, 275.2, 81.07, 151.11, 131.08]	7.99926e+06	6.97363e+06	7.0476e+06	8.03343e+06	9.28322e+06	1.57166e+07	1.61725e+07	1.98019e+07	1.74174e+07	1.20278e+07	1.72118e+07	0.119243	7.86743e+06	None
M293T832	293.246	13.8614	C19H32O2	5.3	Methyl .gamma.-linolenate	[M+H]+	0.8866	6439889	16326-32-2	Fatty acids	Eicosanoids	Other Eicosanoids	CCCCC/C=C\C/C=C\C/C=C\CCCCC(=O)OC	[95.08, 81.07, 67.05, 293.21, 293.24]	7.31897e+06	7.7691e+06	8.0405e+06	8.20145e+06	7.92593e+06	827728	229941	0	0	710768	1.21365e+06	0.0429151	7.85119e+06	None
M295T398_2	295.225	6.62832	C18H32O4	5.3	(9Z,12E)-15,16-Dihydroxyoctadeca-9,12-dienoic acid	[M+H-H2O]+	0.8829	45783236		Fatty acids	Octadecanoids	Other Octadecanoids	CCC(O)C(O)C/C=C/C/C=C\CCCCCCCC(=O)O	[277.21, 295.23, 81.07, 93.07, 95.08]	8.52747e+06	7.76505e+06	7.92223e+06	8.05752e+06	6.80009e+06	4.60114e+07	6.06544e+07	3.4309e+07	5.85208e+07	4.10343e+07	5.22131e+07	0.081198	7.81447e+06	None
M295T465	295.225	7.75483	C18H34O5	5.4	9-Octadecenoic acid, 5,8,11-trihydroxy-	[M+H-2H2O]+	0.8794	24096399	1217866-47-1	Fatty acids	Octadecanoids	Other Octadecanoids	CCCCCCCC(O)/C=C\C(O)CCC(O)CCCC(=O)O	[295.24, 277.22, 111.08, 181.17, 55.02]	7.45011e+06	8.2501e+06	8.14185e+06	7.49347e+06	7.66779e+06	8.15332e+07	7.12084e+07	1.04176e+08	7.59865e+07	6.71782e+07	7.02911e+07	0.047679	7.80066e+06	None
M295T609	295.225	10.1508	C18H34O5	5	(Z)-9,10,11-Trihydroxy-12-octadecenoic acid	[M+H-2H2O]+	0.9287	75536014	406460-90-0	Fatty acids	Octadecanoids	Other Octadecanoids	CCCCC/C=C\C(O)C(O)C(O)CCCCCCCC(=O)O	[295.24, 248.24, 151.13, 277.21, 150.13]	7.53134e+06	7.74574e+06	8.28678e+06	8.2379e+06	7.1919e+06	4.41123e+06	7.52656e+06	9.76066e+06	496171	1.57404e+06	4.42347e+06	0.0599244	7.79874e+06	None
M297T555_2	297.241	9.25465	C18H34O4	5.3	9,10-DiHOME	[M+H-H2O]+	0.9043	25320858	263399-34-4	Fatty acids	Octadecanoids	Other Octadecanoids	CCCCC/C=C\C[C@H](O)[C@@H](O)CCCCCCCC(=O)O	[279.23, 95.08, 81.07, 67.05, 109.1]	7.41736e+06	7.83203e+06	7.53011e+06	8.20243e+06	7.6605e+06	5.78576e+07	3.16999e+08	9.63195e+07	7.00117e+07	4.22393e+07	5.84617e+07	0.039677	7.72849e+06	None
M300T734	300.288	12.2307	C18H37NO2	5	Sphingosine	[M+H]+	0.9543	5353955	123-78-4	Fatty acids	Sphingolipids	Sphingoid bases	CCCCCCCCCCCCC/C=C/C(O)C(N)CO	[282.28, 300.29, 100.08, 86.06, 57.07]	7.88234e+06	9.03488e+06	7.55612e+06	7.50778e+06	6.53849e+06	1.46684e+07	4.28029e+07	1.29843e+07	2.29105e+07	2.23623e+07	1.21196e+07	0.116496	7.70392e+06	None
M305T583	305.173	9.72458	C18H30O7	4.8	(2E,4E)-7,12-Dihydroxy-3,5,7-trimethyl-13-methyloltetradeca-2,4-dienedioic acid	[M+H-3H2O]+	0.7608	45359189	1217868-19-3	Fatty acids	Fatty Acids and Conjugates	Hydroxy fatty acids	CC(=C\C(=O)O)/C=C(\C)CC(C)(O)CCCCC(O)C(CO)C(=O)O	[305.17, 151.07, 189.09, 163.07, 149.06]	5.27221e+06	8.93948e+06	7.20982e+06	8.56152e+06	7.71071e+06	4.54495e+07	4.48492e+07	7.15926e+07	5.53815e+07	2.51476e+07	3.41963e+07	0.190883	7.53875e+06	None
M305T522	305.246	8.70815	C20H34O3	4.9	14(15)-EpEDE	[M+H-H2O]+	0.7113	102180628	351533-80-7	Fatty acids	Octadecanoids	Other Octadecanoids	CCCCCC1OC1C/C=C\C/C=C\CCCCCCC(=O)O	[93.07, 180.1, 305.25, 81.07, 95.08]	8.11706e+06	8.22838e+06	7.47436e+06	6.52676e+06	7.32195e+06	2.23749e+07	1.71439e+07	1.75916e+07	2.06454e+07	2.28133e+07	1.52739e+07	0.0911251	7.53371e+06	None
M306T866	306.278	14.4312	C20H35NO	4.9	(2E,4E,10Z)-N-Isobutylhexadeca-2,4,10-trienamide	[M+H]+	0.9872	71665601	1426933-04-1	Fatty acids	Fatty amides	N-acyl amines	CCCCC/C=C\CCCC/C=C/C=C/C(=O)NCC(C)C	[306.28, 98.06, 81.07, 69.07, 67.05]	7.33273e+06	7.66809e+06	7.32442e+06	7.52774e+06	7.75626e+06	1.77911e+07	1.71418e+07	2.4173e+07	4.70116e+07	1.59114e+07	1.79593e+07	0.0258402	7.52186e+06	None
M307T490	307.262	8.17437	C20H34O2	5.2	5Z,11Z,14Z-Eicosatrienoic acid	[M+H]+	0.763	445084	7019-85-4	Fatty acids	Fatty Acids and Conjugates	Unsaturated fatty acids	CCCCC/C=C\C/C=C\CCCC/C=C\CCCC(=O)O	[307.26, 69.07, 81.07, 95.08, 182.12]	7.58392e+06	6.38236e+06	8.19133e+06	6.1693e+06	9.00348e+06	2.07155e+07	3.44581e+07	3.76921e+07	3.73996e+07	1.67337e+07	2.75445e+07	0.160721	7.46608e+06	None
M307T402	307.262	6.6932	C20H36O3	5.7	14,15-EE-(8Z)-E	[M+H-H2O]+	0.8287	71684619	519038-93-8	Fatty acids	Fatty Acids and Conjugates	Epoxy fatty acids	CCCCCC1OC1CCCC/C=C\CCCCCCC(=O)O	[307.26, 81.07, 93.07, 151.11, 95.08]	8.0024e+06	7.24445e+06	7.53673e+06	7.1487e+06	7.21843e+06	1.32034e+07	1.9972e+07	1.95252e+07	4.62954e+07	1.44012e+07	1.27215e+07	0.0474576	7.43014e+06	None
M309T603	309.216	10.0507	C22H32O3	17.3	17(R)-HDHA	[M+H-2H2O]+	0.9116	53477502	155976-53-7	Fatty acids	Docosanoids	Other Docosanoids	CC/C=C\C[C@@H](O)/C=C/C=C\C/C=C\C/C=C\C/C=C\CCC(=O)O	[309.22, 69.04, 309.17, 309.26, 223.19]	7.29567e+06	7.05328e+06	7.13941e+06	7.97255e+06	6.92551e+06	6.96427e+07	7.99232e+07	1.01486e+08	3.72198e+07	2.25379e+07	4.95958e+07	0.0565186	7.27728e+06	None
M310T1042	310.309	17.3627	C20H39NO	5	Oleoyl ethylamide	[M+H]+	0.9268	44270319	85075-82-7	Fatty acids	Fatty amides	N-acyl amines	CCCCCCCC/C=C\CCCCCCCC(=O)NCC	[310.31, 83.08, 69.07, 293.28, 97.1]	7.61591e+06	7.32329e+06	5.31513e+06	8.41931e+06	7.4548e+06	5.4249e+06	2.70586e+07	2.39244e+07	7.39499e+06	7.04817e+06	7.08316e+06	0.159143	7.22569e+06	None
M311T457_4	311.235	7.61005	C23H34O2	5.1	Methyl docosahexaenoate	[M+H-CH4O]+	0.8584	6421262	2566-90-7	Fatty acids	Fatty Acids and Conjugates	Unsaturated fatty acids	CC/C=C\C/C=C\C/C=C\C/C=C\C/C=C\C/C=C\CCC(=O)OC	[311.24, 312.19, 293.23, 311.2, 212.14]	6.48728e+06	7.49569e+06	6.58205e+06	9.20474e+06	6.13747e+06	1.4487e+08	1.33118e+08	7.70465e+07	1.13228e+08	1.2648e+08	8.02381e+07	0.172289	7.18145e+06	None
M312T855_2	312.361	14.2431	C28H60N	5.1	Tetraheptylammonium cation	[Cat-C7H14]+	0.8706	77072	35414-25-6	Fatty acids	Fatty acyls	Hydrocarbons	CCCCCCC[N+](CCCCCCC)(CCCCCCC)CCCCCCC	[312.36, 76.04, 312.25, 60.08, 121.1]	6.84206e+06	6.87892e+06	7.14945e+06	7.34226e+06	7.5796e+06	8.89722e+06	1.18557e+07	1.08724e+07	8.35502e+06	6.71584e+06	8.36446e+06	0.0435905	7.15846e+06	None
M313T723_2	313.32	12.0478	C19H40N2O	5.1	Aldox	[M+H]+	0.9585	170759	45267-19-4	Fatty acids	Fatty amides	N-acyl amines	CCCCCCCCCCCCCC(=O)NCCCN(C)C	[268.26, 313.32, 313.18, 95.08, 81.07]	7.1065e+06	7.00314e+06	7.70321e+06	6.85168e+06	6.90515e+06	3.13553e+07	2.28569e+07	2.0958e+07	1.57588e+07	2.76571e+07	2.54363e+07	0.0482842	7.11394e+06	None
M314T791	314.304	13.1786	C19H39NO2	5.4	N-(2R-Hydroxypropyl)hexadecanamide	[M+H]+	0.9057	18395309	179951-56-5	Fatty acids	Fatty amides	N-acyl amines	CCCCCCCCCCCCCCCC(=O)NC[C@@H](C)O	[314.3, 268.3, 73.03, 314.34, 57.07]	5.24178e+06	8.18558e+06	7.8831e+06	6.19871e+06	8.01378e+06	9.23274e+08	5.8475e+08	1.32675e+08	5.35765e+08	8.53159e+08	1.23199e+09	0.184757	7.10459e+06	None
M315T555	315.251	9.25465	C18H34O4	5.3	12,13-DiHOME	[M+H]+	0.8051	25320868	263399-35-5	Fatty acids	Octadecanoids	Other Octadecanoids	CCCCC[C@@H](O)[C@@H](O)C/C=C\CCCCCCCC(=O)O	[279.23, 95.08, 81.07, 109.1, 67.05]	6.6271e+06	6.71478e+06	6.80809e+06	8.22843e+06	6.6757e+06	4.2892e+07	6.27255e+07	7.11277e+07	1.04629e+08	4.55643e+07	4.38293e+07	0.0975492	7.01082e+06	None
M317T651	317.207	10.8507	C20H30O4	12.1	20-Carboxyarachidonic acid	[M+H-H2O]+	0.9833	6437827	79551-84-1	Fatty acids	Fatty Acids and Conjugates	Dicarboxylic acids+Unsaturated fatty acids	O=C(O)CCC/C=C\C/C=C\C/C=C\C/C=C\CCCCC(=O)O	[317.21, 317.06, 138.05, 302.04, 274.05]	7.30206e+06	6.84702e+06	7.18394e+06	6.64325e+06	6.37255e+06	7.62452e+07	4.64289e+07	5.80153e+07	1.11452e+08	3.34066e+07	4.31394e+07	0.0556509	6.86977e+06	None
M318T655	318.299	10.9153	C18H39NO3	4.4	Phytosphingosine	[M+H]+	0.9369	122121	554-62-1	Fatty acids	Sphingolipids	Sphingoid bases	CCCCCCCCCCCCCC[C@@H](O)[C@@H](O)[C@@H](N)CO	[318.3, 256.26, 88.08, 102.09, 70.06]	6.90755e+06	6.60438e+06	6.70526e+06	6.94149e+06	6.71396e+06	1.55592e+06	7.69084e+06	1.62033e+07	4.96113e+06	7.35025e+06	6.73815e+06	0.0212617	6.77453e+06	None
M319T802	319.223	13.3629	C20H30O3	5.1	11(12)-EpETE	[M+H]+	0.897	16061087	504435-15-8	Fatty acids	Eicosanoids	Other Eicosanoids	CC/C=C\C/C=C\CC1OC1C/C=C\C/C=C\CCCC(=O)O	[319.22, 81.07, 95.08, 137.13, 93.07]	6.8296e+06	7.30848e+06	5.9553e+06	6.53683e+06	6.85734e+06	3.61225e+07	1.01075e+08	4.38233e+07	5.55087e+07	2.9881e+07	3.20413e+07	0.0743917	6.69751e+06	None
M321T1018	321.314	16.9593	C22H42O2	4.8	Erucic acid	[M+H-H2O]+	0.972	5281116	112-86-7	Fatty acids	Fatty Acids and Conjugates	Unsaturated fatty acids	CCCCCCCC/C=C\CCCCCCCCCCCC(=O)O	[321.31, 83.08, 69.07, 95.08, 97.1]	6.43635e+06	6.68376e+06	6.74577e+06	6.47871e+06	6.47004e+06	7.12472e+06	9.85501e+06	3.5917e+07	3.45702e+07	6.42904e+07	8.66199e+06	0.0215183	6.56293e+06	None
M323T477	323.256	7.95338	C20H36O4	4.1	Prostaglandin E1 alcohol	[M+H-H2O]+	0.7322	71684369	21562-57-2	Fatty acids	Eicosanoids	Prostaglandins	CCCCCC(O)/C=C/[C@H]1C(O)CC(=O)C1CCCCCCCO	[323.24, 323.19, 81.07, 95.08, 85.06]	6.84125e+06	6.23076e+06	6.05401e+06	6.81055e+06	6.50832e+06	2.54863e+07	4.12112e+07	3.31227e+07	2.63921e+07	3.0665e+07	2.81808e+07	0.0535923	6.48898e+06	None
M325T362	325.211	6.03082	C22H30O3	17.5	17-Keto-4(Z),7(Z),10(Z),13(Z),15(E),19(Z)-docosahexaenoic acid	[M+H-H2O]+	0.9748	45105201	1233715-28-0	Fatty acids	Docosanoids+Fatty Acids and Conjugates	Other Docosanoids+Unsaturated fatty acids	CC/C=C\CC(=O)/C=C/C=C\C/C=C\C/C=C\C/C=C\CCC(=O)O	[325.21, 211.14, 97.08, 307.16, 283.09]	7.14953e+06	5.22027e+06	5.44787e+06	7.83304e+06	6.25902e+06	5.03131e+07	6.73358e+07	9.29025e+07	2.41491e+07	3.47974e+07	4.45262e+07	0.173991	6.38195e+06	None
M325T820_2	325.215	13.6638	C22H32O4	4.5	Maresin 1	[M+H-2H2O]+	0.9165	60201795	1268720-28-0	Fatty acids	Docosanoids	Maresins	CC/C=C\C/C=C\C[C@H](O)/C=C\C=C\C=C\[C@H](O)C/C=C\CCC(=O)O	[325.21, 91.05, 131.08, 145.1, 105.07]	8.30107e+06	6.13575e+06	6.73632e+06	5.0737e+06	5.60057e+06	7.54328e+07	8.1948e+07	9.56136e+07	9.1777e+07	8.58724e+07	6.85438e+07	0.195312	6.36948e+06	None
M330T739	330.299	12.3148	C19H39NO3	5.4	Palmitoylserinol	[M+H]+	0.9121	9862307	126127-31-9	Fatty acids	Fatty amides	N-acyl amines	CCCCCCCCCCCCCCCC(=O)NC(CO)CO	[330.3, 331.08, 73.03, 284.29, 88.08]	5.33552e+06	5.40301e+06	6.79537e+06	7.09678e+06	6.58199e+06	1.0465e+09	3.45207e+08	6.28748e+07	4.23574e+07	3.73222e+08	3.01089e+08	0.131075	6.24254e+06	None
M334T445	334.236	7.41918	C20H33NO4	5.3	N-3-Oxohexadec-11Z-enoyl-L-homoserine lactone	[M+H-H2O]+	0.9918	71684661	479050-91-4	Fatty acids	Fatty amides	Fatty acyl homoserine lactones	CCCCCC/C=C\CCCCCC(=O)CC(=O)N[C@H]1CCOC1=O	[334.24, 272.2, 335.11, 162.09, 317.1]	6.51657e+06	4.82217e+06	5.76731e+06	6.47606e+06	5.64036e+06	4.75528e+06	7.16214e+06	6.27851e+06	8.68231e+06	6.38872e+06	7.15808e+06	0.119261	5.8445e+06	None
M336T1058	336.324	17.6365	C22H41NO	5.6	Pipericine	[M+H]+	0.7793	9974234	194808-06-5	Fatty acids	Fatty amides	N-acyl amines	CCCCCCCCCCCCC/C=C/C=C/C(=O)NCC(C)C	[336.32, 319.3, 95.08, 81.07, 83.08]	5.64492e+06	5.50264e+06	6.3689e+06	5.63963e+06	5.76599e+06	4.79979e+07	7.26691e+07	5.05524e+07	3.70821e+07	3.50678e+07	4.26878e+07	0.0587393	5.78442e+06	None
M338T883	338.267	14.7191	C20H35NO3	5.4	N-cis-Hexadec-9-enoyl-L-homoserine lactone	[M+H]+	0.8962	71684635	479050-94-7	Fatty acids	Fatty amides	Fatty acyl homoserine lactones	CCCCCC/C=C\CCCCCCCC(=O)N[C@H]1CCOC1=O	[338.27, 81.07, 95.08, 67.05, 296.26]	4.73794e+06	6.22835e+06	5.54351e+06	5.92493e+06	5.8293e+06	7.26464e+06	8.9115e+06	1.0161e+07	1.09114e+07	6.11542e+06	7.39512e+06	0.100281	5.65281e+06	None
M338T1018	338.34	16.9585	C22H43NO	5.4	Erucamide	[M+H]+	0.9647	5365371	112-84-5	Fatty acids	Fatty amides	Primary amides	CCCCCCCC/C=C\CCCCCCCCCCCC(N)=O	[338.34, 83.08, 69.07, 321.31, 97.1]	5.58019e+06	5.45162e+06	5.99123e+06	5.52154e+06	5.6012e+06	8.92157e+06	8.88324e+06	9.23653e+06	1.01362e+07	9.46143e+06	9.45552e+06	0.0374089	5.62916e+06	None
M339T825	339.287	13.753	C39H72O5	5.5	1,2-Dioleoyl-sn-glycerol	[M+H-C18H34O2]+	0.9523	9543716	24529-88-2	Fatty acids	Glycerolipids	Diacylglycerols	CCCCCCCC/C=C\CCCCCCCC(=O)OC[C@H](CO)OC(=O)CCCCCCC/C=C\CCCCCCCC	[339.29, 69.07, 83.08, 339.34, 55.05]	4.41899e+06	5.61692e+06	5.55108e+06	6.02647e+06	6.24017e+06	3.48562e+07	2.43754e+07	2.38967e+07	2.21478e+07	3.38803e+07	2.99802e+07	0.126452	5.57073e+06	None
M340T655	340.281	10.919	C20H37NO3	12.8	N-Hexadecanoyl-L-homoserine lactone	[M+H]+	0.999	11609787	87206-01-7	Fatty acids	Fatty amides	Fatty acyl homoserine lactones	CCCCCCCCCCCCCCCC(=O)N[C@H]1CCOC1=O	[340.28, 341.28, 95.08, 69.07, 340.17]	4.75587e+06	5.75579e+06	5.82266e+06	5.22283e+06	6.11423e+06	3.40431e+07	4.60596e+07	7.39369e+07	3.74709e+07	5.07253e+07	3.34062e+07	0.0977866	5.53427e+06	None
M340T1082	340.356	18.0334	C22H45NO	4.4	Behenamide	[M+H]+	0.9931	76468	3061-75-4	Fatty acids	Fatty amides	Primary amides	CCCCCCCCCCCCCCCCCCCCCC(N)=O	[340.36, 88.08, 102.09, 57.07, 341.36]	5.76608e+06	5.98869e+06	5.88645e+06	4.73514e+06	5.15103e+06	5.74902e+08	6.43121e+08	4.7564e+08	2.90647e+08	4.7253e+08	3.31211e+08	0.0980507	5.50548e+06	None
M343T687	343.261	11.4548	C21H36O2	2	Methyl eicosa-8,11,14-trienoate	[M+Na]+	0.8578	5363092	21061-10-9	Fatty acids	Eicosanoids+Fatty Acids and Conjugates	Other Eicosanoids+Unsaturated fatty acids	CCCCC/C=C\C/C=C\C/C=C\CCCCCCC(=O)OC	[343.26, 162.09, 206.08, 95.08, 81.07]	5.91566e+06	5.20549e+06	5.76674e+06	4.73344e+06	5.32866e+06	8.69511e+06	1.02901e+06	1.13505e+07	4.95327e+06	5.33529e+06	5.91519e+06	0.0873724	5.39e+06	None
M343T660	343.294	10.9947	[C19H39N2O3]+	5.8	Cocamidoprpylbetaine	[M]+	0.9897	20281	4292-10-8	Fatty acids	Fatty amides	N-acyl amines	CCCCCCCCCCCC(=O)NCCC[N+](C)(C)CC(=O)O	[240.23, 343.26, 95.08, 109.1, 57.07]	4.73282e+06	5.07748e+06	5.44645e+06	5.48471e+06	5.92601e+06	5.15174e+06	2.64214e+06	3.74056e+06	5.21528e+06	984110	3.66341e+06	0.0845312	5.33349e+06	None
M345T492_2	345.24	8.20112	C22H34O4	5.2	19,20-DiHDPA	[M+H-H2O]+	0.7657	16061148	1006703-13-4	Fatty acids	Docosanoids	Other Docosanoids	CCC(O)C(O)C/C=C\C/C=C\C/C=C\C/C=C\C/C=C\CCC(=O)O	[327.23, 345.24, 253.19, 159.12, 345.14]	6.65356e+06	4.71779e+06	4.98936e+06	5.09936e+06	4.71399e+06	4.30378e+07	4.62184e+07	4.71104e+07	4.8696e+07	4.45326e+07	3.41994e+07	0.154898	5.23482e+06	None
M351T758	351.251	12.6402	C19H36O4	1.7	Avocadene 4-acetate	[M+Na]+	0.7216	45360076	59499-18-2	Fatty acids	Fatty acyls	Fatty alcohols	C=CCCCCCCCCCCCC(CC(O)CO)OC(C)=O	[351.25, 259.2, 93.07, 147.12, 133.1]	5.81747e+06	4.51075e+06	5.34217e+06	4.73958e+06	4.0377e+06	1.75989e+07	1.75417e+07	1.51774e+07	2.27596e+07	1.40057e+07	1.34938e+07	0.143073	4.88954e+06	None
M353T811	353.267	13.5104	C21H36O4	5.7	1-Monolinolenin	[M+H]+	0.9125	5367328	18465-99-1	Fatty acids	Glycerolipids	Monoacylglycerols	CC/C=C\C/C=C\C/C=C\CCCCCCCC(=O)OCC(O)CO	[261.22, 353.27, 81.07, 95.08, 93.07]	4.60335e+06	4.86319e+06	5.18859e+06	4.89934e+06	4.60574e+06	1.74786e+07	1.23536e+07	1.23417e+07	5.44407e+07	1.55926e+07	1.53299e+07	0.0502832	4.83204e+06	None
M356T788	356.351	13.13	C22H45NO2	5.1	Arachidoyl ethanolamide	[M+H]+	0.9426	3787294	94421-69-9	Fatty acids	Fatty amides	N-acyl ethanolamines (endocannabinoids)	CCCCCCCCCCCCCCCCCCCC(=O)NCCO	[356.35, 88.08, 106.09, 70.06, 338.34]	4.29585e+06	4.28774e+06	5.68657e+06	3.80035e+06	5.65644e+06	6.38938e+07	7.17308e+07	6.3501e+07	3.69399e+07	1.45515e+07	5.62924e+07	0.18312	4.74539e+06	None
M358T767	358.293	12.7755	C20H39NO4	4.9	Putative (3-hydroxyoctadecanoyl)glycine	[M+H]+	0.7911	137628488		Fatty acids	Fatty amides	N-acyl amines	CCCCCCCCCCCCCCCC(O)CC(=O)NCC(=O)O	[340.28, 322.27, 358.28, 62.06, 95.08]	4.7759e+06	4.95857e+06	4.47939e+06	4.41119e+06	4.95558e+06	1.44548e+07	3.14946e+07	4.95442e+07	1.93292e+07	4.26668e+07	2.5273e+07	0.0549582	4.71613e+06	None
M362T657	362.304	10.9537	C23H39NO2	5.2	R-1 Methanandamide	[M+H]+	0.9459	6321351	157182-49-5	Fatty acids	Fatty amides	N-acyl amines	CCCCC/C=C\C/C=C\C/C=C\C/C=C\CCCC(=O)N[C@H](C)CO	[362.3, 256.26, 292.23, 274.22, 88.08]	4.64908e+06	4.82476e+06	4.70016e+06	4.55828e+06	4.26655e+06	7.53333e+07	4.14513e+07	8.43099e+07	1.4335e+08	1.01341e+08	9.71576e+07	0.0455881	4.59977e+06	None
M363T932	363.309	15.5386	C20H42O5	5.2	3,6,9,12-tetraoxatetracosan-1-ol	[M+H]+	0.7827	78933	5274-68-0	Fatty acids	Glycerolipids	Monoacylglycerols	CCCCCCCCCCCCOCCOCCOCCOCCO	[89.06, 133.09, 195.12, 57.07, 71.09]	4.59294e+06	5.22115e+06	4.65833e+06	4.05691e+06	4.13519e+06	1.85525e+06	2.11771e+06	4.03911e+06	5.65247e+06	3.82572e+06	2.88296e+06	0.103343	4.53291e+06	None
M365T507	365.192	8.44631	C18H30O6	5.7	(2E,4E)-12-Hydroxy-3,5,7-trimethyl-13-methyloltetradeca-2,4-dienedioic acid	[M+Na]+	0.9948	10405119	34668-61-6,34668-58-1	Fatty acids	Fatty Acids and Conjugates	Branched fatty acids+Hydroxy fatty acids	CC(=CC(=O)O)C=C(C)CC(C)CCCCC(O)C(CO)C(=O)O	[365.19, 365.1, 366.2, 365.31, 365.29]	4.3836e+06	4.34301e+06	4.25903e+06	5.14792e+06	4.13867e+06	2.81051e+07	3.65274e+06	6.30614e+07	3.91821e+07	1.63201e+07	2.12568e+07	0.0895337	4.45445e+06	None
M368T930	368.423	15.4955	C37H78N	5.9	Tridodecylmethylammonium cation	[Cat-C12H24]+	0.981	81602	45313-91-5	Fatty acids	Fatty acyls	Hydrocarbons	CCCCCCCCCCCC[N+](C)(CCCCCCCCCCCC)CCCCCCCCCCCC	[368.42, 60.08, 369.43, 57.07, 71.09]	4.44778e+06	4.27086e+06	4.43419e+06	4.37816e+06	4.00091e+06	2.42075e+07	3.89635e+07	7.74147e+07	2.05463e+07	1.51341e+07	3.29636e+07	0.0428266	4.30638e+06	None
M369T608	369.295	10.1383	C11H20O2	11.3	.delta.-Undecalactone	[2M+H]+	0.8735	61204	710-04-3	Fatty acids	Fatty esters	Lactones	CCCCCCC1CCCC(=O)O1	[369.3, 370.3, 369.2, 369.18, 351.23]	4.2064e+06	4.55484e+06	2.89564e+06	5.13164e+06	4.58265e+06	2.86083e+08	6.31915e+08	4.25816e+09	1.42854e+08	5.21423e+07	2.61273e+08	0.196239	4.27423e+06	None
M371T740_2	371.325	12.3371	[C21H43N2O3]+	4.9	Carboxymethyl-dimethyl-[3-(tetradecanoylamino)propyl]azanium	[M]+	0.9963	100998		Fatty acids	Fatty amides	N-acyl amines	CCCCCCCCCCCCCC(=O)NCCC[N+](C)(C)CC(=O)O	[268.26, 57.07, 71.09, 95.08, 371.33]	4.68412e+06	4.31424e+06	4.39908e+06	3.95119e+06	3.81249e+06	4.52485e+07	7.79832e+07	5.93735e+07	4.29609e+07	2.24478e+07	2.66877e+07	0.0830303	4.23223e+06	None
M374T943	374.301	15.7209	C24H39NO2	11.9	7(Z),10(Z),13(Z),16(Z),19(Z)-N-(2-Hydroxyethyl)docosapentaenamide	[M+H]+	0.9965	118722778	351317-23-2	Fatty acids	Fatty amides	N-acyl ethanolamines (endocannabinoids)	CC/C=C\C/C=C\C/C=C\C/C=C\C/C=C\CCCCCC(=O)NCCO	[374.3, 375.3, 356.26, 374.18, 374.43]	4.54837e+06	4.19096e+06	3.98408e+06	3.99195e+06	4.39234e+06	1.60752e+07	1.92798e+07	2.72352e+07	2.42894e+07	1.55119e+07	1.6095e+07	0.0587471	4.22154e+06	None
M374T776	374.361	12.9264	C28H57NO8	5.2	21-Amino-3,20-dihydroxydocosan-2-yl hexopyranoside	[M+H-C6H10O5]+	0.9319	45359385		Fatty acids	Sphingolipids	Sphingoid bases	CC(N)C(O)CCCCCCCCCCCCCCCCC(O)C(C)OC1OC(CO)C(O)C(O)C1O	[374.36, 312.32, 88.08, 102.09, 70.06]	3.81763e+06	4.29151e+06	4.09311e+06	4.20936e+06	4.62534e+06	5.4847e+07	6.8956e+07	6.364e+07	5.35001e+07	5.1364e+07	4.97622e+07	0.0699773	4.20739e+06	None
M383T1046	383.312	17.4415	C24H40O3	4.8	Pinanethromboxane A2	[M+Li]+	0.943	16219842	71111-01-8	Fatty acids	Eicosanoids	Prostaglandins	CCCCC[C@H](O)/C=C/[C@H]1C[C@H]2C[C@@H]([C@@H]1C/C=C\CCCC(=O)O)C2(C)C	[383.31, 57.07, 95.08, 384.32, 81.07]	4.03487e+06	4.3588e+06	3.96752e+06	3.99828e+06	3.95667e+06	2.41085e+08	1.00248e+09	1.05765e+09	3.72596e+08	3.03093e+08	4.68656e+08	0.0413472	4.06323e+06	None
M384T491	384.278	8.18645	C21H39NO6	24.9	Myriocin	[M+H-H2O]+	0.9047	25791048	35891-70-4	Fatty acids			CCCCCCC(=O)CCCCCC/C=C/C[C@H](O)[C@@H](O)[C@@]([NH3+])(CO)C(=O)[O-]	[384.28, 74.07, 100.11, 211.13, 198.16]	3.69106e+06	3.73546e+06	4.46114e+06	4.69763e+06	3.59671e+06	1.59376e+07	1.28267e+07	5.24815e+07	4.45861e+06	1.26772e+08	4.03111e+07	0.125153	4.03641e+06	None
M385T565	385.235	9.4129	C22H34O4	0.6	7,17-Dihydroxy-8E,10Z,13Z,15E,19Z-docosapentaenoic acid	[M+Na]+	0.8743	11588593	887752-13-8	Fatty acids	Eicosanoids	Hydroxy-hydroperoxyeicosatetraenoic acids+Leukotrienes	CC/C=C\CC(O)/C=C/C=C\C/C=C\C=C\C(O)CCCCCC(=O)O	[385.23, 367.22, 95.08, 81.07, 349.21]	3.23511e+06	3.70665e+06	4.35329e+06	4.83129e+06	3.97495e+06	8.31817e+06	9.13135e+06	8.74715e+06	1.18981e+07	1.29672e+07	2.13965e+07	0.151586	4.02026e+06	None
M385T932	385.29	15.5382	C22H42O6	11.5	Sorbitan monopalmitate	[M+H-H2O]+	0.9822	14927	26266-57-9	Fatty acids	Fatty esters	Wax monoesters	CCCCCCCCCCCCCCCC(=O)OCC(O)[C@H]1OC[C@@H](O)[C@@H]1O	[385.29, 386.29, 385.16, 385.42, 385.19]	3.91193e+06	4.09194e+06	4.16642e+06	3.76302e+06	4.0904e+06	1.81934e+06	2.25833e+06	2.60777e+06	2.16312e+06	1.91075e+06	2.90209e+06	0.0410543	4.00475e+06	None
M397T443	397.268	7.38315	C19H41O6P	9.1	1-Hexadecyl lysophosphatidic acid	[M+H]+	0.9193	11825433	52603-03-9	Fatty acids	Glycerophospholipids	Glycerophosphates	CCCCCCCCCCCCCCCCOC[C@@H](O)COP(=O)(O)O	[397.26, 69.04, 398.23, 379.25, 95.08]	4.10933e+06	3.55265e+06	3.42625e+06	3.68378e+06	3.75768e+06	7.95875e+07	5.84535e+07	5.86488e+07	1.77178e+07	2.18273e+07	2.71424e+07	0.0697953	3.70594e+06	None
M398T741	398.239	12.3478	C21H35NO4S	8.3	14(15)-EET-SI	[M+H]+	0.9943	35027983	218461-97-3	Fatty acids	Fatty amides	N-acyl amines	CCCCC[C@H]1O[C@H]1C/C=C\C/C=C\C/C=C\CCCC(=O)NS(C)(=O)=O	[398.24, 398.31, 399.24, 398.1, 95.09]	2.85026e+06	3.45525e+06	3.98664e+06	3.61745e+06	4.47264e+06	4.70996e+06	5.61762e+06	5.71811e+06	4.86616e+06	3.56341e+06	3.69754e+06	0.16462	3.67645e+06	None
M399T762_2	399.215	12.6928	C22H32O5	3.3	Resolvin D2	[M+Na]+	0.9719	11383310	810668-37-2	Fatty acids	Docosanoids	Resolvin Ds	CC/C=C\C[C@H](O)[C@H](O)/C=C/C=C/C=C\C=C\[C@@H](O)C/C=C\CCC(=O)O	[399.21, 381.2, 399.32, 81.07, 95.08]	3.86583e+06	3.99641e+06	3.52054e+06	3.54274e+06	3.29624e+06	5.96296e+06	3.72883e+06	5.69251e+06	8.97568e+06	8.78714e+06	5.08399e+06	0.0775908	3.64435e+06	None
M407T693	407.238	11.5483	C9H17NO4	1.3	Acetyl-L-carnitine	[2M+H]+	0.9988	7045767	3040-38-8	Fatty acids	Fatty esters	Fatty acyl carnitines	CC(=O)O[C@H](CC(=O)[O-])C[N+](C)(C)C	[407.24, 407.33, 95.08, 131.08, 138.05]	3.70985e+06	3.39913e+06	3.84371e+06	3.16568e+06	3.45419e+06	5.54786e+07	2.24546e+08	5.78526e+07	1.21877e+08	1.83072e+08	6.10555e+07	0.0759721	3.51451e+06	None
M425T921	425.212	15.3572	C24H31FO4	5.8	(S)-AL 8810	[M+Na]+	0.9955	127054471	1224444-55-6	Fatty acids			O=C(O)CCC/C=C\C[C@@H]1C(/C=C/[C@@H](O)C2Cc3ccccc3C2)[C@@H](F)C[C@@H]1O	[425.21, 365.19, 281.13, 426.21, 207.06]	2.57511e+06	3.46879e+06	3.45433e+06	3.50292e+06	3.48833e+06	3.72072e+08	2.5329e+08	1.05301e+08	5.93169e+08	2.39242e+08	4.09334e+08	0.122646	3.2979e+06	None
M425T475	425.249	7.91795	C21H38O7	5.1	Caperatic acid	[M+Na]+	0.9964	193112	29227-64-3	Fatty acids	Fatty Acids and Conjugates	Dicarboxylic acids+Hydroxy fatty acids	CCCCCCCCCCCCCCC(C(=O)O)C(O)(CC(=O)OC)C(=O)O	[425.25, 426.25, 147.04, 159.12, 365.1]	3.61947e+06	3.03049e+06	3.12658e+06	2.58623e+06	4.10254e+06	5.48253e+06	9.52546e+06	1.3827e+07	2.5843e+06	9.15696e+06	1.28132e+07	0.176943	3.29306e+06	None
M427T522	427.264	8.69458	C18H39N2O7P	17.7	Methylcarbamyl PAF C-8	[M+H]+	0.9971	71684644		Fatty acids	Glycerophospholipids	Glycerophosphocholines	CCCCCCCCOC[C@H](COP(=O)([O-])OCC[N+](C)(C)C)OC(=O)NC	[427.26, 428.27, 367.18, 201.01, 269.13]	3.33026e+06	3.70799e+06	3.43234e+06	2.4196e+06	3.53807e+06	5.07559e+07	2.75647e+07	8.82968e+07	3.37133e+06	4.69249e+07	4.08862e+07	0.153362	3.28566e+06	None
M480T825_1	480.306	13.7546	C23H46NO7P	5.5	18:1 Lyso PE	[M+H]+	0.9516	58177709	89576-29-4	Fatty acids	Glycerophospholipids	Glycerophosphocholines	CCCCCCCC/C=C\CCCCCCCC(=O)OC[C@@H](O)COP(=O)([O-])OCC[NH3+]	[339.29, 69.07, 83.08, 95.08, 81.07]	3.1593e+06	2.95353e+06	2.99989e+06	2.71827e+06	2.28702e+06	5.18639e+08	5.28566e+08	5.04073e+08	4.29178e+08	5.06617e+08	5.27709e+08	0.120057	2.8236e+06	None
M513T943	512.501	15.7117	C32H65NO3	6.4	C14 Dihydroceramide	[M+H]+	0.7746	10255824	61389-70-6	Fatty acids	Sphingolipids	Ceramides	CCCCCCCCCCCCCCC[C@@H](O)[C@H](CO)NC(=O)CCCCCCCCCCCCC	[512.5, 283.26, 256.26, 88.08, 102.09]	2.45036e+06	2.67539e+06	3.09246e+06	2.58968e+06	2.73037e+06	1.14469e+07	1.10732e+07	1.3768e+07	8.01059e+06	8.09107e+06	2.50842e+07	0.0885118	2.70766e+06	None
M518T765	518.321	12.7503	C26H48NO7P	1.8	LPC 18:3	[M+H]+	0.8133	133017440		Fatty acids	Glycerophospholipids	Glycerophosphocholines	CCCCCC=CCC=CCC=CCCCCC(=O)OCC(O)COP(=O)([O-])OCC[N+](C)(C)C	[184.07, 104.11, 518.32, 86.1, 125.0]	2.91281e+06	2.70096e+06	2.62105e+06	2.52637e+06	2.49311e+06	5.19118e+07	9.96822e+07	4.73151e+07	9.19767e+06	4.94786e+06	2.17712e+07	0.0632354	2.65086e+06	Into_Tissues
M522T829	522.353	13.8179	C26H52NO7P	8.5	LPC 18:1	[M+H]+	0.9611	3082003	19420-56-5	Fatty acids	Glycerophospholipids	Glycerophosphocholines	CCCCCCCCC=CCCCCCCCC(=O)OCC(O)COP(=O)([O-])OCC[N+](C)(C)C	[184.07, 86.1, 125.0, 522.35, 60.08]	2.60997e+06	2.85771e+06	2.62364e+06	2.46029e+06	2.50262e+06	1.23674e+07	4.16593e+06	2.19698e+06	9.77631e+06	1.21675e+07	1.80196e+07	0.0591784	2.61084e+06	None
M604T1128	603.531	18.7943	C42H80NO4	5.7	1,2-Dioleoyl-3-trimethylammoniumpropane cation	[Cat-C3H9N]+	0.9688	6437371	113669-21-9	Fatty acids			CCCCCCCC/C=C\CCCCCCCC(=O)OCC(C[N+](C)(C)C)OC(=O)CCCCCCC/C=C\CCCCCCCC	[603.53, 95.08, 81.07, 69.07, 83.08]	2.18379e+06	2.83596e+06	1.95993e+06	2.03847e+06	2.62948e+06	3.2892e+07	1.45951e+07	1.98373e+07	1.65312e+07	6.4915e+07	1.84786e+07	0.164725	2.32953e+06	None
M699T931	699.356	15.512	C33H56O14	0.1	Gingerglycolipid A	[M+Na]+	0.994	10349562	145937-22-0	Fatty acids	Glycerolipids	Glycosylmonoacylglycerols	CC/C=C\C/C=C\C/C=C\CCCCCCCC(=O)OC[C@@H](O)CO[C@@H]1O[C@H](CO[C@H]2O[C@H](CO)[C@H](O)[C@H](O)[C@H]2O)[C@H](O)[C@H](O)[C@H]1O	[699.35, 77.71, 700.36, 699.03, 699.67]	2.12988e+06	2.16908e+06	1.95592e+06	1.84674e+06	2.15247e+06	4.81561e+07	1.1414e+08	8.12482e+07	5.05984e+07	1.75373e+07	4.3221e+07	0.0694837	2.05082e+06	None
M745T1039	744.549	17.3182	C41H78NO8P	6.1	18:0-18:2 PE	[M+H]+	0.9751	9546749	7266-53-7	Fatty acids	Glycerophospholipids	Glycerophosphoethanolamines	CCCCC/C=C\C/C=C\CCCCCCCC(=O)O[C@H](COC(=O)CCCCCCCCCCCCCCCCC)COP(=O)(O)OCCN	[603.53, 95.08, 81.07, 83.08, 109.1]	1.90229e+06	2.16709e+06	2.03781e+06	1.86363e+06	2.12333e+06	1.53905e+08	1.6394e+08	1.83981e+08	1.23538e+08	1.17556e+08	1.40765e+08	0.0659615	2.01883e+06	None
M751T876	750.558	14.607	C40H80NO7PS	14.8	Palmitoyl Thio-PC	[M+H]+	0.8144	195048	113881-60-0	Fatty acids	Glycerophospholipids	Glycerophosphocholines	CCCCCCCCCCCCCCCC(=O)OC[C@H](COP(=O)([O-])OCC[N+](C)(C)C)SC(=O)CCCCCCCCCCCCCCC	[750.56, 83.4, 751.56, 95.08, 187.07]	1.89793e+06	1.91208e+06	1.81205e+06	2.32492e+06	2.06752e+06	3.7229e+06	6.00877e+06	5.9958e+06	1.22149e+07	3.70906e+06	5.25586e+06	0.100961	2.0029e+06	None
M273T353	273.074	6.10099	C15H12O5	4.3	Rubrofusarin	[M+H]+	0.9984	72537	3567-00-8	Polyketides	Naphthalenes	Naphthalenes and derivatives	COc1cc(O)c2c(O)c3c(=O)cc(C)oc3cc2c1	[273.07, 230.06, 258.05, 255.06, 227.07]	1.02507e+09	1.15992e+09	1.18496e+09	1.07594e+09	1.12858e+09	3.43061e+06	2.62822e+06	2.81567e+06	2.6531e+06	1.50152e+06	2.45593e+06	0.0579729	1.11489e+09	None
M409T386	409.147	6.42922	C20H24O9	7.6	Tinnevellin glucoside	[M+H]+	0.9963	157631	80358-06-1	Polyketides	Naphthalenes	Naphthalenes and derivatives	COc1cc(OC2OC(CO)C(O)C(O)C2O)cc2cc(C)c(C(C)=O)c(O)c12	[247.09, 229.08, 409.15, 201.09, 205.08]	213966640	2.57289e+07	1.24824e+07	1.18514e+07	5.17176e+06	0	138025	0	0	0	0	0.524848	1.45517e+07	None
M247T595_2	247.095	9.91733	C20H24O9	7.7	Torachrysone 8-glucoside	[M+H-C6H10O5]+	0.9641	11972479	64032-49-1	Polyketides	Naphthalenes	Naphthalenes and derivatives	COc1cc(O[C@@H]2O[C@H](CO)[C@@H](O)[C@H](O)[C@H]2O)c2c(O)c(C(C)=O)c(C)cc2c1	[229.08, 247.09, 124.09, 201.09, 214.06]	7.5905e+08	9.00265e+08	9.43301e+08	8.40047e+08	7.829e+08	3.46776e+06	7.43798e+06	6.76391e+06	8.06721e+06	3.65032e+06	5.74807e+06	0.0916287	8.45113e+08	None
M111T88	111.043	1.46608	C7H8O4	5.9	Opuntiol	[M+H-CH2O2]+	0.8447	10034839	2860-28-8	Polyketides	Cyclic polyketides	2-pyrone derivatives	COc1cc(CO)oc(=O)c1	[111.04, 96.02, 68.03, 83.05, 111.05]	5.41026e+08	5.67748e+08	4.3155e+08	5.5278e+08	5.64846e+08	2.36537e+08	3.7991e+08	4.40679e+08	1.94463e+08	5.41748e+08	1.81759e+08	0.107074	5.3159e+08	None
M123T232	123.042	3.87485	C21H34O2	6.1	Bilobol	[M+H-C14H28]+	0.9581	5281852	22910-86-7	Polyketides	Aromatic polyketides	Catechols with side chains	CCCCCC/C=C\CCCCCCCc1cc(O)cc(O)c1	[123.04, 95.05, 124.04, 123.05, 123.08]	2.85749e+08	2.24657e+08	2.4618e+08	2.70095e+08	2.3099e+08	2.10985e+06	2.17904e+06	4.42522e+06	2.95412e+06	1.91045e+06	2.2351e+06	0.103064	2.51534e+08	None
M127T185	127.038	3.08086	C6H6O3	6.9	Phloroglucinol	[M+H]+	0.9993	359	108-73-6	Polyketides	Phloroglucinols	Oligomeric phloroglucinols (phlorotannins)	Oc1cc(O)cc(O)c1	[127.04, 127.05, 128.04, 109.03, 43.02]	1.67046e+08	2.12873e+08	2.5772e+08	2.22793e+08	2.23037e+08	2.88453e+08	2.28377e+08	1.95786e+08	2.16106e+08	1.49573e+08	2.10569e+08	0.150249	2.16694e+08	None
M127T259	127.039	4.31845	C12H16O8	5.5	Phlorin	[M+H-C6H10O5]+	0.9815	476785	28217-60-9	Polyketides	Phloroglucinols	Acyl phloroglucinols	OC[C@H]1O[C@@H](Oc2cc(O)cc(O)c2)[C@H](O)[C@@H](O)[C@@H]1O	[127.04, 127.05, 128.07, 109.03, 82.06]	1.7892e+08	2.4032e+08	1.63995e+08	2.42136e+08	2.46192e+08	8.28113e+07	1.14357e+08	1.74397e+08	7.78687e+07	6.73975e+07	4.18328e+07	0.184462	2.14313e+08	None
M137T229	137.059	3.81935	C19H28O3	7.1	[8]-Shogaol	[M+H-C11H20O]+	0.9832	6442560	36700-45-5	Polyketides	Aromatic polyketides	Catechols with side chains	CCCCCCC/C=C/C(=O)CCc1ccc(O)c(OC)c1	[137.06, 137.04, 138.07, 122.04, 94.04]	1.87963e+08	1.9585e+08	1.38294e+08	1.62886e+08	1.42126e+08	1.36677e+08	2.48982e+08	1.833e+08	3.00644e+08	1.2285e+08	1.28044e+08	0.157607	1.65424e+08	None
M137T106	137.059	1.76482	C21H34O4	6.7	(R)-[10]Gingerol	[M+H-C13H26O2]+	0.9749	23786427	1212158-11-6	Polyketides	Aromatic polyketides	Catechols with side chains	CCCCCCCCC[C@@H](O)CC(=O)CCc1ccc(O)c(OC)c1	[137.04, 137.06, 138.05, 114.97, 137.11]	1.67727e+08	1.57975e+08	1.83014e+08	1.55292e+08	1.57448e+08	2.40061e+08	4.86561e+08	9.16333e+08	1.68255e+08	1.68836e+08	1.57214e+08	0.0700662	1.64291e+08	None
M157T192	157.049	3.19897	C7H8O4	5.9	2-(Hydroxymethyl)-5-methoxy-4H-pyran-4-one	[M+H]+	0.8522	234556	6269-25-6	Polyketides	Cyclic polyketides	4-pyrone derivatives	COc1coc(CO)cc1=O	[157.05, 158.08, 113.09, 142.03, 125.0]	1.28428e+08	1.24814e+08	1.01295e+08	1.14117e+08	1.20551e+08	0	0	0	0	0	567176	0.0905768	1.17841e+08	None
M159T322	159.115	5.36113	C18H28O3	6.6	3,6,8,12-Tetradecatetraenoic acid, 11-hydroxy-4,8,10,12-tetramethyl-	[M+H-C6H14O3]+	0.9959	129008978	2111899-22-8	Polyketides	Linear polyketides	Open-chain polyketides	C/C=C(\C)C(O)C(C)/C=C(C)/C=C/C/C(C)=C/CC(=O)O	[159.12, 144.09, 119.08, 131.08, 129.07]	1.06835e+08	1.27717e+08	1.12532e+08	1.13077e+08	1.02698e+08	1.04291e+07	1.01363e+07	1.27933e+07	8.90351e+06	8.68717e+06	1.2679e+07	0.084277	1.12572e+08	None
M163T529	163.038	8.81173	C9H8O4	6.5	3-Hydroxy-7-methoxyphthalide	[M+H-H2O]+	0.9885	2752583	73713-38-9	Polyketides	Cyclic polyketides	Phthalide derivatives	COc1cccc2c1C(=O)OC2O	[163.04, 135.04, 133.03, 95.05, 79.05]	7.42178e+07	1.18992e+08	1.126e+08	1.15833e+08	1.06039e+08	0	0	0	0	2.81354e+06	134973	0.172004	1.05536e+08	None
M181T631	181.121	10.5224	C11H20O4	6.4	3-(1-Hydroxyhexyl)-4-(hydroxymethyl)oxolan-2-one	[M+H-2H2O]+	0.9731	131000	109214-54-2	Polyketides			CCCCCC(O)C1C(=O)OCC1CO	[181.12, 135.12, 181.07, 163.11, 107.08]	4.93977e+07	4.99896e+07	4.86172e+07	5.29725e+07	4.76946e+07	2.16101e+07	1.7258e+07	1.60619e+07	6.79085e+06	1.31255e+07	7.72518e+06	0.0403052	4.97343e+07	Into_Tissues
M189T317	189.054	5.28033	C11H8O3	5.9	Plumbagone	[M+H]+	0.9971	10205	481-42-5	Polyketides	Naphthalenes	Naphthalenes and derivatives+Naphthoquinones	CC1=CC(=O)c2c(O)cccc2C1=O	[189.05, 189.09, 189.13, 161.06, 105.07]	3.72293e+07	4.2827e+07	4.86972e+07	4.51676e+07	4.05877e+07	1.05539e+08	2.51839e+08	1.8145e+08	8.02229e+07	6.79064e+07	7.04973e+07	0.101774	4.29018e+07	None
M191T259	191.142	4.31016	C13H22O3	5.4	1,2,3-Cyclohexanetriol, 5-(1,3-heptadien-1-yl)-	[M+H-2H2O]+	0.9232	128964467	2111875-27-3	Polyketides	Miscellaneous polyketides	Miscellaneous polyketides	CCC/C=C/C=C/C1CC(O)C(O)C(O)C1	[191.14, 149.09, 107.08, 173.13, 121.1]	5.17046e+07	4.15875e+07	4.00438e+07	3.71982e+07	3.11783e+07	7.00163e+06	7.88355e+06	8.44852e+06	6.85522e+06	6.66325e+06	6.52683e+06	0.185746	4.03425e+07	None
M193T312	193.085	5.19747	C11H14O4	5.2	Preleptospermone	[M+H-H2O]+	0.8604	441269	26103-97-9	Polyketides	Phloroglucinols	Acyl phloroglucinols	CC(C)CC(=O)c1c(O)cc(O)cc1O	[193.08, 123.04, 149.06, 165.09, 133.1]	3.67864e+07	3.94246e+07	3.94157e+07	3.81531e+07	3.95663e+07	2.92315e+07	2.75826e+07	2.41379e+07	2.10334e+07	3.08581e+07	2.74082e+07	0.0309887	3.86692e+07	None
M193T529	193.121	8.81313	C12H20O4	6.8	4-(5,6-Dihydroxyheptyl)-3-methylfuran-2(5H)-one	[M+H-2H2O]+	0.8722	45359400	1083195-23-6	Polyketides			CC1=C(CCCCC(O)C(C)O)COC1=O	[147.12, 193.12, 105.07, 133.1, 149.1]	2.59325e+07	4.04502e+07	4.04982e+07	4.30647e+07	4.17562e+07	7.61847e+07	1.4032e+08	1.21621e+08	1.22465e+08	1.25989e+08	1.31814e+08	0.183064	3.83404e+07	None
M197T309	197.116	5.15238	C15H24O3	4.7	3-(7-Methyloctyl)-3,6-dihydro-1H-furo[3,4-c]furan-4-one	[M+H-C4H8]+	0.81	45359298	1083193-65-0	Polyketides			CC(C)CCCCCCC1OCC2=C1C(=O)OC2	[197.12, 123.12, 81.07, 179.11, 151.11]	2.71746e+07	2.88091e+07	2.86981e+07	2.60932e+07	3.01759e+07	3.28267e+07	2.95365e+07	3.82147e+07	3.72084e+07	3.51914e+07	3.95377e+07	0.056125	2.81902e+07	None
M207T102	207.137	1.69242	C13H20O3	5.3	3-Heptyl-3,6-dihydro-1H-furo[3,4-c]furan-4-one	[M+H-H2O]+	0.9242	45359295	1083193-62-7	Polyketides	Cyclic polyketides	Phthalide derivatives	CCCCCCCC1OCC2=C1C(=O)OC2	[207.14, 135.08, 161.13, 57.03, 107.08]	2.4494e+07	2.42933e+07	2.44152e+07	2.52784e+07	2.44659e+07	0	3.49318e+06	231782	0	0	0	0.0159744	2.45894e+07	None
M207T483	207.137	8.04569	C13H18O2	5.9	Aureonitol	[M+H]+	0.7124	25064137	71774-51-1	Polyketides	Miscellaneous polyketides	Miscellaneous polyketides	C=C/C=C/[C@@H]1OC[C@H](/C=C/C=C/C)[C@H]1O	[207.14, 189.13, 207.06, 175.04, 119.05]	2.25813e+07	2.47339e+07	2.40983e+07	2.497e+07	2.65164e+07	3.86787e+08	4.02666e+08	3.94933e+08	3.57306e+08	3.6097e+08	3.53544e+08	0.0580815	2.458e+07	None
M208T69_1	208.059	1.15391	C10H9NO4	5.5	7-Deoxyechinosporin	[M+H]+	0.819	60208857	431945-10-7	Polyketides			NC(=O)C1=CC2C3C=CC2C(OC3=O)O1	[208.06, 134.06, 162.05, 84.04, 180.06]	2.74759e+07	2.16261e+07	2.54621e+07	1.74377e+07	2.96562e+07	1.15976e+07	9.08313e+06	9.97015e+06	1.69911e+07	5.78018e+06	1.58888e+07	0.199617	2.43316e+07	None
M209T285	209.116	4.75638	C18H26O6	5	2,4-Hexadienoic acid, 3,4,5,8,9,10-hexahydro-8,9-dihydroxy-2-oxo-10-propyl-2H-oxecin-3-yl ester	[M+H-C6H10O3]+	0.7513	5281169	1214869-28-9	Polyketides	Macrolides	Macrolide lactones	C/C=C/C=C/C(=O)OC1CC/C=C/C(O)C(O)C(CCC)OC1=O	[121.1, 163.11, 191.11, 149.1, 135.12]	2.31438e+07	1.97581e+07	2.20085e+07	2.71435e+07	2.37963e+07	3.13902e+06	3.51965e+06	3.6546e+06	2.68899e+06	2.01505e+06	1.78538e+06	0.116554	2.31701e+07	None
M209T525	209.152	8.75495	C13H22O3	5.7	2-(7-Hydroxy-6-methyloctyl)-2H-furan-5-one	[M+H-H2O]+	0.7759	58370762	1206874-24-9	Polyketides			CC(O)C(C)CCCCCC1C=CC(=O)O1	[209.15, 209.13, 191.14, 57.03, 135.12]	2.16437e+07	2.46335e+07	2.15971e+07	2.38858e+07	2.31798e+07	6.32551e+07	1.06584e+08	1.28765e+08	1.13457e+08	8.71739e+07	6.80814e+07	0.058736	2.2988e+07	None
M211T102	211.059	1.6921	C10H10O5	4.4	2,4-diacetylphloroglucinol	[M+H]+	0.7943	16547	2161-86-6	Polyketides	Phloroglucinols	Acyl phloroglucinols	CC(=O)c1c(O)cc(O)c(C(C)=O)c1O	[193.05, 211.06, 151.04, 211.14, 211.11]	2.24493e+07	2.37783e+07	2.14819e+07	2.28066e+07	2.24473e+07	1.50583e+07	2.30716e+07	1.38359e+07	1.77094e+07	1.8083e+07	1.41884e+07	0.0365463	2.25927e+07	None
M211T312	211.095	5.19302	C22H26O8	5.8	Flavaspidic acid AB	[M+H-C11H12O4]+	0.7212	25096977	3761-64-6	Polyketides	Phloroglucinols	Dimeric phloroglucinols	CCCC(=O)c1c(O)c(C)c(O)c(CC2=C(O)C(C)(C)C(=O)C(C(C)=O)=C2O)c1O	[193.08, 123.04, 149.06, 165.09, 211.14]	2.38663e+07	2.6889e+07	2.14711e+07	2.02846e+07	2.00376e+07	2.59233e+07	2.38687e+07	2.57886e+07	5.48809e+07	3.10333e+07	2.6156e+07	0.12791	2.25097e+07	None
M217T352	217.121	5.87227	C15H20O5	5.3	7-Oxabicyclo[4.1.0]hept-3-en-2-one, 5-hydroxy-3-(hydroxymethyl)-1-(1-hydroxy-3-methyl-2-buten-1-yl)-4-(1-propen-1-yl)-	[M+H-CH4O3]+	0.8188	45359217	1217877-09-2	Polyketides	Aromatic polyketides		C/C=C/C1=C(CO)C(=O)C2(C(O)C=C(C)C)OC2C1O	[217.12, 121.06, 81.07, 199.11, 109.06]	1.40293e+07	2.32619e+07	1.86628e+07	2.27343e+07	2.20631e+07	5.00689e+07	4.19098e+07	3.41854e+07	3.3102e+07	1.07527e+08	1.15144e+08	0.191719	2.01503e+07	None
M217T533	217.158	8.87707	C16H24O4	5.7	Brefeldin A	[M+H-CH4O3]+	0.9598	5352004	20350-15-6	Polyketides	Macrolides	Macrolide lactones	C[C@@H]1CCC/C=C/[C@H]2C[C@@H](O)C[C@@H]2[C@@H](O)/C=C/C(=O)O1	[217.16, 199.15, 131.08, 119.08, 91.05]	1.71492e+07	2.13867e+07	2.34032e+07	1.83495e+07	1.95591e+07	5.65459e+07	4.87201e+07	3.71745e+07	3.51093e+07	9.81946e+07	5.37384e+07	0.124048	1.99695e+07	None
M217T603	217.194	10.0547	C17H28O3	5.9	PI 201	[M+H-CH4O3]+	0.9682	9795706	143605-56-5	Polyketides	Naphthalenes	Naphthalenes and derivatives	CC[C@@H](O)C[C@@H]1C(C)=C[C@@H]2CCCC[C@@H]2[C@@]1(C)C(=O)O	[217.19, 133.1, 147.12, 135.12, 161.13]	1.88534e+07	1.97536e+07	1.99424e+07	2.05723e+07	2.04105e+07	1.71477e+07	1.22657e+07	7.33391e+06	9.49185e+06	1.19454e+07	8.54721e+06	0.033987	1.99064e+07	None
M219T290_2	219.1	4.82883	C22H24O7	4.3	[6-Hydroxy-7-methyl-8-oxo-3-[(E)-prop-1-enyl]-5,6-dihydro-1H-isochromen-7-yl] 4-hydroxy-2-methoxy-6-methylbenzoate	[M+H-C9H10O4]+	0.7931	75411961	1798397-16-6	Polyketides	Chromanes	Azaphilones	C/C=C/C1=CC2=C(CO1)C(=O)C(C)(OC(=O)c1c(C)cc(O)cc1OC)C(O)C2	[219.1, 189.09, 174.07, 201.09, 131.08]	2.02092e+07	1.95476e+07	2.01808e+07	1.96458e+07	1.93597e+07	1.32983e+07	1.11663e+07	1.24527e+07	1.26501e+07	1.25808e+07	1.23075e+07	0.0194594	1.97886e+07	None
M221T428	221.08	7.14127	C12H14O5	5.3	10-Norparvulenone	[M+H-H2O]+	0.8713	9991774	313661-79-9	Polyketides	Naphthalenes	Naphthalenones	COc1cc2c(c(O)c1CO)C(=O)CCC2O	[145.06, 117.07, 221.15, 115.05, 161.13]	1.92485e+07	1.96293e+07	1.91305e+07	1.97054e+07	1.68354e+07	1.83763e+07	1.94121e+07	2.71854e+07	2.42883e+07	2.11224e+07	2.75303e+07	0.0626659	1.89098e+07	None
M221T374	221.116	6.23254	C22H26O7	5.6	(7-Hydroxy-7-methyl-8-oxo-3-propyl-5,6-dihydro-1H-isochromen-6-yl) 2-hydroxy-4-methoxy-6-methylbenzoate	[M+H-C9H10O4]+	0.9092	45782800	1189096-55-6	Polyketides	Chromanes	Azaphilones	CCCC1=CC2=C(CO1)C(=O)C(C)(O)C(OC(=O)c1c(C)cc(OC)cc1O)C2	[221.12, 85.03, 161.09, 119.08, 203.1]	1.92214e+07	2.05835e+07	1.29136e+07	1.9773e+07	2.20285e+07	4.03601e+06	4.56407e+06	1.06034e+07	5.38484e+06	6.83782e+06	5.90286e+06	0.185758	1.8904e+07	None
M223T947	223.063	15.7795	C6H18O3Si3	5.1	Hexamethylcyclotrisiloxane	[M+H]+	0.9818	10914	541-05-9	Polyketides			C[Si]1(C)O[Si](C)(C)O[Si](C)(C)O1	[225.04, 223.06, 227.02, 209.01, 223.17]	1.86698e+07	2.02278e+07	1.51595e+07	1.87507e+07	1.90216e+07	7.00022e+06	1.19584e+07	1.29061e+07	1.12643e+07	8.73026e+06	1.11037e+07	0.103375	1.83659e+07	None
M223T222	223.132	3.70308	C13H20O4	5.5	Cyclopentanecarboxylic acid, 5-(1,3-heptadien-1-yl)-2,3-dihydroxy-	[M+H-H2O]+	0.9365	23986026	1217876-27-1	Polyketides	Miscellaneous polyketides	Miscellaneous polyketides	CCC/C=C/C=C/C1CC(O)C(O)C1C(=O)O	[223.13, 85.03, 137.1, 205.05, 121.1]	1.54784e+07	2.02009e+07	1.85266e+07	1.77719e+07	1.90103e+07	1.46651e+07	1.69698e+07	1.4257e+07	1.64263e+07	1.40867e+07	1.27178e+07	0.0965854	1.81976e+07	None
M224T522	224.091	8.69318	C15H17NO5	5	Dimethyl 4-(2-furyl)-2,6-dimethyl-1,4-dihydro-3,5-pyridinedicarboxylate	[M+H-C4H4O]+	0.9781	206197	43114-35-8	Polyketides			COC(=O)C1=C(C)NC(C)=C(C(=O)OC)C1c1ccco1	[224.09, 192.06, 164.07, 149.05, 160.04]	2.15161e+07	1.55267e+07	1.94029e+07	1.94689e+07	1.27484e+07	2.1278e+07	1.92845e+07	2.7347e+07	2.87102e+07	3.06381e+07	1.66714e+07	0.199036	1.77326e+07	None
M225T402	225.074	6.70218	C11H12O5	1.9	Mono-O-methylcurvulinic acid	[M+H]+	0.8182	16745395	19054-28-5	Polyketides			COc1cc(O)c(C(C)=O)c(CC(=O)O)c1	[179.07, 225.07, 137.06, 151.07, 165.05]	1.85012e+07	1.89228e+07	1.71395e+07	1.62362e+07	1.6363e+07	2.45846e+07	3.91532e+07	2.17491e+07	2.42467e+07	2.032e+07	2.27404e+07	0.0703961	1.74325e+07	None
M235T307	235.059	5.11017	C12H10O5	6	Anhydrobrazilic acid	[M+H]+	0.9839	4303260	29107-21-9	Polyketides	Chromanes	Chromones	COc1ccc2c(=O)c(CC(=O)O)coc2c1	[189.05, 217.05, 235.06, 121.06, 217.12]	1.65206e+07	1.61561e+07	1.46894e+07	1.37147e+07	1.51234e+07	7.91009e+07	7.29803e+07	5.24285e+07	4.2574e+07	1.34706e+07	4.82663e+07	0.0742516	1.52409e+07	None
M237T298	237.075	4.96058	C12H12O5	4.7	Austdiol	[M+H]+	0.8309	40604	53043-28-0	Polyketides	Chromanes	Azaphilones	CC1=CC2=C(C=O)C(=O)[C@](C)(O)[C@@H](O)C2=CO1	[177.05, 191.07, 237.16, 149.06, 237.07]	1.49881e+07	1.51214e+07	1.3993e+07	1.34746e+07	1.59303e+07	1.17482e+07	8.23527e+07	1.1547e+07	8.73942e+06	1.00464e+07	8.63441e+06	0.0660843	1.47015e+07	None
M237T513	237.147	8.54845	C14H22O4	5.7	Palitantin	[M+H-H2O]+	0.7259	6426939	15265-28-8	Polyketides	Miscellaneous polyketides	Miscellaneous polyketides	CCC/C=C/C=C/C1C[C@@H](O)[C@@H](O)C(=O)C1CO	[237.15, 219.14, 121.1, 163.11, 93.07]	1.40807e+07	1.27854e+07	1.58648e+07	1.56267e+07	1.4722e+07	1.52859e+07	2.24585e+07	3.51432e+07	1.58021e+07	1.58322e+07	2.29465e+07	0.0853861	1.46159e+07	None
M245T97	245.148	1.61458	C16H26O5	21.2	Koninginin D	[M+H-3H2O]+	0.9136	12971673	119903-56-9	Polyketides	Meroterpenoids		CCCCCC[C@H](O)[C@@H]1C[C@@H](O)C2=C(O1)[C@@H](O)CCC2=O	[245.15, 100.07, 101.06, 118.09, 86.1]	1.60358e+07	1.31065e+07	1.38647e+07	1.23395e+07	1.13463e+07	3.24811e+07	8.94943e+07	6.88785e+07	5.97999e+07	5.19066e+07	4.20165e+07	0.132918	1.33386e+07	None
M247T449	247.129	7.48619	C13H20O3	7.9	MKN 003A	[M+Na]+	0.9552	11075054		Polyketides	Linear polyketides		CC(=O)C(C)CCCCCC1C=CC(=O)O1	[247.13, 124.09, 247.1, 229.08, 201.09]	1.20919e+07	1.30491e+07	1.32226e+07	1.32768e+07	1.27103e+07	1.46994e+07	1.49559e+07	1.72174e+07	1.75755e+07	1.57513e+07	1.24772e+07	0.0379231	1.28702e+07	None
M247T988	247.165	16.4624	C16H24O3	15.4	Oxacyclohexadeca-3,11,13-trien-2-one, 6-hydroxy-16-methyl-	[M-H2O+H]+	0.9846	75528938		Polyketides	Macrolides	Polyene macrolides	CC1C/C=C/C=C\CCCCC(O)C/C=C/C(=O)O1	[124.09, 247.16, 148.09, 83.06, 107.06]	9.09646e+06	1.273e+07	1.37093e+07	1.41631e+07	1.43184e+07	3.75537e+07	4.84021e+06	4.26292e+07	4.24527e+07	3.93128e+07	2.88751e+07	0.168925	1.28034e+07	None
M247T748_2	247.168	12.466	C16H24O3	5.4	Brefeldin C	[M+H-H2O]+	0.9397	124544298	73899-78-2	Polyketides	Macrolides	Macrolide lactones	C[C@@H]1CCC/C=C/[C@H]2CCC[C@@H]2[C@@H](O)/C=C/C(=O)O1	[247.17, 201.16, 145.1, 107.08, 119.08]	1.36635e+07	9.15822e+06	1.35049e+07	1.299e+07	1.4592e+07	2.39592e+07	4.44904e+07	2.3338e+07	3.03952e+07	2.54165e+07	4.69946e+07	0.164812	1.27817e+07	None
M247T577	247.168	9.6244	C16H28O5	6	(5E)-2-Heptyl-3,4,7-trihydroxy-2,3,4,7,8,9-hexahydrooxecin-10-one	[M+H-3H2O]+	0.9158	23786306	1485029-38-6	Polyketides	Macrolides	Macrolide lactones	CCCCCCCC1OC(=O)CCC(O)/C=C/C(O)C1O	[247.17, 187.15, 119.08, 105.07, 145.1]	1.17919e+07	1.36558e+07	1.33599e+07	1.25713e+07	1.24379e+07	6.47688e+07	6.10166e+07	5.15306e+07	7.65488e+07	5.3808e+07	6.3671e+07	0.0586157	1.27634e+07	None
M253T635	253.048	10.5865	C15H10O5	5.4	1,10-Dihydroxy-3-methyldibenzo[b,e]oxepine-6,11-dione	[M+H-H2O]+	0.997	75528775	1796987-19-3	Polyketides	Xanthones	Methyl xanthones	Cc1cc(O)c2c(=O)c3c(O)cccc3c(=O)oc2c1	[253.05, 197.06, 225.05, 169.06, 253.19]	1.25185e+07	1.24231e+07	1.25171e+07	1.16853e+07	1.21436e+07	4.83716e+07	5.05519e+07	6.53228e+07	3.87203e+07	3.44774e+07	3.93842e+07	0.0289405	1.22575e+07	None
M255T648	255.064	10.7923	C15H10O4	5.3	Chrysophanol	[M+H]+	0.9899	10208	481-74-3	Polyketides	Polycyclic aromatic polyketides	Anthraquinones and anthrones	Cc1cc(O)c2c(c1)C(=O)c1cccc(O)c1C2=O	[255.06, 209.06, 227.07, 181.06, 255.21]	1.2846e+07	1.05245e+07	1.19651e+07	1.26854e+07	1.10607e+07	8.65224e+06	8.62312e+06	8.9494e+06	8.52103e+06	8.78757e+06	7.90157e+06	0.0854438	1.18164e+07	None
M257T538	257.189	8.97253	C18H28O3	5.3	4-Hydroxy-6-[2-(2-methyl-1,2,4a,5,6,7,8,8a-octahydronaphthalen-1-yl)ethyl]oxan-2-one	[M+H-2H2O]+	0.8611	45359535	1212134-02-5	Polyketides	Cyclic polyketides	Monacolins and Monacolin derivatives	CC1C=CC2CCCCC2C1CCC1CC(O)CC(=O)O1	[257.19, 131.08, 145.1, 117.07, 239.18]	1.12196e+07	1.14164e+07	1.08048e+07	1.14696e+07	1.14702e+07	0	0	0	1.33571e+06	245393	0	0.0250893	1.12761e+07	None
M259T302	259.059	5.02733	C16H14O7	5.4	Antibiotic AGI-B4	[M+H-C2H4O2]+	0.9951	9948883	359828-18-5	Polyketides	Xanthones	Methyl xanthones	COC(=O)C1c2c(oc3cc(CO)cc(O)c3c2=O)C=CC1O	[259.06, 213.05, 241.05, 259.09, 185.06]	1.12964e+07	1.09755e+07	1.10205e+07	1.08991e+07	1.12449e+07	3.68296e+07	3.58005e+07	3.05272e+07	3.209e+07	2.96784e+07	4.0308e+07	0.0156837	1.10873e+07	None
M259T409	259.059	6.82379	C14H10O5	5.4	5,6-dimethoxynaphtol[2,3-b]furan-4,9-dione	[M+H]+	0.9953	364108	166448-18-6	Polyketides	Naphthalenes	Naphthoquinones	COc1ccc2c(c1OC)C(=O)c1ccoc1C2=O	[259.06, 213.05, 241.05, 185.06, 260.06]	1.01696e+07	1.20212e+07	1.2428e+07	1.1387e+07	9.32628e+06	1.87665e+07	1.60012e+07	2.39081e+07	2.87372e+07	1.48077e+07	3.11331e+07	0.116957	1.10664e+07	None
M271T635	271.059	10.5812	C15H10O5	5	Henine	[M+H]+	0.9971	10163	478-08-0	Polyketides	Polycyclic aromatic polyketides	Anthraquinones and anthrones	O=C1c2ccccc2C(=O)c2c1cc(O)c(CO)c2O	[253.05, 271.06, 225.05, 197.06, 271.2]	7.89069e+06	1.13061e+07	8.59887e+06	1.07079e+07	1.07869e+07	2.9711e+07	7.79276e+07	4.22477e+07	4.56282e+07	5.80765e+07	5.19324e+07	0.153321	9.85811e+06	None
M271T648_1	271.059	10.7922	C15H10O5	4.9	Aloe emodin	[M+H]+	0.7311	10207	481-72-1	Polyketides	Polycyclic aromatic polyketides	Anthraquinones and anthrones	O=C1c2cccc(O)c2C(=O)c2c(O)cc(CO)cc21	[271.06, 241.05, 225.05, 272.07, 253.05]	7.04824e+06	9.84308e+06	9.73055e+06	1.07862e+07	1.14823e+07	3.35234e+07	6.21846e+07	5.94218e+07	3.08404e+07	6.45314e+07	4.11236e+07	0.172493	9.77807e+06	None
M273T410	273.074	6.83762	C13H14O5	4.2	Citrinin	[M+Na]+	0.9831	54680783	518-75-2	Polyketides	Chromanes	Azaphilones	CC1=C2C(=CO[C@H](C)[C@H]2C)C(=O)C(C(=O)O)=C1O	[273.07, 255.06, 273.18, 227.07, 230.06]	9.78112e+06	7.43612e+06	7.78391e+06	1.08718e+07	1.116e+07	4.14101e+07	3.31097e+07	3.63153e+07	3.98951e+07	3.76824e+07	4.95167e+07	0.183189	9.4066e+06	None
M273T810	273.074	13.5006	C15H12O5	4.4	3-(2,6-Dihydroxyphenyl)-4-hydroxy-6-methylphthalide	[M+H]+	0.9948	23789045	1083198-53-1	Polyketides	Cyclic polyketides	Phthalide derivatives	Cc1cc(O)c2c(c1)C(=O)OC2c1c(O)cccc1O	[273.07, 255.06, 227.07, 199.07, 230.06]	9.95497e+06	9.32711e+06	9.00094e+06	9.24616e+06	9.49985e+06	2.13463e+07	1.51346e+07	1.63963e+07	1.31513e+07	2.01768e+07	1.26279e+07	0.0378145	9.40581e+06	None
M275T675	275.163	11.2479	C17H24O4	5.3	Lasiodiplodin	[M+H-H2O]+	0.7381	602765	32885-81-7	Polyketides	Macrolides	Zearalenones	COc1cc(O)cc2c1C(=O)OC(C)CCCCCCC2	[177.09, 137.06, 275.16, 163.07, 275.2]	7.32755e+06	1.02525e+07	8.89936e+06	9.98056e+06	9.35089e+06	5.51395e+07	4.14405e+07	4.22452e+07	9.79839e+07	1.38472e+08	6.67443e+07	0.125979	9.16217e+06	None
M277T217	277.033	3.61527	C12H8F2O4	15.8	5-[(2,4-Difluorophenoxy)methyl]-2-furoic acid	[M+Na]+	0.9315	4715124	832740-42-8	Polyketides			O=C(O)c1ccc(COc2ccc(F)cc2F)o1	[277.03, 259.02, 231.03, 187.04, 215.03]	8.66813e+06	9.11992e+06	7.93741e+06	9.44067e+06	9.97824e+06	5.29212e+06	1.30099e+07	1.56198e+07	5.16925e+06	5.82775e+06	1.12106e+06	0.0858016	9.02888e+06	None
M285T666	285.038	11.1004	C15H8O6	5.3	Rhein	[M+H]+	0.9627	10168	478-43-3	Polyketides	Polycyclic aromatic polyketides	Anthraquinones and anthrones	O=C(O)c1cc(O)c2c(c1)C(=O)c1cccc(O)c1C2=O	[285.04, 241.05, 286.05, 267.03, 285.07]	8.51618e+06	1.02303e+07	7.24885e+06	7.57699e+06	8.85729e+06	3.18838e+07	7.02222e+07	7.88656e+07	3.48517e+06	1.67346e+07	2.31656e+07	0.138661	8.48592e+06	None
M287T550	287.054	9.1631	C15H10O6	4.8	Calyxanthone	[M+H]+	0.9927	23902332	98973-45-6	Polyketides	Xanthones	Methyl xanthones	Cc1cc(O)c2c(=O)c3c(C(=O)O)cc(O)cc3oc2c1	[269.04, 287.05, 185.06, 213.05, 270.05]	9.13499e+06	8.30423e+06	8.68102e+06	7.84733e+06	7.37452e+06	5.85063e+06	4.60538e+06	4.29735e+06	4.96548e+06	4.53209e+06	6.80766e+06	0.0833279	8.26842e+06	None
M289T709_1	289.178	11.815	C18H28O5	5	Hymeglusin	[M+H-2H2O]+	0.9673	6440895	29066-42-0	Polyketides	Linear polyketides	Open-chain polyketides	CC(=C\C(=O)O)/C=C(\C)C[C@H](C)CCCC[C@H]1OC(=O)[C@@H]1CO	[289.18, 159.08, 271.17, 57.03, 119.08]	7.56331e+06	8.84034e+06	8.561e+06	7.2109e+06	8.13833e+06	2.56243e+07	5.02869e+07	4.39925e+07	2.35518e+07	1.27632e+07	3.26166e+07	0.0839748	8.06278e+06	None
M291T328	291.085	5.46098	C15H18O8	4.8	3-[5-(3,4-dihydroxy-4-methyl-5-oxooxolan-2-yl)-2-hydroxy-4-methoxyphenyl]propanoic acid	[M+H-2H2O]+	0.7129	45360164	1212148-58-7	Polyketides			COc1cc(O)c(CCC(=O)O)cc1C1OC(=O)C(C)(O)C1O	[291.08, 227.07, 273.07, 245.08, 255.06]	7.43579e+06	8.93117e+06	6.64599e+06	8.86161e+06	8.20786e+06	1.28388e+06	250471	359906	3.01833e+06	2.07307e+06	2.54444e+06	0.121632	8.01648e+06	None
M297T947	297.081	15.7795	C8H24O4Si4	4.7	Tetracyclomethicone	[M+H]+	0.8733	11169	556-67-2	Polyketides			C[Si]1(C)O[Si](C)(C)O[Si](C)(C)O[Si](C)(C)O1	[299.06, 283.03, 267.0, 281.05, 116.05]	7.60946e+06	8.4342e+06	7.28616e+06	8.13394e+06	7.48761e+06	4.63831e+07	4.43383e+07	6.40244e+07	1.03975e+08	4.84108e+07	5.15274e+07	0.0612656	7.79027e+06	None
M297T146	297.143	2.4255	C13H22O6	14.5	NCGC00381119-01	[M+Na]+	0.8621	44715247		Polyketides			CC(=O)CC1CCC(C(C)C(=O)OCC(O)CO)O1	[297.14, 84.08, 96.04, 126.05, 130.09]	8.35336e+06	7.4627e+06	7.23557e+06	7.21844e+06	8.67483e+06	7.62811e+06	1.08652e+07	1.98429e+07	1.24502e+07	1.33946e+07	9.93366e+06	0.0871112	7.78898e+06	None
M301T314_1	301.069	5.23877	C16H12O6	6	Fallacinol	[M+H]+	0.9506	3083633	569-05-1	Polyketides	Polycyclic aromatic polyketides	Anthraquinones and anthrones	COc1cc(O)c2c(c1)C(=O)c1cc(CO)cc(O)c1C2=O	[301.07, 258.05, 255.06, 283.06, 227.07]	7.74118e+06	8.29123e+06	6.11185e+06	8.29002e+06	7.98457e+06	3.42344e+07	8.99981e+07	1.2627e+08	2.28225e+07	2.13036e+07	3.83234e+07	0.118232	7.68377e+06	None
M301T68	301.149	1.13013	C18H22O5	18.3	Zearalenone	[M+H-H2O]+	0.913	5281576	17924-92-4	Polyketides	Macrolides	Zearalenones	C[C@H]1CCCC(=O)CCC/C=C/c2cc(O)cc(O)c2C(=O)O1	[301.15, 196.11, 70.06, 259.14, 74.06]	7.7525e+06	7.83734e+06	6.76626e+06	7.71858e+06	8.03664e+06	3.72456e+07	5.11073e+07	3.54691e+07	1.7684e+07	9.90297e+06	4.58654e+07	0.0648365	7.62227e+06	Into_Tissues
M305T57_1	305.133	0.949292	C17H22O6	18.4	8-Hydroxy-3-(7-hydroxyheptyl)-6-oxo-3,4-dihydroisochromene-7-carboxylic acid	[M+H-H2O]+	0.9215	129008974	2108575-17-1	Polyketides	Chromanes	Azaphilones	O=C(O)C1=C(O)C2=COC(CCCCCCCO)CC2=CC1=O	[305.13, 227.1, 287.12, 191.08, 149.07]	5.95791e+06	7.21315e+06	6.82705e+06	8.74024e+06	9.02026e+06	2.32769e+07	2.46883e+07	2.62041e+07	2.34073e+07	2.09081e+07	2.51278e+07	0.172009	7.55172e+06	None
M311T104	311.072	1.72522	C12H16O8	5.9	Dianthoside	[M+Na]+	0.7794	5316639	20847-13-6	Polyketides	Cyclic polyketides	4-pyrone derivatives	Cc1occc(=O)c1O[C@@H]1O[C@H](CO)[C@@H](O)[C@H](O)[C@H]1O	[311.07, 311.13, 293.12, 265.12, 120.08]	7.12519e+06	6.84214e+06	8.00408e+06	7.11609e+06	6.97576e+06	0	2.04999e+06	1.03467e+07	0	0	0	0.0634116	7.21266e+06	None
M317T314	317.086	5.2351	C20H16O6	18.9	5,8-Dihydro-4H-spiro[4a,8a-epoxynaphthalene-1,2'-naphtho[1,8-de][1,3]dioxine]-4,5,8-triol	[M+H-2H2O]+	0.771	23815359	1214080-52-0	Polyketides	Naphthalenes	Spirodioxynaphthalenes	OC1C=CC(O)C23OC12C(O)C=CC31Oc2cccc3cccc(c23)O1	[317.09, 202.1, 273.1, 271.11, 175.09]	6.54506e+06	5.52748e+06	7.05239e+06	7.53933e+06	8.13575e+06	2.61113e+07	2.38802e+07	2.72795e+07	0	3.14978e+07	2.10054e+07	0.142792	6.96e+06	None
M319T753	319.116	12.557	C17H18O6	4.6	Agarotetrol	[M+H]+	0.7288	13606036	69809-22-9	Polyketides			O=c1cc(CCc2ccccc2)oc2c1C(O)C(O)C(O)C2O	[301.11, 319.12, 273.11, 257.12, 283.09]	6.92317e+06	6.71442e+06	7.6402e+06	6.35504e+06	6.08576e+06	2.01073e+07	2.71821e+07	3.03505e+07	1.40578e+07	1.87016e+07	4.29145e+07	0.0883742	6.74372e+06	None
M369T493	369.095	8.21912	C18H18O7	1.6	1,2-Secotrypacidin	[M+Na]+	0.9773	23872041	10056-14-1	Polyketides	Aromatic polyketides	Benzophenones	COC(=O)c1cc(O)cc(OC)c1C(=O)c1c(O)cc(C)cc1OC	[369.09, 337.07, 267.06, 309.07, 239.07]	4.04615e+06	4.76765e+06	4.50236e+06	3.24612e+06	4.93813e+06	2.04482e+06	3.86407e+06	3.39739e+06	2.64933e+06	1.69098e+06	1.74425e+06	0.157809	4.30009e+06	None
M371T1007	371.099	16.785	C10H30O5Si5	5.3	Decamethylcyclopentasiloxane	[M+H]+	0.8199	10913	541-02-6	Polyketides			C[Si]1(C)O[Si](C)(C)O[Si](C)(C)O[Si](C)(C)O[Si](C)(C)O1	[91.06, 355.07, 285.01, 73.05, 268.98]	4.42089e+06	4.21622e+06	3.43191e+06	5.22272e+06	4.04554e+06	4.68851e+07	3.91591e+07	4.05957e+07	2.75189e+07	2.69794e+07	2.79763e+07	0.152139	4.26746e+06	None
M397T379	397.254	6.3104	C22H38O7	11.9	2-[5-[2-[2-[5-(2-Hydroxybutyl)oxolan-2-yl]propanoyloxy]butyl]oxolan-2-yl]propanoic acid	[M+H-H2O]+	0.998	23872033	1137410-34-4	Polyketides	Polyethers	Macrotetrolides	CCC(O)CC1CCC(C(C)C(=O)OC(CC)CC2CCC(C(C)C(=O)O)O2)O1	[397.25, 397.2, 398.26, 397.11, 397.39]	4.2497e+06	4.40659e+06	3.45036e+06	3.3341e+06	3.17957e+06	1.71495e+07	1.85715e+07	1.71178e+07	1.88234e+07	1.33989e+07	1.13795e+07	0.151043	3.72406e+06	None
M397T381_2	397.304	6.35578	C23H40O5	22.6	Radiclonic acid	[M+H]+	0.7347	45359249	49620-14-6	Polyketides	Linear polyketides	Open-chain polyketides	CCC(C)CC(C)CC(CO)CC(C)/C=C(C)/C=C(/CC(C)C(=O)O)C(=O)O	[379.29, 397.31, 72.08, 361.28, 81.07]	3.87146e+06	4.02323e+06	3.55079e+06	3.75886e+06	3.26815e+06	5.24229e+06	7.10751e+06	1.06313e+07	4.02795e+06	3.29821e+06	2.80053e+06	0.0796004	3.6945e+06	None
M435T490	435.284	8.16993	C25H38O6	20.7	Rasfonin	[M+H]+	0.8544	45782854	303156-68-5	Polyketides	Linear polyketides	Open-chain polyketides	C/C=C(\C)C[C@H](C)C[C@H](C)[C@H]1OC(=O)C=CC1OC(=O)/C=C/C(C)=C/[C@@H](CO)CCO	[435.29, 114.09, 417.27, 376.25, 131.12]	3.22318e+06	3.27185e+06	3.23651e+06	3.29954e+06	3.05065e+06	3.15301e+07	1.15853e+07	1.54823e+07	3.17228e+07	1.62508e+07	3.1043e+07	0.0302674	3.21635e+06	None
M443T216	443.152	3.59238	C22H28O7	11.5	Asteltoxin C	[M+K]+	0.816	75368719		Polyketides	Linear polyketides	Linear polyenes	COc1cc(=O)oc(/C=C/C=C/C=C/[C@H]2O[C@H]3O[C@H](C)[C@](C)(O)[C@@]3(C)[C@H]2O)c1C	[443.15, 235.06, 205.05, 323.11, 425.14]	3.09388e+06	3.04493e+06	3.1715e+06	3.21928e+06	3.09218e+06	2.09229e+07	2.34274e+07	2.57186e+07	8.62699e+06	1.1076e+07	1.29738e+07	0.0223515	3.12436e+06	None
M453T756_1	453.165	12.6009	C22H28O10	23.3	5-O-Methylvisammioside	[M+H]+	0.9973	21670038	84272-85-5	Polyketides	Chromanes	Chromones	COc1c2c(cc3oc(C)cc(=O)c13)O[C@H](C(C)(C)O[C@@H]1O[C@H](CO)[C@@H](O)[C@H](O)[C@H]1O)C2	[453.16, 50.35, 454.17, 453.33, 453.0]	2.78053e+06	2.8982e+06	3.65761e+06	2.78709e+06	3.00865e+06	2.25002e+07	4.59006e+07	1.87798e+07	1.88789e+07	4.67126e+07	8.26556e+07	0.120604	3.02641e+06	None
M529T514	529.129	8.56235	C26H24O12	10	(1S)-1,5-Anhydro-2-O-(4-hydroxybenzoyl)-1-(2,4,6-trihydroxy-3-(4-hydroxybenzoyl)phenyl)-D-glucitol	[M+H]+	0.9668	45782914	1039020-94-4	Polyketides	Phloroglucinols	Acyl phloroglucinols	O=C(O[C@H]1[C@H](c2c(O)cc(O)c(C(=O)c3ccc(O)cc3)c2O)O[C@H](CO)[C@@H](O)[C@@H]1O)c1ccc(O)cc1	[529.13, 529.33, 367.08, 58.79, 528.32]	2.31387e+06	2.86049e+06	2.66962e+06	2.40791e+06	2.726e+06	8.81875e+06	6.38737e+06	1.16953e+07	1.03956e+07	7.44014e+06	1.62031e+07	0.0876964	2.59558e+06	None
M565T1046	565.241	17.4285	C53H78O24	24.2	(2S,3S)-2-[(2S,4R,5R,6R)-4-[(4R,5S,6R)-4-[(2S,4S,5R,6R)-4,5-Dihydroxy-4,6-dimethyloxan-2-yl]oxy-5-hydroxy-6-methyloxan-2-yl]oxy-5-hydroxy-6-methyloxan-2-yl]oxy-3-[(1S,3S,4R)-3,4-dihydroxy-1-methoxy-2-oxopentyl]-6-[(2S,4R,5R,6R)-4-[(2S,4R,5S,6R)-4,5-dihydroxy-6-methyloxan-2-yl]oxy-5-methoxy-6-methyloxan-2-yl]oxy-8,9-dihydroxy-7-methyl-3,4-dihydro-2H-anthracen-1-one	[M+H-C25H42O12]+	0.9381	56773902		Polyketides			CO[C@H](C(=O)[C@@H](O)[C@@H](C)O)[C@@H]1Cc2cc3cc(O[C@H]4C[C@@H](O[C@H]5C[C@@H](O)[C@H](O)[C@@H](C)O5)[C@H](OC)[C@@H](C)O4)c(C)c(O)c3c(O)c2C(=O)[C@H]1O[C@H]1C[C@@H](OC2C[C@@H](O[C@H]3C[C@](C)(O)[C@H](O)[C@@H](C)O3)[C@@H](O)[C@@H](C)O2)[C@H](O)[C@@H](C)O1	[565.24, 503.24, 521.25, 282.28, 420.23]	2.5652e+06	2.52642e+06	2.40136e+06	2.16877e+06	2.46174e+06	2.65471e+07	2.62046e+07	2.64558e+07	2.48664e+07	1.32181e+07	1.31121e+07	0.0643903	2.4247e+06	None
M597T351	597.177	5.84665	C27H32O15	6.1	Cassiaside C	[M+H]+	0.9657	503733	119170-52-4	Polyketides	Xanthones	Methyl xanthones	COc1cc(O[C@@H]2O[C@H](CO[C@@H]3O[C@H](CO)[C@@H](O)[C@H](O)[C@H]3O)[C@@H](O)[C@H](O)[C@H]2O)c2c(O)c3c(=O)cc(C)oc3cc2c1	[273.07, 85.03, 315.08, 285.07, 297.07]	2.45395e+06	2.52645e+06	2.19928e+06	2.3459e+06	2.30824e+06	4.39705e+07	4.46616e+07	2.78362e+07	5.56991e+07	2.90415e+07	2.33445e+07	0.0538649	2.36676e+06	None
M601T974	601.203	16.2316	C32H34O10	3.2	ES-242-4	[M+Na]+	0.9872	10257591		Polyketides	Naphthalenes	Bisnaphthalenes	COc1cc(OC)c2c(O)c3c(c(-c4c5c(c(O)c6c(OC)cc(OC)cc46)CO[C@@H](C)[C@H]5O)c2c1)[C@H](O)[C@H](C)OC3	[601.2, 89.06, 133.09, 66.8, 71.09]	2.32137e+06	2.21835e+06	2.4606e+06	2.69898e+06	1.95149e+06	1.27526e+07	1.04278e+07	1.29654e+07	7.47775e+06	6.63787e+06	9.82721e+06	0.119281	2.33016e+06	None
M139T255	139.038	4.24648	C13H10Cl2O4	8.1	Methyl 5-[(2,4-dichlorophenoxy)methyl]-2-furoate	[M+H-C6H4Cl2O]+	0.9991	919751	364625-05-8	Polyketides+Shikimates and Phenylpropanoids			COC(=O)c1ccc(COc2ccc(Cl)cc2Cl)o1	[139.04, 121.03, 140.04, 65.04, 111.04]	1.69747e+08	1.61942e+08	1.5151e+08	1.56621e+08	1.61523e+08	1.85725e+07	2.35265e+07	2.71023e+07	2.48378e+07	4.5134e+07	2.351e+07	0.0423465	1.60268e+08	None
M331T630	331.079	10.5004	C17H14O7	7.1	Aurantio-obtusin	[M+H]+	0.9848	155011	67979-25-3	Polyketides+Shikimates and Phenylpropanoids	Coumarins+Polycyclic aromatic polyketides	Anthraquinones and anthrones+Simple coumarins	COc1c(O)cc2c(c1O)C(=O)c1c(cc(C)c(O)c1OC)C2=O	[331.08, 298.05, 316.06, 270.05, 242.06]	6.63079e+06	6.20347e+06	5.67901e+06	6.53059e+06	6.0136e+06	2.94159e+07	2.26454e+07	2.79257e+07	1.97732e+07	9.36887e+06	2.19366e+07	0.0623724	6.2115e+06	None
M125T266	125.059	4.42943	C17H22O2	6.5	5-Methyl-4-[(1R,6R)-3-methyl-6-(1-methylethenyl)-2-cyclohexen-1-yl]-1,3-benzenediol	[M+H-C10H14]+	0.9295	45073499	317321-41-8	Polyketides+Terpenoids	Meroterpenoids	Cannabinoids	C=C(C)[C@@H]1CCC(C)=C[C@H]1c1c(C)cc(O)cc1O	[125.06, 125.07, 126.05, 83.06, 107.05]	2.38484e+08	2.26296e+08	2.43719e+08	2.45815e+08	2.40357e+08	1.89049e+08	1.83661e+08	1.89981e+08	1.80906e+08	1.90469e+08	2.03757e+08	0.0318875	2.38934e+08	None
M137T811	137.059	13.5176	C17H22O2	6.4	Cannabidiorcol	[M+H-C9H14]+	0.9969	16657068	35482-50-9	Polyketides+Terpenoids	Meroterpenoids	Cannabinoids	C=C(C)[C@@H]1CCC(C)=C[C@H]1c1c(O)cc(C)cc1O	[137.06, 137.04, 109.06, 81.07, 137.1]	1.78608e+08	1.67067e+08	1.3183e+08	1.71388e+08	1.68998e+08	0	0	0	0	0	0	0.111741	1.63578e+08	None
M207T638	207.064	10.6253	C25H32O8	5.4	3,6-Dihydroxy-13-methoxy-5,5,7a,9,14b-pentamethyl-2,3,7,7a,10,14,14a,14b-octahydro-6H-3,5a-epoxyfuro[3,4-i]oxepino[4,3-a]xanthen-12(1H,5H)-one	[M+H-C14H22O4]+	0.8353	45359515		Polyketides+Terpenoids	Meroterpenoids	Tetraketide meroterpenoids	COc1c2c(c(C)c3c1C(=O)OC3)OC1(C)CC(O)C34OC(O)(CCC3(C)C1C2)OC4(C)C	[207.06, 177.05, 159.04, 103.05, 91.05]	2.50942e+07	2.52165e+07	2.63311e+07	2.4253e+07	2.29949e+07	9.83304e+06	1.24649e+07	2.58971e+07	1.26429e+07	6.09512e+06	1.68275e+07	0.0500812	2.47779e+07	None
M221T321	221.152	5.34457	C21H30O2	4.9	CAY10429	[M+H-C7H10]+	0.9686	89949	22972-55-0	Polyketides+Terpenoids	Meroterpenoids	Cannabinoids	C=C(C)[C@@H]1CCC(C)=C[C@H]1c1c(O)cc(O)cc1CCCCC	[221.15, 95.05, 67.05, 93.07, 81.07]	1.4941e+07	2.17023e+07	1.60313e+07	2.0927e+07	1.99734e+07	268195	1.12455e+06	1.17712e+06	1.16499e+06	0	0	0.16217	1.8715e+07	None
M289T282	289.069	4.70078	C35H46O9	5.7	Asperphenalenone E	[M+H-C20H34O3]+	0.9748	44715165	2170730-35-3	Polyketides+Terpenoids			C/C(=C\CC/C(C)=C/CC1(O)C(=O)c2c(O)cc(C)c3c(O)c(C)c(O)c(c23)C1=O)CC/C=C(\CO)CCC(O)C(C)(C)O	[289.07, 243.06, 139.04, 215.07, 271.06]	8.51055e+06	8.22303e+06	8.01393e+06	8.23813e+06	7.8292e+06	1.5546e+07	6.92403e+06	9.55569e+06	7.49629e+06	4.75888e+06	6.07868e+06	0.0314533	8.16297e+06	None
M297T100	297.143	1.65873	C19H20O3	19	Cryptotanshinone	[M+H]+	0.9725	160254	35825-57-1	Polyketides+Terpenoids	Naphthalenes+Diterpenoids	Abietane diterpenoids+Naphthoquinones	C[C@H]1COC2=C1C(=O)C(=O)c1c2ccc2c1CCCC2(C)C	[297.14, 84.08, 126.05, 86.1, 130.09]	7.13492e+06	9.11517e+06	8.44752e+06	8.67147e+06	5.47907e+06	1.0028e+07	2.88224e+07	4.25665e+07	1.11091e+07	1.07241e+07	2.00505e+07	0.190173	7.76963e+06	None
M321T332	321.179	5.5363	C22H24O2	18	(R,R)-THC	[M+H]+	0.7162	446849	221368-54-3	Polyketides+Terpenoids	Meroterpenoids	Cannabinoids	CC[C@@H]1Cc2cc(O)ccc2C2=C1c1ccc(O)cc1C[C@H]2CC	[321.18, 196.1, 126.09, 83.08, 178.09]	6.64602e+06	7.35643e+06	5.91589e+06	5.93831e+06	7.15444e+06	770426	6.22063e+06	7.46493e+06	358873	1.0495e+06	3.46825e+06	0.101252	6.60222e+06	None
M439T319	439.184	5.31357	C25H26O7	20.8	2-[3-(3,7-Dimethylocta-2,6-dienyl)-2,6-dihydroxybenzoyl]-5-formyl-3-hydroxybenzoic acid	[M+H]+	0.761	38361957	1083202-35-0	Polyketides+Terpenoids	Meroterpenoids		CC(C)=CCC/C(C)=C/Cc1ccc(O)c(C(=O)c2c(O)cc(C=O)cc2C(=O)O)c1O	[439.18, 137.06, 422.16, 72.08, 201.05]	3.45347e+06	3.12805e+06	3.37106e+06	2.95489e+06	2.97227e+06	3.51111e+07	4.78156e+07	4.15436e+07	4.6034e+07	2.89219e+07	4.225e+07	0.0717536	3.17595e+06	None
M529T504	529.291	8.40265	C32H44O10	21.6	7-Hydroxy-10-(2-hydroxypropan-2-yl)-2,2a,4,7b,13a-pentamethyl-6-oxo-2a,3,4,6,7,7a,7b,8,9,10,11a,12,13,13a-tetradecahydro-2H-oxeto[2',3':1,5]cyclopenta[1,2-h]pyrano[3,2-a]xanthene-3,8-diyl diacetate	[M+H-C2H4O2]+	0.9611	102571673		Polyketides+Terpenoids	Meroterpenoids	Other polyketide meroterpenoids	CC(=O)OC1CC(C(C)(C)O)OC2CCC3(C)OC4=C(C(=O)C=C5C(C)C(OC(C)=O)C6(C)C(C)OC546)C(O)C3C12C	[529.29, 368.22, 397.18, 386.23, 116.07]	2.56916e+06	2.68842e+06	2.49497e+06	2.38195e+06	2.79348e+06	3.41505e+07	3.13519e+07	2.62293e+07	9.22487e+07	1.36983e+07	3.2952e+07	0.0622864	2.5856e+06	None
M655T933	655.33	15.5442	C38H48O8	9	TETRAHYDROGAMBOGIC ACID	[M+Na]+	0.9941	9917275		Polyketides+Terpenoids	Meroterpenoids	Polyprenylated cyclic polyketides (Hop meroterpenoids)	CC(C)=CCCC1(C)C=Cc2c(O)c3c(c(CC=C(C)C)c2O1)OC12C(CC4CC1C(C)(C)OC2(CC=C(C)C(=O)O)C4O)C3=O	[655.33, 72.82, 656.33, 655.04, 655.62]	2.49425e+06	2.04073e+06	2.13501e+06	2.20288e+06	1.51779e+06	1.71967e+07	1.78657e+07	1.00404e+07	9.70066e+06	8.09462e+06	1.5543e+07	0.171373	2.07813e+06	None
M195T217	195.027	3.62352	C15H12O7	7.1	Taxifolin	[M+H-C6H6O2]+	0.9897	439533	98006-93-0	Shikimates and Phenylpropanoids	Flavonoids	Dihydroflavonols	O=C1c2c(O)cc(O)cc2O[C@H](c2ccc(O)c(O)c2)[C@H]1O	[195.03, 149.02, 195.09, 151.04, 105.03]	1.45834e+09	1.54476e+09	1.2067e+09	1.45557e+09	1.5151e+09	0	0	0	0	0	303505	0.0931267	1.43609e+09	None
M359T705_2	359.11	11.7425	C19H18O7	5.7	2-(2,4-dimethoxyphenyl)-5-hydroxy-7,8-dimethoxyflavone	[M+H]+	0.972	14307943	123316-61-0	Shikimates and Phenylpropanoids	Flavonoids	Flavones	COc1ccc(-c2cc(=O)c3c(O)cc(OC)c(OC)c3o2)c(OC)c1	[359.11, 326.08, 329.06, 255.06, 283.06]	9.65051e+08	1.01139e+09	1.09041e+09	1.06075e+09	9.91105e+08	0	0	0	0	0	1.33823e+06	0.0499906	1.02374e+09	None
M345T734_1	345.094	12.2306	C18H16O7	7.8	Eupatrin	[M+H]+	0.9698	162464	41365-32-6	Shikimates and Phenylpropanoids	Flavonoids	Flavones	COc1cc(-c2cc(=O)c3c(O)c(OC)c(OC)cc3o2)ccc1O	[345.09, 312.06, 330.07, 315.05, 254.06]	2.33762e+08	2.57067e+08	2.71543e+08	2.83857e+08	2.61039e+08	1.40826e+06	935450	2.82845e+06	8.6283e+06	8.33265e+06	1.91654e+06	0.0712975	2.61454e+08	None
M373T801_2	373.126	13.3538	C20H20O7	8.5	Tangeritin	[M+H]+	0.9805	68077	481-53-8	Shikimates and Phenylpropanoids	Flavonoids	Flavones	COc1ccc(-c2cc(=O)c3c(OC)c(OC)c(OC)c(OC)c3o2)cc1	[373.13, 343.08, 300.06, 340.09, 325.07]	4.84212e+08	4.73347e+08	4.3388e+08	4.57705e+08	4.15057e+08	1.37473e+06	1.92624e+06	7.53809e+06	986990	2.22233e+06	1.74301e+06	0.0626097	4.5284e+08	None
M91T377	91.0537	6.28907	C7H8O	6.1	Phenylcarbinol	[M+H-H2O]+	0.9996	244	100-51-6	Shikimates and Phenylpropanoids			OCc1ccccc1	[91.05, 65.04, 92.06, 91.04, 91.07]	6.10766e+09	5.83021e+09	5.60553e+09	5.14892e+09	6.19116e+09	1.3986e+07	2.47263e+07	2.57123e+07	1.47344e+07	1.11252e+07	2.58539e+07	0.0728075	5.7767e+09	None
M108T51	108.043	0.857545	C11H11NO3S2	7	N-(4-Hydroxyphenyl)-N-methylthiophene-2-sulfonamide	[M+H-C5H6S2O2]+	0.8503	2497434	790232-16-5	Shikimates and Phenylpropanoids			CN(c1ccc(O)cc1)S(=O)(=O)c1cccs1	[108.04, 126.05, 81.03, 53.04, 109.03]	6.25282e+08	6.07638e+08	7.65998e+08	7.08483e+08	6.76422e+08	1.26611e+07	1.76023e+07	2.00737e+07	1.70073e+07	1.35331e+07	1.57958e+07	0.0946069	6.76765e+08	None
M111T252	111.043	4.19877	C7H6O3	7.1	2,6-Dihydroxybenzaldehyde	[M+H-CO]+	0.9991	10285801	387-46-2	Shikimates and Phenylpropanoids	Phenolic acids (C6-C1)	Shikimic acids and derivatives+Simple phenolic acids	O=Cc1c(O)cccc1O	[111.04, 65.04, 112.05, 93.03, 121.04]	5.50197e+08	5.59297e+08	5.75764e+08	5.41015e+08	5.40328e+08	4.49371e+08	3.96286e+08	5.43165e+08	3.02225e+08	2.26527e+08	2.53305e+08	0.0266442	5.5332e+08	None
M120T217	120.08	3.62053	C9H9NO2	6.1	Resedine	[M+H-CO2]+	0.9993	202193	60426-44-0	Shikimates and Phenylpropanoids			O=C1NCC(c2ccccc2)O1	[120.08, 103.05, 93.07, 121.08, 121.06]	2.95399e+08	1.8471e+08	3.05704e+08	2.80546e+08	2.4008e+08	2.23149e+08	2.44404e+08	2.08297e+08	2.32732e+08	2.26832e+08	3.55217e+08	0.18964	2.61288e+08	None
M121T206	121.028	3.44156	C16H14O2	6	4'-Methylflavanone	[M+H-C9H10]+	0.9978	6542093	41255-36-1	Shikimates and Phenylpropanoids	Flavonoids	Flavanones	Cc1ccc([C@@H]2CC(=O)c3ccccc3O2)cc1	[121.03, 65.04, 121.04, 111.04, 121.06]	2.82215e+08	2.61318e+08	2.33436e+08	2.36146e+08	2.88907e+08	4.45567e+06	2.07253e+07	2.77736e+07	2.20954e+06	1.50615e+06	1.86442e+06	0.0979937	2.60404e+08	None
M121T76	121.064	1.26588	C9H10O3	6.7	Dihydro-m-coumaric acid	[M+H-CH2O2]+	0.9956	91	621-54-5	Shikimates and Phenylpropanoids			O=C(O)CCc1cccc(O)c1	[121.06, 103.05, 93.07, 91.05, 95.05]	2.4325e+08	2.6476e+08	1.98512e+08	3.03105e+08	2.82511e+08	8.33277e+07	9.34204e+07	3.9462e+07	5.32046e+07	7.93805e+07	2.06561e+08	0.155222	2.58428e+08	None
M123T273	123.043	4.55553	C14H11NO3	5.8	4-Formylphenyl phenylcarbamate	[M+H-C7H5NO]+	0.9851	37621	37076-88-3	Shikimates and Phenylpropanoids			O=Cc1ccc(OC(=O)Nc2ccccc2)cc1	[95.05, 123.04, 124.04, 123.05, 77.04]	2.2222e+08	2.43964e+08	2.57196e+08	2.72651e+08	2.39622e+08	1.45351e+06	958658	2.06118e+06	7.14895e+06	6.45305e+06	1.05209e+06	0.076765	2.4713e+08	None
M131T285	131.085	4.75695	C10H12O	6.4	3-Phenylbut-2-en-1-ol	[M+H-H2O]+	0.8014	5462893	1504-54-7	Shikimates and Phenylpropanoids			C/C(=C\CO)c1ccccc1	[131.08, 86.1, 91.05, 132.1, 103.05]	1.30643e+08	2.17035e+08	1.88825e+08	2.06555e+08	2.14175e+08	1.4965e+07	2.71614e+07	2.12573e+07	1.27871e+07	1.71104e+07	9.8471e+06	0.186578	1.91446e+08	None
M137T652	137.059	10.8622	C17H16O4	6.6	Homopterocarpin	[M+H-C9H8O2]+	0.9121	454892	7678-43-5	Shikimates and Phenylpropanoids	Isoflavonoids	Pterocarpan	COc1ccc2c(c1)OC1c3ccc(OC)cc3OCC21	[137.06, 138.05, 96.04, 137.05, 109.06]	1.59193e+08	1.57867e+08	1.8784e+08	1.67626e+08	1.58057e+08	1.34247e+08	1.67254e+08	1.47733e+08	1.64075e+08	1.37494e+08	1.58101e+08	0.0770407	1.66116e+08	None
M137T502	137.059	8.3718	C10H12O4	7.1	Atraric acid	[M+H-C2H4O2]+	0.9983	78435	4707-47-5	Shikimates and Phenylpropanoids	Phenolic acids (C6-C1)	Shikimic acids and derivatives+Simple phenolic acids	COC(=O)c1c(C)cc(O)c(C)c1O	[137.06, 137.04, 109.06, 81.07, 137.09]	1.27911e+08	1.61399e+08	1.74467e+08	1.84292e+08	1.73244e+08	4.76382e+07	5.83781e+07	6.40953e+07	5.3197e+07	4.6124e+07	4.74787e+07	0.133224	1.64263e+08	None
M139T50	139.038	0.830518	C13H16O3	7.6	4-Cyclohexyloxybenzoic acid	[M+H-C6H10]+	0.9132	67317	139-61-7	Shikimates and Phenylpropanoids			O=C(O)c1ccc(OC2CCCCC2)cc1	[139.06, 95.05, 139.04, 111.04, 140.07]	1.58501e+08	1.74033e+08	1.54475e+08	1.39303e+08	1.74161e+08	1.43843e+08	1.51347e+08	9.98658e+07	8.67504e+07	1.00376e+08	9.15921e+07	0.0915102	1.60095e+08	None
M141T95_2	141.054	1.58615	C7H8O3	7.3	3-Methoxycatechol	[M+H]+	0.9928	13622	934-00-9	Shikimates and Phenylpropanoids	Phenylpropanoids (C6-C3)		COc1cccc(O)c1O	[109.03, 141.05, 81.03, 113.96, 141.07]	1.18238e+08	1.7955e+08	1.29611e+08	1.62562e+08	1.85147e+08	4.75389e+07	1.27404e+08	3.79746e+07	4.07739e+07	7.35774e+07	6.96118e+07	0.192572	1.55022e+08	None
M144T272	144.08	4.53082	C10H9N	5.8	2-Naphthalenamine	[M+H]+	0.9798	7057	91-59-8	Shikimates and Phenylpropanoids			Nc1ccc2ccccc2c1	[144.08, 98.1, 144.06, 99.04, 144.1]	1.35442e+08	1.42133e+08	1.49055e+08	1.75386e+08	1.40582e+08	3.59997e+08	2.77817e+08	2.34666e+08	2.37619e+08	2.53307e+08	1.42393e+08	0.106295	1.4852e+08	None
M147T419	147.043	6.98893	C10H8O3	6.8	(E)-Piperonylprop-2-enal	[M+H-CH2O]+	0.8552	5374493	58095-77-5	Shikimates and Phenylpropanoids			O=C/C=C/c1ccc2c(c1)OCO2	[147.04, 119.05, 147.12, 91.05, 147.08]	1.01304e+08	1.25351e+08	1.3532e+08	1.68418e+08	1.61139e+08	7.68551e+07	9.12743e+07	9.23896e+07	5.00558e+07	1.46045e+08	6.92047e+07	0.19715	1.38306e+08	None
M149T617	149.022	10.2841	C10H8O5	5.6	Fraxetin	[M+H-C2H4O2]+	0.9932	5273569	574-84-5	Shikimates and Phenylpropanoids	Coumarins	Simple coumarins	COc1cc2ccc(=O)oc2c(O)c1O	[149.02, 121.03, 65.04, 149.13, 149.09]	1.54885e+08	1.35054e+08	1.42195e+08	1.24946e+08	1.2059e+08	1.19518e+08	1.17417e+08	1.36088e+08	1.25949e+08	1.36027e+08	1.41351e+08	0.101332	1.35534e+08	None
M149T464	149.023	7.73637	C14H9ClO3	7	4-(4-Chlorobenzoyl)benzoic acid	[M+H-C6H5Cl]+	0.9565	233839	6269-37-0	Shikimates and Phenylpropanoids			O=C(O)c1ccc(C(=O)c2ccc(Cl)cc2)cc1	[149.02, 121.03, 149.13, 149.09, 93.07]	1.30922e+08	1.41235e+08	1.40602e+08	1.32212e+08	1.31961e+08	8.55693e+06	7.47186e+06	1.32144e+07	8.18919e+06	6.83687e+06	1.29412e+07	0.0375073	1.35386e+08	None
M149T317	149.059	5.27733	C9H10O3	6.5	(+)-2-Phenyllactic acid	[M+H-H2O]+	0.9901	445144	13113-71-8	Shikimates and Phenylpropanoids			C[C@@](O)(C(=O)O)c1ccccc1	[149.06, 149.02, 121.06, 103.05, 121.03]	1.30848e+08	1.50443e+08	9.37548e+07	1.47103e+08	1.54112e+08	3.98804e+07	1.786e+07	1.89537e+07	4.9378e+07	5.01031e+07	4.93282e+07	0.183664	1.35252e+08	None
M149T581_1	149.059	9.67828	C9H8O2	8.1	trans-Cinnamic acid	[M+H]+	0.8956	444539	140-10-3	Shikimates and Phenylpropanoids	Phenylpropanoids (C6-C3)	Cinnamic acids and derivatives	O=C(O)/C=C/c1ccccc1	[149.06, 149.02, 149.13, 93.07, 89.04]	1.40686e+08	1.38095e+08	1.28826e+08	1.35014e+08	1.31931e+08	1.59593e+07	1.18674e+07	1.73057e+07	8.51183e+06	6.49325e+06	7.59246e+06	0.0350444	1.3491e+08	None
M151T225	151.036	3.74745	C12H14O3	7.1	4-Hydroxy-3-(3-methylbut-2-enyl)benzoic acid	[M+H-C4H8]+	0.9607	443852	1138-41-6	Shikimates and Phenylpropanoids	Phenolic acids (C6-C1)	Shikimic acids and derivatives+Simple phenolic acids	CC(C)=CCc1cc(C(=O)O)ccc1O	[151.04, 151.06, 128.02, 152.05, 151.09]	1.19643e+08	1.40306e+08	1.2337e+08	1.37956e+08	1.36052e+08	7.19053e+07	9.52828e+07	1.10437e+08	8.95717e+07	5.90715e+07	9.46437e+07	0.0708068	1.31466e+08	None
M153T303	153.017	5.04169	C20H20O14	5.7	Hamamelitannin	[M+H-C13H16O10]+	0.753	21145076	469-32-9	Shikimates and Phenylpropanoids	Phenolic acids (C6-C1)	Gallotannins+Simple phenolic acids	O=C[C@@](O)(COC(=O)c1cc(O)c(O)c(O)c1)[C@H](O)[C@H](O)COC(=O)c1cc(O)c(O)c(O)c1	[153.02, 111.04, 153.05, 125.06, 143.03]	1.28731e+08	1.3137e+08	1.26735e+08	1.28897e+08	1.24829e+08	9.92376e+07	8.86877e+07	8.46821e+07	8.97192e+07	9.89111e+07	9.74816e+07	0.0192349	1.28113e+08	None
M153T262	153.053	4.37153	C8H8O3	6.6	Methyl salicylate	[M+H]+	0.9562	4133	119-36-8	Shikimates and Phenylpropanoids	Phenolic acids (C6-C1)	Simple phenolic acids	COC(=O)c1ccccc1O	[121.03, 153.05, 153.04, 153.1, 111.04]	1.01938e+08	1.28143e+08	1.26738e+08	1.51658e+08	1.3148e+08	3.42026e+07	4.57823e+07	4.21168e+07	3.54587e+07	3.17462e+07	3.43847e+07	0.138261	1.27992e+08	None
M155T197	155.033	3.27588	C9H10O4	6.7	Ethyl 3,5-dihydroxybenzoate	[M+H-C2H4]+	0.7481	20098	4142-98-7	Shikimates and Phenylpropanoids	Phenolic acids (C6-C1)	Shikimic acids and derivatives+Simple phenolic acids	CCOC(=O)c1cc(O)cc(O)c1	[111.04, 113.96, 155.03, 155.08, 131.97]	1.2224e+08	1.16829e+08	1.32388e+08	1.16049e+08	1.17124e+08	1.47107e+08	2.06846e+07	2.03549e+07	1.32954e+08	2.68611e+07	2.88358e+07	0.0567124	1.20926e+08	None
M162T307	162.054	5.11218	C9H9NO3	6.1	4-Acetamidobenzoic acid	[M+H-H2O]+	0.9994	19266	556-08-1	Shikimates and Phenylpropanoids	Phenolic acids (C6-C1)+Small peptides	Aminoacids+Simple phenolic acids	CC(=O)Nc1ccc(C(=O)O)cc1	[162.05, 163.06, 120.04, 162.09, 116.05]	9.9226e+07	1.05262e+08	1.14163e+08	1.06077e+08	1.06878e+08	1.0617e+08	1.01847e+08	1.09638e+08	9.62338e+07	1.14924e+08	1.20551e+08	0.0500645	1.06321e+08	None
M163T220	163.038	3.66185	C15H12O5	6.6	Butein	[M+H-C6H6O2]+	0.949	5281222	487-52-5	Shikimates and Phenylpropanoids	Flavonoids	Chalcones	O=C(/C=C/c1ccc(O)c(O)c1)c1ccc(O)cc1O	[163.04, 135.04, 117.03, 145.03, 89.04]	9.93182e+07	9.08992e+07	1.30466e+08	8.5047e+07	1.21971e+08	8.8917e+07	9.70663e+07	8.55301e+07	7.8211e+07	7.83665e+07	8.56801e+07	0.187375	1.0554e+08	None
M163T147	163.038	2.44415	C15H12O4	6.7	Dihydrodaidzein	[M+H-C6H6O]+	0.9761	176907	17238-05-0	Shikimates and Phenylpropanoids	Isoflavonoids	Isoflavanones	O=C1c2ccc(O)cc2OCC1c1ccc(O)cc1	[163.04, 135.04, 107.05, 163.09, 117.03]	8.31035e+07	1.09158e+08	1.13716e+08	1.21013e+08	1.00505e+08	1.46526e+08	1.44959e+08	1.38703e+08	4.47101e+08	1.19875e+08	1.74624e+08	0.138019	1.05499e+08	None
M165T254	165.054	4.22722	C15H14O6	6.8	(-)-Catechin	[M+H-C6H6O3]+	0.8904	73160	18829-70-4	Shikimates and Phenylpropanoids	Flavonoids	Flavan-3-ols	Oc1cc(O)c2c(c1)O[C@@H](c1ccc(O)c(O)c1)[C@H](O)C2	[147.04, 165.05, 166.09, 119.05, 136.07]	7.79559e+07	1.00256e+08	1.05962e+08	1.13039e+08	1.17955e+08	1.16196e+07	6.43495e+06	9.97898e+06	6.49874e+06	7.87497e+06	1.08921e+07	0.150978	1.03034e+08	None
M169T687	169.099	11.4493	C14H12O2	7	3'-Methylbiphenyl-3-carboxylic acid	[M+H-CO2]+	0.9942	747832	158619-46-6	Shikimates and Phenylpropanoids			Cc1cccc(-c2cccc(C(=O)O)c2)c1	[169.1, 154.08, 141.07, 170.11, 167.08]	8.17893e+07	7.73397e+07	9.12599e+07	9.57367e+07	1.05163e+08	7.99441e+07	2.94434e+07	2.10025e+07	4.11869e+07	4.16342e+07	4.94987e+07	0.12285	9.02578e+07	None
M171T97_1	171.028	1.62222	C7H6O5	6.5	Phloroglucinolcarboxylic acid	[M+H]+	0.8887	66520	83-30-7	Shikimates and Phenylpropanoids	Phenolic acids (C6-C1)	Simple phenolic acids	O=C(O)c1c(O)cc(O)cc1O	[153.02, 171.03, 171.15, 139.0, 111.01]	8.04159e+07	7.43135e+07	7.35067e+07	8.31629e+07	7.82034e+07	4.59507e+07	5.24171e+07	4.04361e+07	6.03779e+07	5.67007e+07	4.67024e+07	0.0522416	7.79205e+07	None
M175T343	175.074	5.71788	C26H34O11	6.6	2-(2-Hydroxy-5-((1E)-3-hydroxyprop-1-en-1-yl)-3-methoxyphenyl)-3-(4-hydroxy-3-methoxyphenyl)propyl hexopyranoside	[M+H-C15H24O9]+	0.9309	45360204		Shikimates and Phenylpropanoids	Lignans		COc1cc(CC(COC2OC(CO)C(O)C(O)C2O)c2cc(/C=C/CO)cc(OC)c2O)ccc1O	[175.07, 160.05, 115.05, 175.11, 175.15]	6.07277e+07	6.29252e+07	6.16423e+07	7.37056e+07	6.22839e+07	4.7166e+06	1.57973e+06	6.91807e+06	6.00076e+06	2.68114e+06	5.92284e+06	0.0831668	6.42569e+07	None
M177T269	177.054	4.48551	C10H10O4	6.2	Ferulic acid	[M+H-H2O]+	0.9522	445858	537-98-4	Shikimates and Phenylpropanoids	Phenylpropanoids (C6-C3)	Cinnamic acids and derivatives	COc1cc(/C=C/C(=O)O)ccc1O	[145.03, 177.05, 117.03, 89.04, 149.06]	6.42778e+07	6.11238e+07	4.15384e+07	5.85143e+07	6.04793e+07	0	0	0	0	388759	0	0.157198	5.71867e+07	None
M181T224	181.048	3.73744	C9H8O4	5.6	5-Acetylsalicylic acid	[M+H]+	0.9724	83151	13110-96-8	Shikimates and Phenylpropanoids	Phenolic acids (C6-C1)	Simple phenolic acids	CC(=O)c1ccc(O)c(C(=O)O)c1	[181.07, 181.05, 163.04, 137.08, 93.07]	5.02217e+07	5.37412e+07	3.99724e+07	5.59153e+07	5.52977e+07	8.02306e+07	1.48678e+08	1.28586e+08	8.52695e+07	7.675e+07	7.35188e+07	0.128635	5.10297e+07	None
M181T397	181.121	6.61468	C24H30O5	6.2	Galbanic acid	[M+H-C13H14O3]+	0.9516	7082474	3566-55-0	Shikimates and Phenylpropanoids	Coumarins	Simple coumarins	CC(C)=C1CC[C@H](C)[C@](C)(COc2ccc3ccc(=O)oc3c2)[C@H]1CCC(=O)O	[121.1, 163.11, 93.07, 181.1, 181.12]	4.47524e+07	5.15598e+07	5.89642e+07	4.96158e+07	4.44464e+07	937598	3.3976e+06	1.23121e+06	2.37017e+06	384953	1.07332e+06	0.119155	4.98677e+07	None
M183T219	183.064	3.65652	C9H10O4	5.6	Syringaldehyde	[M+H]+	0.9271	8655	134-96-3	Shikimates and Phenylpropanoids	Phenolic acids (C6-C1)+Phenylpropanoids (C6-C3)	Cinnamic acids and derivatives+Simple phenolic acids	COc1cc(C=O)cc(OC)c1O	[95.05, 123.04, 113.96, 155.07, 140.05]	4.98562e+07	4.16632e+07	5.15971e+07	5.6177e+07	3.78935e+07	1.3325e+07	1.76391e+07	1.76753e+07	2.51811e+06	1.00125e+07	1.3338e+07	0.157738	4.74374e+07	None
M191T842	191.084	14.0353	C25H18O	5.4	3,3-Diphenylbenzo[f]chromene	[M+H-C10H8O]+	0.9989	3104870	4222-20-2	Shikimates and Phenylpropanoids	Flavonoids	Flavanones	C1=CC(c2ccccc2)(c2ccccc2)Oc2ccc3ccccc3c21	[191.08, 190.08, 165.07, 189.07, 192.09]	3.13126e+07	4.5519e+07	3.68748e+07	4.70188e+07	4.49198e+07	1.34695e+07	2.25122e+07	2.80129e+07	2.00911e+07	3.39668e+06	2.67749e+07	0.164362	4.1129e+07	None
M192T282	192.065	4.69965	C10H9NO3	5.5	2-Oxoindole-3-acetate	[M+H]+	0.9977	3080590	2971-31-5	Shikimates and Phenylpropanoids			O=C(O)CC1C(O)=Nc2ccccc21	[146.06, 174.05, 192.06, 132.04, 128.05]	3.9569e+07	4.5599e+07	4.28581e+07	4.01942e+07	3.21916e+07	2.4128e+07	4.57222e+07	4.77857e+07	3.70078e+07	3.62562e+07	4.2161e+07	0.125165	4.00824e+07	None
M193T218	193.085	3.63867	C11H14O4	5.7	Sinapyl alcohol	[M+H-H2O]+	0.98	5280507	537-33-7	Shikimates and Phenylpropanoids	Phenylpropanoids (C6-C3)	Cinnamic acids and derivatives	COc1cc(/C=C/CO)cc(OC)c1O	[161.06, 133.06, 105.07, 193.08, 115.05]	3.96076e+07	4.24588e+07	2.9182e+07	4.31157e+07	3.90866e+07	937585	6.13746e+06	6.21638e+06	2.55187e+06	1.13906e+06	244054	0.144596	3.86901e+07	None
M193T580	193.085	9.6744	C11H12O3	5.3	Ethyl p-coumarate	[M+H]+	0.9877	676946	2979-06-8	Shikimates and Phenylpropanoids	Phenylpropanoids (C6-C3)	Cinnamic acids and derivatives	CCOC(=O)/C=C/c1ccc(O)cc1	[147.04, 119.05, 193.08, 165.05, 91.05]	4.06543e+07	3.46354e+07	4.04496e+07	3.9012e+07	3.85978e+07	4.63377e+07	6.40877e+07	7.95374e+07	3.169e+07	3.08794e+07	2.0186e+07	0.0626865	3.86698e+07	None
M194T739	194.117	12.3195	C11H15NO2	5.7	Ethyl-4-dimethylaminobenzoate	[M+H]+	0.9735	25127	10287-53-3,97003-31-1	Shikimates and Phenylpropanoids	Phenolic acids (C6-C1)	Shikimic acids and derivatives+Simple phenolic acids	CCOC(=O)c1ccc(N(C)C)cc1	[194.12, 166.09, 151.06, 179.09, 195.09]	3.78894e+07	3.87253e+07	3.05086e+07	3.88006e+07	4.11375e+07	1.3575e+06	7.85888e+06	9.17592e+06	3.39208e+06	1.3027e+06	433057	0.108095	3.74123e+07	None
M195T324_1	195.064	5.40543	C10H10O4	24.3	Resodiacetophenone	[M+H]+	0.9228	75097	2161-85-5	Shikimates and Phenylpropanoids			CC(=O)c1cc(C(C)=O)c(O)cc1O	[195.09, 138.07, 110.07, 195.07, 69.04]	2.51525e+07	4.21168e+07	3.76401e+07	3.58232e+07	4.11087e+07	5.79228e+07	2.59928e+08	7.04461e+08	1.69194e+08	2.79412e+08	1.52408e+08	0.186097	3.63683e+07	None
M195T691	195.101	11.5166	C15H22O3	5.6	3,5-Di-tert-butyl-4-hydroxybenzoic acid	[M+H-C4H8]+	0.9627	15007	1421-49-4	Shikimates and Phenylpropanoids			CC(C)(C)c1cc(C(=O)O)cc(C(C)(C)C)c1O	[195.1, 57.07, 139.04, 153.08, 135.12]	2.82521e+07	2.77275e+07	2.85414e+07	3.12849e+07	4.25979e+07	2.52285e+07	3.29722e+07	3.78167e+07	3.58594e+07	4.15195e+07	3.67156e+07	0.19749	3.16808e+07	None
M197T893	197.08	14.8813	C20H22O8	5.4	8-Methoxyabruquinone A	[M+H-C10H10O4]+	0.9628	44257521		Shikimates and Phenylpropanoids	Lignans	Dibenzocyclooctadienes lignans	COC1=C(OC)C(=O)C(C2COc3c(cc(OC)c(OC)c3OC)C2)=CC1=O	[197.08, 154.06, 151.07, 182.06, 169.08]	2.72566e+07	2.41883e+07	2.96212e+07	3.32545e+07	2.80919e+07	7.02652e+06	1.42109e+08	1.30538e+07	1.04679e+08	2.00807e+08	2.96599e+08	0.116661	2.84825e+07	None
M197T795	197.095	13.2583	C14H14O2	5	(S,S)-(-)-Hydrobenzoin	[M+H-H2O]+	0.8619	853020	2325-10-2	Shikimates and Phenylpropanoids	Flavonoids	Chalcones	O[C@@H](c1ccccc1)[C@@H](O)c1ccccc1	[105.03, 141.05, 197.09, 197.12, 119.05]	2.69236e+07	3.10695e+07	2.75589e+07	2.64929e+07	2.95409e+07	1.00646e+07	5.4318e+06	5.92575e+06	8.8865e+06	9.11001e+06	6.04081e+06	0.068199	2.83172e+07	None
M198T89	198.075	1.4764	C13H8FN	19.1	2-(3-Fluorophenyl)benzonitrile	[M+H]+	0.93	1393588	1352318-38-7	Shikimates and Phenylpropanoids			N#Cc1ccccc1-c1cccc(F)c1	[198.07, 70.06, 198.11, 170.08, 124.07]	2.60559e+07	3.10499e+07	1.89722e+07	3.02114e+07	3.14358e+07	1.12931e+06	3.47085e+06	3.72395e+06	2.24633e+06	1.70417e+06	224901	0.19059	2.75451e+07	None
M199T151	199.056	2.50894	C9H10O5	16.8	Syringic acid	[M+H]+	0.9388	10742	530-57-4	Shikimates and Phenylpropanoids	Phenolic acids (C6-C1)	Simple phenolic acids	COc1cc(C(=O)O)cc(OC)c1O	[199.06, 199.14, 199.11, 84.08, 86.1]	2.5706e+07	2.71558e+07	2.85223e+07	2.57894e+07	2.86165e+07	1.00524e+07	1.33201e+07	1.22004e+07	1.5354e+07	1.66391e+07	1.24683e+07	0.0519749	2.7158e+07	None
M201T343	201.053	5.71983	C12H10O4	5.7	8-Acetyl-4-methylumbelliferone	[M+H-H2O]+	0.8814	5324648	2555-29-5	Shikimates and Phenylpropanoids	Coumarins	Simple coumarins	CC(=O)c1c(O)ccc2c(C)cc(=O)oc12	[201.05, 191.07, 201.13, 141.03, 201.16]	2.70216e+07	2.86819e+07	2.24313e+07	2.67421e+07	3.00757e+07	2.54739e+07	1.86565e+07	2.96897e+07	2.29506e+07	2.34811e+07	4.82763e+06	0.106786	2.69905e+07	None
M205T433_1	205.085	7.2156	C12H14O4	5.8	3,4,5-Trimethoxycinnamaldehyde	[M+H-H2O]+	0.9871	5839209	71277-13-9	Shikimates and Phenylpropanoids	Phenylpropanoids (C6-C3)	Cinnamic acids and derivatives	COc1cc(/C=C/C=O)cc(OC)c1OC	[205.08, 190.06, 145.06, 159.12, 174.07]	2.31819e+07	2.63391e+07	2.15033e+07	2.85004e+07	2.68995e+07	2.88784e+07	2.67046e+07	2.31203e+07	2.4624e+07	3.80105e+07	3.74482e+07	0.113219	2.52849e+07	None
M207T325_1	207.064	5.41233	C11H12O5	5	Sinapic acid	[M+H-H2O]+	0.7764	637775	530-59-6	Shikimates and Phenylpropanoids	Phenylpropanoids (C6-C3)	Cinnamic acids and derivatives	COc1cc(/C=C/C(=O)O)cc(OC)c1O	[207.06, 175.04, 119.05, 147.04, 161.06]	2.46736e+07	2.35553e+07	2.03973e+07	3.11438e+07	2.46331e+07	1.98539e+07	6.41185e+07	6.73757e+07	4.91576e+07	2.44681e+07	4.09829e+07	0.157195	2.48806e+07	None
M209T508	209.08	8.46967	C11H12O4	3.4	Methyl ferulate	[M+H]+	0.9729	5357283	2309-07-1	Shikimates and Phenylpropanoids	Phenylpropanoids (C6-C3)	Cinnamic acids and derivatives	COC(=O)/C=C/c1ccc(O)c(OC)c1	[177.05, 145.03, 117.03, 209.2, 149.06]	2.26694e+07	2.3349e+07	2.32005e+07	2.4367e+07	2.3026e+07	868331	1.19524e+06	668148	311782	802788	1.94226e+06	0.0272959	2.33224e+07	None
M211T887	211.095	14.7751	C13H16O5	5.7	Methyl (2E)-3-(3,4,5-trimethoxyphenyl)prop-2-enoate	[M+H-C2H2O]+	0.8521	735846	20329-96-8	Shikimates and Phenylpropanoids	Phenylpropanoids (C6-C3)	Cinnamic acids and derivatives	COC(=O)/C=C/c1cc(OC)c(OC)c(OC)c1	[211.09, 168.08, 211.14, 125.06, 196.07]	1.80186e+07	2.40421e+07	2.13783e+07	2.55085e+07	2.37127e+07	3.29672e+07	3.46249e+07	5.53779e+06	2.7903e+07	2.46597e+07	5.79898e+07	0.12984	2.2532e+07	None
M217T560	217.048	9.3377	C12H8O4	4.9	Isobergapten	[M+H]+	0.992	68082	482-48-4	Shikimates and Phenylpropanoids	Coumarins	Furocoumarins	COc1cc2occc2c2oc(=O)ccc12	[217.05, 202.02, 161.06, 174.03, 217.08]	2.10536e+07	2.03368e+07	2.66391e+07	1.92988e+07	1.58267e+07	7.63452e+07	5.05974e+07	9.48459e+07	6.93637e+07	4.81645e+07	8.07942e+07	0.189622	2.0631e+07	None
M217T162	217.049	2.7038	C12H10O5	5.2	8-Acetyl-6-hydroxy-7-methoxycoumarin	[M+H-H2O]+	0.9164	24208770	202288-19-5	Shikimates and Phenylpropanoids	Coumarins	Simple coumarins	COc1c(O)cc2ccc(=O)oc2c1C(C)=O	[217.05, 121.03, 189.05, 161.06, 199.08]	2.06324e+07	2.12968e+07	1.77279e+07	2.1776e+07	2.11057e+07	8.12455e+06	2.65724e+07	2.32004e+07	4.75662e+06	4.66048e+06	1.61383e+07	0.0783685	2.05077e+07	None
M219T290_1	219.064	4.82817	C20H18O8	4.1	Dehydrodiferula acid	[M+H-C8H8O4]+	0.8372	3703882	13962-76-0	Shikimates and Phenylpropanoids	Lignans	Furofuranoid lignans	COc1cc(C2OC(=O)C3C(c4ccc(O)c(OC)c4)OC(=O)C23)ccc1O	[175.07, 160.05, 201.05, 115.05, 219.06]	1.83621e+07	2.35813e+07	1.92711e+07	1.90441e+07	1.88359e+07	1.1351e+07	1.30282e+07	1.27059e+07	1.23033e+07	1.01263e+07	1.17942e+07	0.107464	1.98189e+07	None
M219T553	219.173	9.21966	C19H31NO2	6.4	4-(Morpholinomethyl)-2,6-di-tert-butylphenol	[M+H-C4H9NO]+	0.998	76014	2773-50-4	Shikimates and Phenylpropanoids			CC(C)(C)c1cc(CN2CCOCC2)cc(C(C)(C)C)c1O	[219.17, 203.14, 121.1, 133.1, 219.19]	1.90875e+07	1.50533e+07	2.21692e+07	1.62171e+07	2.40851e+07	5.67681e+06	7.98617e+06	7.16185e+06	8.27868e+06	6.89616e+06	5.83743e+06	0.198274	1.93224e+07	None
M219T739	219.173	12.3235	C15H24O2	4.8	2,6-Di-tert-butyl-4-hydroxymethylphenol	[M+H-H2O]+	0.9936	6929	88-26-6	Shikimates and Phenylpropanoids			CC(C)(C)c1cc(CO)cc(C(C)(C)C)c1O	[219.17, 203.14, 121.1, 119.08, 201.16]	1.69813e+07	1.77985e+07	2.52108e+07	1.81741e+07	1.77824e+07	8.29501e+06	9.5518e+06	8.74404e+06	9.15687e+06	6.97125e+06	8.84653e+06	0.17687	1.91894e+07	None
M223T310	223.059	5.17115	C11H10O5	4.9	Isofraxidin	[M+H]+	0.9743	5318565	486-21-5	Shikimates and Phenylpropanoids	Coumarins	Simple coumarins	COc1cc2ccc(=O)oc2c(OC)c1O	[223.06, 135.04, 107.05, 226.05, 167.03]	1.34949e+07	1.79617e+07	1.7596e+07	2.01752e+07	2.28404e+07	9.11039e+06	1.13987e+07	1.42953e+07	9.02956e+06	8.23194e+06	5.79227e+06	0.187668	1.84136e+07	None
M223T605	223.095	10.087	C12H14O4	4.3	Ethyl ferulate	[M+H]+	0.9932	736681	4046-02-0	Shikimates and Phenylpropanoids	Phenylpropanoids (C6-C3)	Cinnamic acids and derivatives	CCOC(=O)/C=C/c1ccc(O)c(OC)c1	[177.05, 145.03, 117.03, 149.06, 223.17]	2.09215e+07	1.54907e+07	1.47891e+07	2.0235e+07	2.02146e+07	1.03365e+07	2.5269e+07	2.02132e+07	1.40132e+07	8.73174e+06	1.13946e+07	0.160209	1.83302e+07	None
M225T117	225.071	1.9431	C11H12O5	19.1	(4-Acetyl-2-methoxyphenoxy)acetic acid	[M+H]+	0.8204	717524	68461-48-3	Shikimates and Phenylpropanoids	Phenolic acids (C6-C1)	Simple phenolic acids	COc1cc(C(C)=O)ccc1OCC(=O)O	[225.07, 113.11, 100.1, 225.12, 128.13]	1.72495e+07	1.79874e+07	1.7334e+07	1.81582e+07	1.67348e+07	3.8425e+06	4.47294e+06	7.03129e+06	909403	3.72681e+06	1.34222e+06	0.033166	1.74928e+07	Into_Tissues
M235T127	235.106	2.11893	C17H14O	22.3	Benzyl 2-naphthyl ether	[M+H]+	0.9167	123080	613-62-7	Shikimates and Phenylpropanoids			c1ccc(COc2ccc3ccccc3c2)cc1	[217.1, 235.11, 131.06, 87.04, 86.1]	1.45296e+07	1.53302e+07	1.51668e+07	1.57846e+07	1.5216e+07	7.62512e+07	5.31315e+07	1.03348e+08	7.19651e+07	4.04528e+07	4.99124e+07	0.0295816	1.52054e+07	None
M235T844	235.168	14.073	C15H22O2	5.4	3,5-Di-tert-butylsalicylaldehyde	[M+H]+	0.9916	688023	37942-07-7	Shikimates and Phenylpropanoids			CC(C)(C)c1cc(C=O)c(O)c(C(C)(C)C)c1	[235.17, 179.11, 57.07, 123.04, 235.19]	1.55664e+07	1.53083e+07	1.44397e+07	1.48418e+07	1.49143e+07	2.02737e+07	2.71559e+07	4.93997e+07	2.01528e+07	1.7584e+07	1.85789e+07	0.0290544	1.50141e+07	None
M245T578	245.116	9.63207	C15H16O3	5.5	Suberosin	[M+H]+	0.9206	68486	581-31-7	Shikimates and Phenylpropanoids	Coumarins	Simple coumarins	COc1cc2oc(=O)ccc2cc1CC=C(C)C	[245.12, 175.04, 245.15, 245.19, 131.05]	1.47091e+07	1.04022e+07	1.40027e+07	1.33489e+07	1.43487e+07	3.69304e+06	3.44004e+06	6.02687e+06	5.66861e+06	4.26556e+06	4.14797e+06	0.129401	1.33623e+07	None
M247T389	247.059	6.48103	C13H10O5	4.7	Pimpinellin	[M+H]+	0.7434	4825	131-12-4	Shikimates and Phenylpropanoids	Coumarins	Furocoumarins	COc1c(OC)c2occc2c2oc(=O)ccc12	[247.06, 265.07, 173.06, 247.13, 250.05]	1.11598e+07	1.43303e+07	1.31491e+07	1.46516e+07	1.2666e+07	3.35526e+07	2.80072e+07	3.75714e+07	2.0859e+07	3.27764e+07	2.87639e+07	0.106093	1.31914e+07	None
M247T620	247.059	10.333	C13H10O5	5.1	Isopimpinellin	[M+H]+	0.7173	68079	482-27-9	Shikimates and Phenylpropanoids	Coumarins	Furocoumarins	COc1c2ccoc2c(OC)c2oc(=O)ccc12	[247.06, 124.09, 229.08, 217.01, 247.1]	1.3345e+07	1.33464e+07	1.25534e+07	1.38344e+07	1.28411e+07	4.98869e+07	8.75959e+07	1.00866e+08	1.9146e+07	5.3896e+06	8.98089e+07	0.0377462	1.31841e+07	None
M249T320	249.111	5.33003	C14H16O4	5.4	7,8-Dihydrokawain-5-ol	[M+H]+	0.9324	10944777	52247-81-1	Shikimates and Phenylpropanoids	Styrylpyrones	Kavalactones and derivatives	COC1=CC(=O)O[C@@H](CCc2ccccc2)[C@H]1O	[249.11, 159.08, 187.07, 249.07, 129.07]	1.25055e+07	1.29744e+07	1.0628e+07	1.36646e+07	1.34284e+07	0	0	0	0	0	0	0.0956673	1.26402e+07	None
M249T292	249.111	4.86714	C14H16O4	14.4	8-Hydroxy-3-(4-ketopentyl)isochroman-1-one	[M+H]+	0.9926	23757076	914071-57-1	Shikimates and Phenylpropanoids	Coumarins	Isocoumarins	CC(=O)CCCC1Cc2cccc(O)c2C(=O)O1	[249.11, 159.08, 231.1, 187.07, 131.08]	1.25726e+07	1.44981e+07	1.21088e+07	1.17342e+07	1.22113e+07	1.13244e+07	1.41015e+07	1.60252e+07	1.58368e+07	1.19399e+07	1.34622e+07	0.0862461	1.2625e+07	None
M251T505	251.09	8.41157	C16H24NO5	5.2	Sinapine cation	[Cat-C3H9N]+	0.8905	89287	18696-26-9	Shikimates and Phenylpropanoids	Phenylpropanoids (C6-C3)	Cinnamic acids and derivatives	COc1cc(C=CC(=O)OCC[N+](C)(C)C)cc(OC)c1O	[251.09, 207.06, 233.08, 251.16, 192.04]	1.53134e+07	1.1782e+07	1.41614e+07	1.2287e+07	8.93844e+06	232509	3.32383e+06	2.37389e+06	2.20199e+06	137934	215116	0.195694	1.24965e+07	None
M251T103	251.138	1.72065	C18H20O2	21.7	3,6-Diphenylcyclohexane-1,2-diol	[M+H-H2O]+	0.7599	14685115	149096-89-9	Shikimates and Phenylpropanoids			OC1C(c2ccccc2)CCC(c2ccccc2)C1O	[251.14, 251.11, 148.11, 84.08, 151.09]	1.04941e+07	1.27574e+07	1.28953e+07	1.25919e+07	1.32426e+07	6.54252e+07	1.01727e+08	6.76652e+07	7.25127e+07	4.8421e+07	4.40006e+07	0.0879292	1.23962e+07	None
M253T158	253.153	2.6396	C18H20O	21.1	4-(1-Phenylcyclohexyl)phenol	[M+H]+	0.9588	1538454	41768-83-6	Shikimates and Phenylpropanoids			Oc1ccc(C2(c3ccccc3)CCCCC2)cc1	[253.15, 84.08, 253.12, 254.1, 110.07]	1.02013e+07	1.37755e+07	1.10256e+07	1.21639e+07	1.33856e+07	3.12482e+07	2.75856e+07	3.10862e+07	2.77761e+07	2.22265e+07	3.82191e+07	0.125387	1.21104e+07	None
M255T360	255.064	6.00191	C15H10O4	5	7,8-Dihydroxy-4-phenylcoumarin	[M+H]+	0.9957	5413034	842-01-3	Shikimates and Phenylpropanoids	Flavonoids	Neoflavonoids	O=c1cc(-c2ccccc2)c2ccc(O)c(O)c2o1	[255.06, 256.07, 209.06, 227.07, 181.06]	1.1965e+07	1.13598e+07	1.27304e+07	1.14718e+07	1.17558e+07	1.51046e+07	4.08318e+07	2.79723e+07	2.05502e+07	1.45152e+07	2.80951e+07	0.0458139	1.18566e+07	None
M259T339	259.095	5.64832	C15H14O4	5.9	Murrayone	[M+H]+	0.8838	5319964	19668-69-0	Shikimates and Phenylpropanoids	Coumarins	Simple coumarins	C=C(C)C(=O)Cc1c(OC)ccc2ccc(=O)oc12	[189.05, 259.09, 217.05, 259.06, 149.02]	8.33084e+06	1.18404e+07	1.05345e+07	1.21006e+07	1.251e+07	6.68138e+07	5.32227e+07	2.00522e+07	2.24772e+07	4.64849e+07	7.47667e+07	0.153388	1.10633e+07	None
M260T122_1	260.127	2.03792	C15H17NO3	6.2	3-Acetyl-7-diethylaminocoumarin	[M+H]+	0.9918	688763	74696-96-1	Shikimates and Phenylpropanoids	Coumarins	Simple coumarins	CCN(CC)c1ccc2cc(C(C)=O)c(=O)oc2c1	[242.12, 260.13, 117.06, 172.11, 133.09]	9.75549e+06	1.28221e+07	9.64696e+06	1.20699e+07	1.08227e+07	2.44448e+06	9.78958e+06	9.76998e+06	4.38009e+06	2.50658e+06	1.40838e+06	0.12727	1.10234e+07	None
M263T750_1	263.069	12.4973	C17H10O3	4.7	Lanceolatin B	[M+H]+	0.999	10978265	482-00-8	Shikimates and Phenylpropanoids	Flavonoids	Flavones	O=c1cc(-c2ccccc2)oc2c1ccc1occc12	[263.07, 129.03, 161.02, 264.07, 133.03]	1.00533e+07	1.09761e+07	1.09472e+07	1.03621e+07	1.04922e+07	3.15537e+07	8.32971e+07	7.826e+07	2.45144e+07	9.00636e+06	1.00817e+07	0.0373611	1.05662e+07	None
M269T595_1	269.077	9.91826	C16H12O4	13.8	6-Hydroxy-3'-methoxyflavone	[M+H]+	0.9914	676297	140439-35-6	Shikimates and Phenylpropanoids	Flavonoids	Flavones	COc1cccc(-c2cc(=O)c3cc(O)ccc3o2)c1	[269.08, 269.04, 269.18, 81.07, 201.02]	1.22097e+07	1.03608e+07	1.08235e+07	1.02984e+07	7.04312e+06	2.08257e+06	567202	3.66113e+06	2.96013e+06	1.49035e+06	413388	0.187084	1.01471e+07	None
M269T334	269.079	5.56223	C16H12O4	4.7	6-Hydroxy-5-methoxyflavone	[M+H]+	0.9919	14349485	118021-60-6	Shikimates and Phenylpropanoids	Flavonoids	Flavones	COc1c(O)ccc2oc(-c3ccccc3)cc(=O)c12	[269.08, 254.06, 226.06, 269.04, 270.05]	1.06522e+07	1.05722e+07	1.04982e+07	9.41602e+06	9.55391e+06	1.48015e+07	6.57585e+06	7.66483e+06	1.21528e+07	1.31199e+07	9.60394e+06	0.0592859	1.01385e+07	None
M271T519	271.059	8.64628	C15H10O5	6.5	Apigenin	[M+H]+	0.9998	5280443	520-36-5	Shikimates and Phenylpropanoids	Flavonoids	Flavones	O=c1cc(-c2ccc(O)cc2)oc2cc(O)cc(O)c12	[271.06, 153.02, 119.05, 272.06, 171.03]	8.96527e+06	1.11276e+07	9.25161e+06	9.45521e+06	1.0376e+07	1.55488e+08	1.14381e+08	7.82637e+07	5.3793e+07	1.32857e+08	1.20611e+08	0.0910061	9.83514e+06	None
M271T260	271.059	4.32789	C15H10O5	4.6	6,7,3'-Trihydroxyflavone	[M+H]+	0.9288	5393155	514792-81-5	Shikimates and Phenylpropanoids	Flavonoids	Flavones	O=c1cc(-c2cccc(O)c2)oc2cc(O)c(O)cc12	[271.06, 225.05, 253.05, 197.06, 241.05]	7.60478e+06	1.06837e+07	9.74357e+06	1.08171e+07	9.94664e+06	2.77765e+07	3.27449e+07	6.96266e+07	5.26926e+07	2.04505e+07	4.11217e+07	0.132127	9.75916e+06	None
M271T366_1	271.095	6.10673	C16H14O4	5.2	(E)-1-(4-Hydroxy-2-methoxyphenyl)-3-(4-hydroxyphenyl)prop-2-en-1-one	[M+H]+	0.9125	5319688	51828-10-5	Shikimates and Phenylpropanoids	Flavonoids	Chalcones	COc1cc(O)ccc1C(=O)/C=C/c1ccc(O)cc1	[271.09, 229.08, 253.08, 271.06, 225.09]	9.56615e+06	9.668e+06	9.47196e+06	1.04213e+07	9.59758e+06	5.4609e+06	1.65416e+07	7.06793e+06	8.80784e+06	1.91445e+07	6.97317e+06	0.0394622	9.74499e+06	None
M272T67	272.111	1.11416	C19H15NO2	14.9	2-(Diphenylamino)benzoic acid	[M+H-H2O]+	0.8454	231296	17626-44-7	Shikimates and Phenylpropanoids	Flavonoids	Chalcones	O=C(O)c1ccccc1N(c1ccccc1)c1ccccc1	[272.12, 254.1, 110.06, 70.06, 116.07]	1.10887e+07	1.01426e+07	9.83655e+06	8.93635e+06	8.24876e+06	1.62537e+07	1.77516e+07	2.36325e+07	2.09674e+07	2.09589e+07	4.00334e+07	0.113749	9.65061e+06	None
M273T517_1	273.074	8.61565	C15H12O5	5.2	Naringenin	[M+H]+	0.9939	439246	480-41-1	Shikimates and Phenylpropanoids	Flavonoids	Flavanones	O=C1C[C@@H](c2ccc(O)cc2)Oc2cc(O)cc(O)c21	[273.07, 153.02, 147.04, 273.18, 119.05]	8.92495e+06	9.13261e+06	9.78191e+06	1.05652e+07	8.97259e+06	1.2797e+06	3.40211e+06	3.38317e+06	2.86651e+06	1.04869e+06	689030	0.073781	9.47546e+06	None
M273T295	273.074	4.90967	C16H14O7	5	Cedeodarin	[M+H-CH2O2]+	0.9092	26195130	31076-39-8	Shikimates and Phenylpropanoids	Flavonoids	Dihydroflavonols	Cc1c(O)cc2c(c1O)C(=O)[C@@H](O)[C@H](c1ccc(O)c(O)c1)O2	[273.07, 245.08, 227.07, 230.06, 217.08]	9.83335e+06	9.5568e+06	7.02914e+06	1.1299e+07	9.29925e+06	4.04984e+07	5.91879e+09	6.7917e+07	4.39225e+07	3.10707e+09	2.93832e+07	0.163452	9.40351e+06	None
M273T563_1	273.106	9.37648	C16H16O4	22.9	p-Anisic acid, 2-hydroxy-6-phenethyl-	[M+H]+	0.913	44601730	16929-91-2	Shikimates and Phenylpropanoids	Stilbenoids	Monomeric stilbenes	COc1cc(O)c(C(=O)O)c(CCc2ccccc2)c1	[273.11, 273.07, 273.19, 148.07, 229.12]	7.4744e+06	9.65977e+06	9.65015e+06	1.00257e+07	1.00372e+07	8.71353e+06	1.14793e+07	1.15184e+07	1.23718e+07	9.55259e+06	1.43968e+07	0.114839	9.36945e+06	None
M275T86	275.109	1.43565	C16H16N2O	24.4	N-(2,3-Dihydro-1H-inden-5-yl)-N'-phenylurea	[M+Na]+	0.8318	4530884	289474-56-2	Shikimates and Phenylpropanoids			O=C(Nc1ccccc1)Nc1ccc2c(c1)CCC2	[275.11, 276.14, 230.14, 258.13, 174.99]	9.96014e+06	9.07724e+06	8.92948e+06	1.02567e+07	7.65188e+06	1.57388e+07	2.24385e+07	1.66916e+07	9.71549e+06	6.23245e+06	2.53027e+07	0.111367	9.1751e+06	None
M279T882	279.157	14.6957	C16H22O4	6.7	Butyl terephthalate	[M+H]+	0.9996	16066	1962-75-0	Shikimates and Phenylpropanoids	Phenolic acids (C6-C1)	Shikimic acids and derivatives+Simple phenolic acids	CCCCOC(=O)c1ccc(C(=O)OCCCC)cc1	[149.02, 57.07, 205.08, 121.03, 148.99]	8.29292e+06	8.76036e+06	1.02645e+07	8.3177e+06	8.72484e+06	7.50833e+07	1.93772e+08	1.36553e+08	1.10265e+07	1.70682e+08	7.28708e+06	0.0911459	8.87206e+06	None
M281T354	281.116	5.90617	C18H18O4	5	Enterolactone	[M+H-H2O]+	0.8028	71684354	78473-71-9	Shikimates and Phenylpropanoids	Lignans	Dibenzylbutyrolactone lignans	O=C1OC[C@@H](Cc2cccc(O)c2)C1Cc1cccc(O)c1	[281.12, 107.05, 161.06, 263.11, 187.07]	8.24344e+06	8.89468e+06	8.55237e+06	9.99991e+06	7.83281e+06	1.88554e+07	2.63128e+07	4.18603e+08	3.97762e+07	1.69585e+08	2.27171e+07	0.0945561	8.70464e+06	None
M283T553	283.095	9.2226	C17H14O4	5.1	3-Benzyl-4-hydroxy-5-(4-hydroxyphenyl)furan-2(5H)-one	[M+H]+	0.9697	54738507	1234851-44-5	Shikimates and Phenylpropanoids	Styrylpyrones+Diazotetronic acids and derivatives	Kavalactones and derivatives+Pulvinones	O=C1OC(c2ccc(O)cc2)C(O)=C1Cc1ccccc1	[283.09, 265.08, 250.06, 222.07, 267.06]	9.51214e+06	9.1241e+06	5.89736e+06	9.75071e+06	8.69826e+06	2.30789e+07	2.03693e+07	2.24962e+07	1.80336e+07	1.85129e+07	1.97991e+07	0.181564	8.59651e+06	None
M285T596	285.074	9.93268	C16H12O5	5.8	Glycitein	[M+H]+	0.9604	5317750	40957-83-3	Shikimates and Phenylpropanoids	Isoflavonoids	Isoflavones	COc1cc2c(=O)c(-c3ccc(O)cc3)coc2cc1O	[285.07, 270.05, 267.06, 239.07, 211.07]	8.91558e+06	7.46238e+06	8.72378e+06	8.68876e+06	8.58108e+06	1.64469e+07	1.41644e+07	1.99668e+07	1.18216e+07	4.98827e+06	6.77991e+06	0.0682577	8.47432e+06	None
M285T509	285.074	8.48052	C16H13O5	5.7	Kaempferidinidin	[Cat]+	0.9891	131847107	802275-81-6	Shikimates and Phenylpropanoids	Flavonoids	Anthocyanidins	COc1ccc(-c2[o+]c3cc(O)cc(O)c3cc2O)cc1	[285.07, 270.05, 242.06, 239.07, 211.07]	8.44823e+06	8.22615e+06	8.40839e+06	9.07983e+06	8.0832e+06	1.26392e+07	1.09354e+07	1.05979e+07	1.04825e+07	2.51269e+07	1.63463e+07	0.0451871	8.44916e+06	None
M285T678	285.074	11.2925	C16H12O5	5.9	Isoprunetin	[M+H]+	0.9963	5748551	4569-98-6	Shikimates and Phenylpropanoids	Isoflavonoids	Isoflavones	COc1cc(O)cc2occ(-c3ccc(O)cc3)c(=O)c12	[285.07, 270.05, 242.06, 286.08, 255.06]	8.67629e+06	8.42297e+06	8.2723e+06	8.52994e+06	8.28964e+06	1.14677e+07	9.44303e+06	1.49647e+07	9.31346e+06	9.7701e+06	8.53129e+06	0.0200876	8.43823e+06	None
M285T724	285.074	12.0602	C22H24O6	4.9	Wuweizisu C	[M+H-C6H12O]+	0.9423	119112	61301-33-5	Shikimates and Phenylpropanoids	Lignans	Dibenzocyclooctadienes lignans	COc1c2c(cc3c1-c1c(cc4c(c1OC)OCO4)CC(C)C(C)C3)OCO2	[285.07, 255.06, 237.05, 284.29, 285.3]	7.91025e+06	8.71474e+06	9.11315e+06	7.96856e+06	8.42e+06	257973	230478	177761	343972	175138	224859	0.0602527	8.42535e+06	None
M285T526	285.074	8.76073	C16H12O5	4.7	Genkwanin	[M+H]+	0.9958	5281617	437-64-9	Shikimates and Phenylpropanoids	Flavonoids	Flavones	COc1cc(O)c2c(=O)cc(-c3ccc(O)cc3)oc2c1	[285.07, 211.07, 242.06, 239.07, 286.08]	7.70036e+06	9.4931e+06	7.97264e+06	9.19004e+06	7.72045e+06	2.84147e+07	3.21835e+07	4.24146e+07	3.21994e+07	1.52956e+07	2.43456e+07	0.10208	8.41532e+06	None
M285T563_2	285.099	9.37648	C17H16O2S	17.8	4-Methoxy-4'-(methylthio)chalcone	[M+H]+	0.8372	5378217	33895-83-9	Shikimates and Phenylpropanoids	Flavonoids	Chalcones	COc1ccc(/C=C/C(=O)c2ccc(SC)cc2)cc1	[285.07, 189.0, 284.29, 270.05, 285.18]	7.00663e+06	8.60969e+06	8.08231e+06	7.94335e+06	1.02179e+07	1.44418e+07	1.75895e+07	2.06477e+07	1.99342e+07	1.28863e+07	1.41576e+07	0.141276	8.37197e+06	None
M289T257	289.069	4.27627	C22H18O11	6.4	Epigallocatechin gallate	[M+H-C7H6O5]+	0.9983	65064	989-51-5	Shikimates and Phenylpropanoids	Flavonoids	Flavan-3-ols	O=C(O[C@@H]1Cc2c(O)cc(O)cc2O[C@@H]1c1cc(O)c(O)c(O)c1)c1cc(O)c(O)c(O)c1	[139.04, 289.07, 163.04, 205.05, 151.04]	8.97283e+06	8.67511e+06	8.4032e+06	6.73743e+06	8.06318e+06	1.80351e+07	7.69151e+07	3.24816e+07	1.64781e+07	2.72747e+07	1.47755e+07	0.106309	8.17035e+06	None
M289T366	289.069	6.10035	C15H12O6	5.6	Fustin	[M+H]+	0.9778	12310641	20725-03-5	Shikimates and Phenylpropanoids	Flavonoids	Dihydroflavonols	O=C1c2ccc(O)cc2O[C@@H](c2ccc(O)c(O)c2)[C@@H]1O	[289.07, 274.05, 271.06, 243.06, 200.05]	9.96118e+06	7.24446e+06	9.15593e+06	7.4443e+06	6.8686e+06	2.15272e+06	2.64048e+06	877673	1.22833e+06	760676	2.69323e+06	0.165509	8.1349e+06	None
M291T223	291.085	3.70953	C15H14O6	4.1	Epicatechin	[M+H]+	0.9979	72276	490-46-0	Shikimates and Phenylpropanoids	Flavonoids	Flavan-3-ols	Oc1cc(O)c2c(c1)O[C@H](c1ccc(O)c(O)c1)[C@H](O)C2	[139.04, 123.04, 147.04, 165.05, 291.08]	8.28018e+06	7.82512e+06	8.1575e+06	7.83636e+06	7.98845e+06	4.06662e+07	3.12248e+07	1.82317e+07	2.66349e+07	3.19404e+07	7.78906e+07	0.0248882	8.01752e+06	None
M293T702	293.079	11.6976	C18H12O4	4.8	Karanjin	[M+H]+	0.9353	100633	521-88-0	Shikimates and Phenylpropanoids	Flavonoids	Flavonols	COc1c(-c2ccccc2)oc2c(ccc3occc32)c1=O	[293.08, 278.06, 275.2, 176.01, 293.21]	8.6033e+06	8.30401e+06	7.24248e+06	9.14595e+06	6.47195e+06	3.52563e+07	3.49576e+07	2.95541e+07	4.19688e+07	3.88032e+07	1.04233e+08	0.135817	7.95354e+06	None
M301T537	301.069	8.94965	C30H34O17	6.8	5,8-Dihydroxy-2-(4-methoxyphenyl)-4-oxo-4H-chromen-7-yl 2-O-(6-O-acetyl-.beta.-D-allopyranosyl)-.beta.-D-glucopyranoside	[M+H-C14H22O11]+	0.9957	21576582	80680-48-4	Shikimates and Phenylpropanoids	Flavonoids	Flavones	COc1ccc(-c2cc(=O)c3c(O)cc(O[C@@H]4O[C@H](CO)[C@@H](O)[C@H](O)[C@H]4O[C@@H]4O[C@H](COC(C)=O)[C@@H](O)[C@@H](O)[C@H]4O)c(O)c3o2)cc1	[301.07, 286.05, 258.05, 302.07, 301.14]	8.18375e+06	7.48104e+06	7.52295e+06	7.73521e+06	7.50468e+06	2.76404e+07	3.38443e+07	3.09455e+07	3.28535e+07	2.66057e+07	3.33367e+07	0.0385792	7.68553e+06	None
M301T622_1	301.069	10.3587	C28H34O15	5.7	Neohesperidin	[M+H-C12H22O9]+	0.99	442439	13241-33-3	Shikimates and Phenylpropanoids	Flavonoids	Flavanones	COc1ccc([C@@H]2CC(=O)c3c(O)cc(O[C@@H]4O[C@H](CO)[C@@H](O)[C@H](O)[C@H]4O[C@@H]4O[C@@H](C)[C@H](O)[C@@H](O)[C@H]4O)cc3O2)cc1O	[301.07, 286.05, 301.14, 258.05, 301.04]	7.02996e+06	7.54501e+06	8.04141e+06	7.90248e+06	7.6232e+06	2.73845e+07	2.24648e+07	2.67022e+07	3.00304e+07	5.58466e+07	1.90182e+07	0.0512256	7.62842e+06	None
M301T882	301.139	14.6957	C18H20O4	13.5	2,3',4,5'-Tetramethoxystilbene	[M+H]+	0.9995	5354004	24144-92-1	Shikimates and Phenylpropanoids	Stilbenoids	Monomeric stilbenes	COc1cc(/C=C/c2ccc(OC)cc2OC)cc(OC)c1	[301.14, 302.14, 245.08, 301.29, 259.13]	8.05949e+06	9.0615e+06	6.62218e+06	6.8467e+06	7.53022e+06	7.46011e+07	1.26717e+08	1.08412e+08	6.88067e+06	4.44211e+07	7.77498e+07	0.129061	7.62402e+06	None
M303T217	303.012	3.61527	C14H6O8	6.2	Ellagic acid	[M+H]+	0.7791	5281855	476-66-4	Shikimates and Phenylpropanoids	Phenolic acids (C6-C1)	Gallotannins	O=c1oc2c(O)c(O)cc3c(=O)oc4c(O)c(O)cc1c4c23	[303.01, 303.05, 285.04, 193.01, 235.02]	6.00021e+06	8.98498e+06	6.34349e+06	7.84205e+06	8.9066e+06	4.72138e+07	6.94958e+07	1.57313e+08	5.68172e+07	8.92146e+07	6.07402e+07	0.183612	7.61547e+06	None
M303T216	303.048	3.5927	C16H11FO3S	0.9	3-[[(2-Fluorophenyl)thio]methyl]coumarilic acid	[M+H]+	0.8855	28888232	1040042-28-1	Shikimates and Phenylpropanoids	Coumarins	Simple coumarins	O=C(O)c1oc2ccccc2c1CSc1ccccc1F	[303.05, 285.04, 193.01, 235.02, 303.01]	6.53668e+06	7.36476e+06	7.04165e+06	8.47501e+06	8.57426e+06	1.66217e+07	1.42657e+07	9.03345e+06	1.55274e+07	1.17029e+08	9.54044e+07	0.117942	7.59848e+06	None
M303T367	303.048	6.11127	C15H10O7	4.8	Morin	[M+H]+	0.9969	5281670	480-16-0	Shikimates and Phenylpropanoids	Flavonoids	Flavonols	O=c1c(O)c(-c2ccc(O)cc2O)oc2cc(O)cc(O)c12	[303.05, 229.05, 153.02, 303.08, 257.04]	5.90389e+06	9.1767e+06	6.11083e+06	8.82253e+06	7.89797e+06	3.36403e+07	6.40434e+07	1.1235e+08	3.94882e+07	4.28179e+07	5.36542e+07	0.199602	7.58239e+06	None
M303T655_1	303.121	10.9183	C17H19O3P	22.4	Diphenylphosphine acid	[M+H]+	0.9268	10380172	71140-70-0	Shikimates and Phenylpropanoids			O=C(O)CCCCP(=O)(c1ccccc1)c1ccccc1	[303.12, 285.11, 259.1, 241.08, 213.09]	5.09744e+06	8.58038e+06	7.28323e+06	8.82011e+06	8.08401e+06	5.33709e+06	1.06217e+07	1.89975e+07	6.53605e+06	7.75161e+06	6.65489e+06	0.19855	7.57304e+06	None
M309T679	309.074	11.3126	C18H14O6	4.8	4-[(E)-3-[4-(Carboxymethoxy)phenyl]-3-ketoprop-1-enyl]benzoic acid	[M+H-H2O]+	0.9873	6443801	68461-37-0	Shikimates and Phenylpropanoids	Flavonoids	Chalcones	O=C(O)COc1ccc(C(=O)/C=C/c2ccc(C(=O)O)cc2)cc1	[309.07, 294.05, 266.06, 267.06, 310.08]	7.38059e+06	7.68242e+06	6.40785e+06	6.82242e+06	8.52274e+06	0	585472	0	0	0	0	0.110581	7.36321e+06	None
M315T688	315.085	11.4584	C29H34O15	5.4	5-Hydroxy-6-methoxy-2-(4-methoxyphenyl)-4-oxo-4H-chromen-7-yl 2-O-(6-deoxy-.alpha.-L-mannopyranosyl)-.beta.-D-glucopyranoside	[M+H-C12H20O9]+	0.9594	23789063	1136793-56-0	Shikimates and Phenylpropanoids	Flavonoids	Flavones	COc1ccc(-c2cc(=O)c3c(O)c(OC)c(O[C@@H]4O[C@H](CO)[C@@H](O)[C@H](O)[C@H]4O[C@@H]4O[C@@H](C)[C@H](O)[C@@H](O)[C@H]4O)cc3o2)cc1	[315.08, 300.06, 271.06, 237.05, 209.06]	6.88916e+06	8.43903e+06	6.91364e+06	6.55231e+06	6.69584e+06	1.5196e+08	4.56808e+07	2.5601e+07	5.41793e+07	2.49487e+07	3.00245e+07	0.107652	7.098e+06	None
M315T416	315.085	6.93085	C15H16O6	2.9	Altenuene	[M+Na]+	0.8116	34687	29752-43-0	Shikimates and Phenylpropanoids	Coumarins	Isocoumarins	COc1cc(O)c2c(c1)C1=C[C@H](O)[C@@H](O)C[C@]1(C)OC2=O	[315.08, 297.07, 282.05, 149.06, 133.06]	6.60193e+06	6.65362e+06	7.46741e+06	7.50009e+06	7.20745e+06	5.35699e+07	7.31529e+07	5.49625e+07	4.50807e+07	9.59802e+06	1.50615e+07	0.0612281	7.0861e+06	Into_Tissues
M317T447_1	317.064	7.44501	C21H20O11	5.3	5-(5,7-Dihydroxy-3-methoxy-4-oxo-4H-chromen-2-yl)-2-hydroxyphenyl .beta.-D-xylopyranoside	[M+H-C5H8O4]+	0.9532	38360299	93373-16-1	Shikimates and Phenylpropanoids	Flavonoids	Flavonols	COc1c(-c2ccc(O)c(O[C@@H]3OC[C@@H](O)[C@H](O)[C@H]3O)c2)oc2cc(O)cc(O)c2c1=O	[317.06, 302.04, 274.05, 221.15, 95.08]	5.79203e+06	8.28282e+06	5.43355e+06	7.68233e+06	7.62573e+06	3.68348e+07	2.96548e+07	5.80145e+07	9.14894e+07	2.45477e+07	4.24528e+07	0.181781	6.96329e+06	None
M317T574	317.1	9.56153	C17H16O6	5.2	2,3-Cresotic acid, 5,5'-methylenedi-	[M+H]+	0.8475	17413	2581-36-4	Shikimates and Phenylpropanoids	Phenolic acids (C6-C1)	Simple phenolic acids	Cc1cc(Cc2cc(C)c(O)c(C(=O)O)c2)cc(C(=O)O)c1O	[299.09, 257.08, 317.1, 229.08, 281.08]	9.07402e+06	5.89429e+06	5.84755e+06	6.7889e+06	7.12149e+06	8.73201e+07	7.65161e+07	8.66739e+07	7.12364e+07	4.90188e+07	5.29876e+07	0.18906	6.94525e+06	None
M317T219	317.119	3.64995	C18H17FO4	2	4-Fluoro-2',4',6'-trimethoxychalcone	[M+H]+	0.9918	6082788	720676-12-0	Shikimates and Phenylpropanoids	Flavonoids	Chalcones	COc1cc(OC)c(C(=O)/C=C/c2ccc(F)cc2)c(OC)c1	[317.12, 155.07, 185.04, 203.05, 188.07]	6.44099e+06	6.43545e+06	6.65721e+06	6.86421e+06	8.25004e+06	1.67081e+08	1.94223e+08	8.47369e+07	1.17989e+08	9.3324e+07	2.22962e+08	0.109545	6.92958e+06	Into_Tissues
M319T272	319.043	4.52862	C15H10O8	5.3	Myricetin	[M+H]+	0.9983	5281672	529-44-2	Shikimates and Phenylpropanoids	Flavonoids	Flavonols	O=c1c(O)c(-c2cc(O)c(O)c(O)c2)oc2cc(O)cc(O)c12	[319.04, 153.02, 245.04, 273.04, 217.05]	6.54884e+06	7.59889e+06	4.71131e+06	7.8242e+06	7.14973e+06	8.59428e+06	5.27914e+07	1.01522e+07	1.28715e+07	6.33436e+06	7.79532e+06	0.18443	6.76659e+06	None
M319T385	319.08	6.41647	C16H14O7	5.2	Padmatin	[M+H]+	0.7722	12313901	80453-44-7	Shikimates and Phenylpropanoids	Flavonoids	Dihydroflavonols	COc1cc(O)c2c(c1)O[C@H](c1ccc(O)c(O)c1)[C@@H](O)C2=O	[319.08, 257.08, 273.07, 245.04, 227.07]	7.68983e+06	7.13164e+06	5.44836e+06	6.2597e+06	7.21196e+06	3.04769e+07	4.97818e+07	6.52111e+07	6.98587e+07	1.05186e+08	1.21906e+08	0.132064	6.7483e+06	None
M327T829_1	327.076	13.8172	C18H15O4P	4.9	Triphenyl phosphate	[M+H]+	0.964	8289	115-86-6	Shikimates and Phenylpropanoids			O=P(Oc1ccccc1)(Oc1ccccc1)Oc1ccccc1	[327.08, 233.03, 95.05, 153.07, 152.06]	6.71116e+06	6.35771e+06	6.12849e+06	6.33383e+06	6.11486e+06	1.08244e+06	1.81845e+06	871206	1.50647e+06	278315	841728	0.0381293	6.32922e+06	None
M329T667_1	329.1	11.1203	C29H34O15	6.7	7,8-Dimethoxy-3-(4-methoxyphenyl)-4-oxo-4H-chromen-5-yl 2-O-pentopyranosylhexopyranoside	[M+H-C11H18O9]+	0.9629	23900084		Shikimates and Phenylpropanoids	Isoflavonoids	Isoflavones	COc1ccc(-c2coc3c(OC)c(OC)cc(OC4OC(CO)C(O)C(O)C4OC4OCC(O)C(O)C4O)c3c2=O)cc1	[329.1, 296.07, 314.08, 268.07, 299.05]	6.25617e+06	5.91439e+06	6.34464e+06	6.81292e+06	6.19433e+06	3.45376e+07	2.33155e+07	3.00948e+07	1.75723e+07	2.31485e+07	2.21974e+07	0.0518096	6.3045e+06	None
M331T533	331.079	8.88328	C17H14O7	5.8	Tricin	[M+H]+	0.9956	5281702	520-32-1	Shikimates and Phenylpropanoids	Flavonoids	Flavones	COc1cc(-c2cc(=O)c3c(O)cc(O)cc3o2)cc(OC)c1O	[331.08, 315.05, 270.05, 316.06, 286.05]	6.60156e+06	6.35907e+06	5.99032e+06	5.83708e+06	6.24466e+06	6.97786e+06	6.65866e+06	5.07293e+06	6.13584e+06	6.91036e+06	6.36842e+06	0.0486047	6.20654e+06	None
M331T778_2	331.08	12.9694	C23H24O12	5	Andrographidin B	[M+H-C6H10O5]+	0.9621	11968627	113963-38-5	Shikimates and Phenylpropanoids	Flavonoids	Flavones	COc1cc(O)c2c(=O)cc(-c3cccc(O[C@@H]4O[C@H](CO)[C@@H](O)[C@H](O)[C@H]4O)c3O)oc2c1OC	[331.08, 330.34, 298.05, 316.06, 288.06]	6.81295e+06	6.68084e+06	6.15594e+06	5.72489e+06	5.52325e+06	1.50281e+08	1.66366e+08	2.15413e+08	8.0945e+07	4.73448e+07	1.02653e+08	0.0919152	6.17958e+06	None
M331T572	331.116	9.54007	C22H26O10	5.2	4-Methoxyphlorizin	[M+H-C4H8O4]+	0.7979	25799413	4369-35-1	Shikimates and Phenylpropanoids	Flavonoids	Chalcones	COc1ccc(CCC(=O)c2c(O)cc(O)cc2O[C@@H]2O[C@H](CO)[C@@H](O)[C@H](O)[C@H]2O)cc1	[331.12, 313.11, 331.08, 228.08, 241.08]	6.26515e+06	6.62784e+06	5.19553e+06	6.68667e+06	6.05721e+06	4.63411e+07	8.11245e+07	7.66403e+07	1.53778e+07	3.22975e+07	1.01071e+07	0.0975655	6.16649e+06	None
M332T156	332.132	2.60398	C14H18O8	5.1	4-(.beta.-D-Glucopyranosyloxy)benzeneacetic acid	[M+NH4]+	0.9713	14352568	123403-21-4	Shikimates and Phenylpropanoids			O=C(O)Cc1ccc(O[C@@H]2O[C@H](CO)[C@@H](O)[C@H](O)[C@H]2O)cc1	[85.03, 145.05, 107.05, 97.03, 127.04]	5.59079e+06	7.4451e+06	4.58567e+06	6.51474e+06	6.3913e+06	9.94345e+06	2.55959e+07	3.28924e+07	1.31119e+07	5.73118e+06	7.23465e+06	0.175994	6.10552e+06	None
M337T261	337.09	4.35128	C16H18O9	5.3	Heriguard	[M+H-H2O]+	0.9965	6537496	327-97-9	Shikimates and Phenylpropanoids	Phenylpropanoids (C6-C3)	Cinnamic acids and derivatives	O=C(/C=C/c1ccc(O)c(O)c1)OC1C[C@](O)(C(=O)O)C[C@@H](O)[C@H]1O	[163.04, 135.04, 145.03, 117.03, 95.05]	5.10496e+06	5.76326e+06	6.05007e+06	4.87808e+06	6.91097e+06	9.03711e+06	6.45119e+06	7.51479e+06	9.26679e+06	9.797e+06	9.59871e+06	0.1408	5.74147e+06	None
M337T694	337.142	11.5605	C19H22O4	2	Anisocoumarin h	[M+Na]+	0.9776	14376449	123237-86-5	Shikimates and Phenylpropanoids	Coumarins	Simple coumarins	CC(C)=CC(O)CC(C)=CCOc1ccc2ccc(=O)oc2c1	[337.14, 279.1, 263.07, 265.08, 305.12]	4.96892e+06	6.12886e+06	5.99678e+06	5.85622e+06	5.74624e+06	1.34512e+07	5.95198e+07	3.31838e+07	2.73085e+07	1.82807e+07	1.48798e+07	0.0791404	5.7394e+06	None
M341T108_2	341.119	1.79262	C23H16O3	4.9	Diphacinone	[M+H]+	0.978	6719	82-66-6	Shikimates and Phenylpropanoids			O=C1c2ccccc2C(=O)C1C(=O)C(c1ccccc1)c1ccccc1	[341.12, 205.05, 266.07, 342.12, 134.1]	5.68118e+06	5.85308e+06	6.14213e+06	4.42411e+06	5.38226e+06	7.70633e+06	1.71276e+07	1.1343e+07	1.61641e+07	4.83906e+06	1.0636e+07	0.120033	5.49655e+06	None
M343T775	343.116	12.9239	C19H18O6	4.1	6-Demethoxytangeretin	[M+H]+	0.9736	629964	6601-66-7	Shikimates and Phenylpropanoids	Flavonoids	Flavones	COc1ccc(-c2cc(=O)c3c(OC)cc(OC)c(OC)c3o2)cc1	[343.12, 313.07, 282.09, 310.08, 267.06]	5.73396e+06	5.76676e+06	5.78278e+06	5.27223e+06	4.63083e+06	1.04662e+08	1.28691e+08	9.08408e+07	9.03742e+07	8.61787e+07	6.49891e+07	0.0916602	5.43731e+06	None
M344T224	344.132	3.72544	C15H18O8	5.8	4-O-D-Glucopyranosyl-p-coumaric acid	[M+NH4]+	0.9735	9840292	14364-05-7	Shikimates and Phenylpropanoids	Phenylpropanoids (C6-C3)	Cinnamic acids and derivatives	O=C(O)C=Cc1ccc(OC2OC(CO)C(O)C(O)C2O)cc1	[147.04, 165.05, 85.03, 119.05, 145.05]	4.86416e+06	5.45985e+06	5.14951e+06	5.31891e+06	5.81516e+06	7.42366e+06	1.14041e+07	1.43246e+07	9.43235e+06	8.10255e+06	7.2808e+06	0.066544	5.32152e+06	None
M347T666_1	347.161	11.101	C18H22N2O5	1.8	Coumarin-suberoylanilide hydroxamic acid	[M+H]+	0.9698	53393956	1260635-77-5	Shikimates and Phenylpropanoids	Coumarins	Simple coumarins	Cc1cc(=O)oc2cc(NC(=O)CCCCCCC(=O)NO)ccc12	[347.19, 329.14, 365.16, 56.96, 370.17]	5.39645e+06	5.35096e+06	5.20538e+06	5.40451e+06	4.73302e+06	3.47569e+07	1.39197e+08	9.45807e+07	6.84229e+07	7.42497e+07	9.47802e+07	0.0541773	5.21807e+06	None
M351T53_1	351.125	0.878442	C19H20O5	11.5	Selinidin	[M+Na]+	0.9898	5315334		Shikimates and Phenylpropanoids	Coumarins	Pyranocoumarins+Simple coumarins	CC=C(C)C(=O)OC1Cc2c(ccc3ccc(=O)oc23)OC1(C)C	[351.12, 205.07, 351.17, 351.08, 267.13]	4.89919e+06	5.41394e+06	5.51865e+06	4.97233e+06	4.67745e+06	2.2874e+07	1.04234e+07	3.61824e+07	2.59039e+07	2.90236e+07	1.20283e+07	0.0699916	5.09631e+06	None
M351T205_2	351.153	3.41587	C20H24O4	10.1	5'-Methoxyauraptene	[M+Na]+	0.9424	101585153	1388156-87-3	Shikimates and Phenylpropanoids	Coumarins	Simple coumarins	COC(C=C(C)C)C/C(C)=C/COc1ccc2ccc(=O)oc2c1	[351.15, 333.14, 351.1, 315.13, 215.12]	4.34851e+06	4.86391e+06	5.47688e+06	5.60817e+06	5.1245e+06	1.67628e+07	1.51478e+07	1.22322e+07	1.46868e+07	1.01882e+07	1.34926e+07	0.0993253	5.0844e+06	None
M355T230	355.1	3.84118	C16H18O9	6	Cryptochlorogenic acid	[M+H]+	0.9988	9798666	905-99-7,82638-23-1,87099-73-8	Shikimates and Phenylpropanoids	Phenylpropanoids (C6-C3)	Cinnamic acids and derivatives	O=C(/C=C/c1ccc(O)c(O)c1)O[C@H]1[C@H](O)C[C@](O)(C(=O)O)C[C@H]1O	[205.05, 235.06, 259.06, 289.07, 231.06]	5.22479e+06	4.81677e+06	4.84988e+06	4.36067e+06	4.73017e+06	1.66353e+07	3.42962e+07	5.81922e+07	1.40549e+07	1.34211e+07	1.78485e+07	0.0643482	4.79646e+06	None
M355T667	355.116	11.122	C20H18O6	5.2	3,4-Dipiperonyltetrahydrofuran-2-one	[M+H]+	0.846	327062	94534-80-2	Shikimates and Phenylpropanoids	Lignans	Dibenzylbutyrolactone lignans	O=C1OCC(Cc2ccc3c(c2)OCO3)C1Cc1ccc2c(c1)OCO2	[355.12, 337.11, 199.07, 295.1, 227.07]	5.88181e+06	4.79165e+06	4.59727e+06	4.31183e+06	4.37162e+06	1.39438e+07	1.84094e+07	2.29062e+07	2.81824e+07	1.19044e+07	2.36474e+07	0.133364	4.79084e+06	None
M355T1030_2	355.151	17.1651	C21H24O6	8.9	6',7'-Dihydroxybergamottin	[M+H-H2O]+	0.9159	6440498	145414-76-2	Shikimates and Phenylpropanoids	Coumarins	Furocoumarins+Simple coumarins	C/C(=C\COc1c2ccoc2cc2oc(=O)ccc12)CCC(O)C(C)(C)O	[355.15, 355.26, 142.94, 91.06, 355.07]	4.41474e+06	4.3737e+06	5.57299e+06	5.01435e+06	4.57147e+06	1.38336e+07	2.71734e+07	2.68478e+07	1.76852e+07	1.32746e+07	1.25093e+07	0.105707	4.78945e+06	None
M359T718	359.074	11.9748	C18H14O8	4.4	Dichotomitin	[M+H]+	0.9434	5316653	88509-91-5	Shikimates and Phenylpropanoids	Isoflavonoids	Isoflavones	COc1cc(-c2coc3cc4c(c(O)c3c2=O)OCO4)cc(O)c1OC	[359.07, 344.05, 328.06, 329.03, 313.03]	4.58282e+06	4.55703e+06	4.51299e+06	4.72304e+06	5.11259e+06	1.84958e+07	9.98934e+06	1.3659e+07	5.45019e+06	1.90043e+07	1.1753e+07	0.0521291	4.6977e+06	None
M359T830	359.111	13.8297	C19H18O7	5.6	3-Hydroxy-7,3',4',5'-tetramethoxyflavone	[M+H]+	0.9575	21721930	830348-41-9	Shikimates and Phenylpropanoids	Flavonoids	Flavonols	COc1ccc2c(=O)c(O)c(-c3cc(OC)c(OC)c(OC)c3)oc2c1	[359.11, 308.07, 297.07, 329.06, 116.05]	4.41332e+06	4.33318e+06	5.57127e+06	4.79556e+06	4.24384e+06	2.50859e+07	1.82447e+07	3.84637e+07	4.27804e+07	5.39202e+07	4.63758e+07	0.11671	4.67144e+06	None
M361T214	361.088	3.57165	C16H18O8	4.1	4-O-p-Coumaroylquinic acid	[M+Na]+	0.9594		107534-96-3	Shikimates and Phenylpropanoids	Phenylpropanoids (C6-C3)	Cinnamic acids and derivatives	O=C(/C=C/c1ccc(O)cc1)O[C@H]1[C@H](O)C[C@](O)(C(=O)O)C[C@H]1O	[361.09, 147.04, 215.05, 169.02, 361.14]	4.88559e+06	5.57055e+06	4.75361e+06	3.36181e+06	4.6242e+06	1.58506e+07	1.79053e+07	2.76822e+07	3.93978e+07	2.78453e+07	1.66854e+07	0.172888	4.63915e+06	None
M365T52_1	365.082	0.871991	C15H18O9	5.5	Methyl salicylate .beta.-D-O-glucuronide methyl ester	[M+Na]+	0.9966	71750605	226932-59-8	Shikimates and Phenylpropanoids	Phenolic acids (C6-C1)	Simple phenolic acids	COC(=O)c1ccccc1O[C@@H]1O[C@H](C(=O)OC)[C@@H](O)[C@H](O)[C@H]1O	[365.1, 203.05, 185.04, 347.09, 305.08]	4.55533e+06	4.53688e+06	4.29976e+06	4.8259e+06	4.35132e+06	1.65772e+07	4.13606e+07	5.54703e+07	3.29779e+07	1.95911e+07	3.88036e+07	0.0459238	4.51384e+06	None
M369T375	369.116	6.24935	C23H32O15	5.2	Sibiricose A6	[M+H-C6H12O6]+	0.8848	6326021	241125-75-7	Shikimates and Phenylpropanoids			COc1cc(/C=C/C(=O)O[C@H]2[C@H](O)[C@@H](CO)O[C@@]2(CO)O[C@H]2O[C@H](CO)[C@@H](O)[C@H](O)[C@H]2O)cc(OC)c1O	[207.06, 175.04, 351.11, 147.04, 119.05]	4.60134e+06	4.03552e+06	4.73303e+06	4.04585e+06	4.05089e+06	3.96806e+07	1.38938e+07	1.7253e+07	1.92521e+07	1.79301e+07	4.28502e+07	0.0802391	4.29333e+06	None
M383T194_1	383.093	3.23883	C15H20O10	5	1-O-(3-Hydroxy-4,5-dimethoxybenzoyl)hexopyranose	[M+Na]+	0.8863	45359580		Shikimates and Phenylpropanoids	Phenolic acids (C6-C1)	Simple phenolic acids	COc1cc(C(=O)OC2OC(CO)C(O)C(O)C2O)cc(O)c1OC	[383.09, 185.04, 383.14, 221.04, 221.08]	3.99764e+06	4.30662e+06	4.53857e+06	3.91447e+06	4.00924e+06	1.75206e+07	1.9608e+07	2.55522e+07	1.83401e+07	2.81329e+07	1.85966e+07	0.0630119	4.15331e+06	None
M391T1115	391.282	18.5763	C24H38O4	5.5	Dioctyl phthalate	[M+H]+	0.9991	8346	117-84-0	Shikimates and Phenylpropanoids	Phenolic acids (C6-C1)	Shikimic acids and derivatives+Simple phenolic acids	CCCCCCCCOC(=O)c1ccccc1C(=O)OCCCCCCCC	[149.02, 167.03, 71.09, 57.07, 121.03]	3.19733e+06	4.37414e+06	3.31655e+06	4.58942e+06	4.26382e+06	1.62522e+08	1.007e+08	2.55787e+07	8.59073e+07	1.4035e+08	2.36294e+08	0.162916	3.94825e+06	Into_Tissues
M395T801	395.108	13.3464	C20H20O7	5.5	3,2',4',5',6-Pentamethoxyflavone	[M+Na]+	0.9997	45933945	1228590-13-3	Shikimates and Phenylpropanoids	Flavonoids	Flavonols	COc1ccc2oc(-c3cc(OC)c(OC)cc3OC)c(OC)c(=O)c2c1	[395.11, 396.11, 335.13, 413.12, 394.35]	3.69441e+06	4.20732e+06	2.77007e+06	4.41817e+06	3.95017e+06	3.79011e+06	7.25951e+06	3.97492e+07	9.59128e+06	9.97228e+06	1.13541e+07	0.16826	3.80803e+06	None
M395T742	395.137	12.3631	C21H24O6	22.4	Tetrahydrocurcumin	[M+Na]+	0.7259	124072	36062-04-1	Shikimates and Phenylpropanoids	Diarylheptanoids	Linear diarylheptanoids	COc1cc(CCC(=O)CC(=O)CCc2ccc(O)c(OC)c2)ccc1O	[395.14, 335.12, 377.26, 307.12, 378.26]	3.71508e+06	4.18051e+06	4.07377e+06	3.42861e+06	3.43348e+06	1.37995e+08	1.7791e+08	1.24975e+08	1.97356e+08	1.71613e+08	1.27264e+08	0.0932645	3.76629e+06	None
M397T332	397.159	5.52938	C21H26O6	1.9	1,7-Bis(3,4-dihydroxyphenyl)heptan-3-yl acetate	[M+Na]+	0.7918	24013835		Shikimates and Phenylpropanoids	Diarylheptanoids	Linear diarylheptanoids	CC(=O)OC(CCCCc1ccc(O)c(O)c1)CCc1ccc(O)c(O)c1	[397.16, 137.06, 397.22, 273.11, 354.14]	4.05487e+06	3.48406e+06	3.93517e+06	3.88232e+06	3.29038e+06	8.421e+06	2.47787e+07	1.28452e+07	2.71455e+07	3.28084e+07	2.23664e+07	0.0873607	3.72936e+06	None
M417T350_1	417.114	5.83427	C21H22O10	5.2	Hemiphloin	[M+H-H2O]+	0.8207	160711	3682-03-9	Shikimates and Phenylpropanoids	Flavonoids	Flavanones	O=C1C[C@@H](c2ccc(O)cc2)Oc2cc(O)c([C@@H]3O[C@H](CO)[C@@H](O)[C@H](O)[C@H]3O)c(O)c21	[339.08, 297.07, 285.07, 311.09, 399.11]	3.39706e+06	4.08083e+06	3.44767e+06	2.76904e+06	3.58213e+06	4.1699e+08	4.96193e+08	3.39793e+08	4.02629e+08	3.54563e+08	1.30908e+08	0.135881	3.45535e+06	None
M421T694	421.126	11.5711	C22H22O7	2.4	(5-Benzoyloxy-4,6-dihydroxy-3-methoxycyclohexen-1-yl)methyl benzoate	[M+Na]+	0.9608	45360019		Shikimates and Phenylpropanoids	Phenolic acids (C6-C1)	Simple phenolic acids	COC1C=C(COC(=O)c2ccccc2)C(O)C(OC(=O)c2ccccc2)C1O	[421.13, 263.07, 317.12, 291.1, 307.06]	3.77761e+06	3.16476e+06	3.49698e+06	3.26433e+06	3.35919e+06	5.77751e+07	3.27936e+07	3.77834e+07	7.74665e+07	4.69823e+07	3.10986e+07	0.0697478	3.41258e+06	None
M425T579	425.157	9.65171	C22H26O7	5.9	Canellin E	[M+Na]+	0.8933	23786308		Shikimates and Phenylpropanoids	Lignans	Neolignans	C=CCC12CC(OC)C(=O)C(OC)=C1OC(c1cc(OC)c3c(c1)OCO3)C2C	[425.16, 365.14, 281.08, 311.09, 425.25]	2.7277e+06	3.63286e+06	3.46001e+06	3.60731e+06	3.09608e+06	1.33456e+08	1.67812e+08	1.34069e+08	1.07427e+08	2.08987e+08	1.04921e+08	0.117176	3.30479e+06	None
M433T302	433.111	5.03764	C21H20O10	6.1	4H-1-Benzopyran-4-one, 6-hexopyranosyl-5,7-dihydroxy-2-(4-hydroxyphenyl)-	[M+H]+	0.9454	4475102		Shikimates and Phenylpropanoids	Flavonoids	Flavones	O=c1cc(-c2ccc(O)cc2)oc2cc(O)c(C3OC(CO)C(O)C(O)C3O)c(O)c12	[313.07, 283.06, 433.11, 337.07, 415.1]	3.19454e+06	2.98085e+06	3.48323e+06	3.19513e+06	3.46659e+06	1.05807e+08	7.84975e+07	6.02868e+07	1.01258e+08	1.05862e+08	9.2677e+07	0.0647816	3.26407e+06	None
M435T351	435.126	5.84665	C21H22O10	5.5	Prunin	[M+H]+	0.919	9910767	529-55-5	Shikimates and Phenylpropanoids	Flavonoids	Flavanones	O=C1CC(c2ccc(O)cc2)Oc2cc(O[C@@H]3O[C@H](CO)[C@@H](O)[C@H](O)[C@H]3O)cc(O)c21	[273.07, 258.05, 435.13, 85.03, 285.07]	3.00761e+06	3.26421e+06	2.97978e+06	3.75205e+06	3.29453e+06	1.55048e+07	2.28173e+07	2.09514e+07	2.0508e+07	1.37289e+07	1.70669e+07	0.0952441	3.25964e+06	None
M443T163	443.095	2.71715	C22H18O10	5	(-)-Catechin gallate	[M+H]+	0.7504	6419835	130405-40-2	Shikimates and Phenylpropanoids	Flavonoids	Flavan-3-ols	O=C(O[C@@H]1Cc2c(O)cc(O)cc2O[C@H]1c1ccc(O)c(O)c1)c1cc(O)c(O)c(O)c1	[139.04, 287.05, 275.05, 299.05, 257.04]	3.34268e+06	3.46414e+06	3.30518e+06	2.95022e+06	2.57705e+06	1.7136e+07	1.658e+07	1.65625e+07	1.89009e+07	1.22182e+07	1.69425e+07	0.115894	3.12786e+06	None
M449T302	449.105	5.03183	C21H20O11	5.5	Astragalin	[M+H]+	0.9987	5282102	480-10-4	Shikimates and Phenylpropanoids	Flavonoids	Flavonols	O=c1c(O[C@@H]2O[C@H](CO)[C@@H](O)[C@H](O)[C@H]2O)c(-c2ccc(O)cc2)oc2cc(O)cc(O)c12	[287.05, 85.03, 329.06, 97.03, 449.1]	3.52647e+06	2.72837e+06	3.08741e+06	3.09863e+06	2.85899e+06	4.21561e+08	2.60932e+08	9.80907e+07	1.08578e+08	2.65988e+08	3.45476e+08	0.0994224	3.05998e+06	None
M449T220	449.105	3.66095	C21H20O11	4.8	3,5-dihydroxy-2-(4-hydroxyphenyl)-7-{[3,4,5-trihydroxy-6-(hydroxymethyl)oxan-2-yl]oxy}-4H-chromen-4-one	[M+H]+	0.9986	10095180	16290-07-6	Shikimates and Phenylpropanoids	Flavonoids	Flavonols	O=c1c(O)c(-c2ccc(O)cc2)oc2cc(O[C@@H]3O[C@H](CO)[C@@H](O)[C@H](O)[C@H]3O)cc(O)c12	[287.05, 269.04, 449.1, 288.06, 153.02]	2.5845e+06	3.49753e+06	2.69079e+06	3.19725e+06	3.26124e+06	8.78264e+07	2.28955e+08	3.49084e+08	1.04651e+08	2.81736e+07	7.61772e+07	0.128429	3.04627e+06	None
M449T347	449.105	5.77982	C27H30O16	4.7	Luteolin-7,3'-di-O-glucoside	[M+H-C6H10O5]+	0.9995	5490298	52187-80-1	Shikimates and Phenylpropanoids	Flavonoids	Flavones	O=c1cc(-c2ccc(O)c(O[C@@H]3O[C@H](CO)[C@@H](O)[C@H](O)[C@H]3O)c2)oc2cc(O[C@@H]3O[C@H](CO)[C@@H](O)[C@H](O)[C@H]3O)cc(O)c12	[287.05, 449.1, 288.06, 153.02, 286.97]	3.02348e+06	3.13873e+06	3.06594e+06	3.08212e+06	2.8843e+06	2.6276e+07	3.5968e+07	1.87716e+07	1.81077e+07	1.35424e+07	1.50588e+07	0.0315225	3.03892e+06	None
M451T323_1	451.121	5.37832	C21H22O11	4.4	Astilbin	[M+H]+	0.7496	119258	29838-67-3	Shikimates and Phenylpropanoids	Flavonoids	Dihydroflavonols	C[C@@H]1O[C@@H](O[C@@H]2C(=O)c3c(O)cc(O)cc3O[C@@H]2c2ccc(O)c(O)c2)[C@@H](O)[C@H](O)[C@H]1O	[85.03, 71.05, 452.12, 69.03, 123.04]	2.94483e+06	2.9916e+06	2.98804e+06	3.4649e+06	2.77513e+06	1.33082e+07	6.20193e+07	1.98036e+07	1.27746e+07	6.66907e+06	1.0205e+07	0.0847934	3.0329e+06	None
M453T217	453.136	3.61248	C21H24O11	7.5	Coatline B	[M+H]+	0.8635	38362081	87441-89-2	Shikimates and Phenylpropanoids	Flavonoids	Chalcones	O=C(c1ccc(O)c(C2OC(CO)C(O)C(O)C2O)c1O)C(O)Cc1ccc(O)c(O)c1	[163.04, 123.04, 205.05, 147.04, 151.04]	3.15786e+06	2.93409e+06	2.98242e+06	3.20154e+06	2.86197e+06	2.53926e+07	2.25413e+07	2.98841e+07	3.43585e+07	2.41166e+07	2.35175e+07	0.0482736	3.02758e+06	None
M465T294_2	465.1	4.90074	C21H20O12	6.5	Hirsutrin	[M+H]+	0.9991	5280804	482-35-9	Shikimates and Phenylpropanoids	Flavonoids	Flavonols	O=c1c(O[C@@H]2O[C@H](CO)[C@@H](O)[C@@H](O)[C@H]2O)c(-c2ccc(O)c(O)c2)oc2cc(O)cc(O)c12	[303.05, 85.03, 97.03, 229.05, 153.02]	3.16544e+06	3.11714e+06	3.07666e+06	2.68863e+06	2.65131e+06	1.66985e+07	1.72553e+07	2.5704e+07	4.76085e+07	1.92163e+07	2.56407e+07	0.0845965	2.93984e+06	None
M465T216_1	465.1	3.59612	C21H21O12	5.2	Myrtillin-a	[Cat]+	0.954	443650	50986-17-9	Shikimates and Phenylpropanoids	Flavonoids	Anthocyanidins	OC[C@H]1O[C@@H](Oc2cc3c(O)cc(O)cc3[o+]c2-c2cc(O)c(O)c(O)c2)[C@H](O)[C@@H](O)[C@@H]1O	[303.05, 465.13, 303.01, 277.03, 447.12]	2.94863e+06	3.03303e+06	2.90188e+06	2.77464e+06	2.99123e+06	1.06762e+08	2.03983e+07	3.77436e+07	4.39893e+07	2.43531e+07	1.79791e+07	0.0339761	2.92989e+06	None
M469T526	469.108	8.76071	C22H22O10	5.6	Prunetinoside	[M+Na]+	0.989	45783190	89595-66-4	Shikimates and Phenylpropanoids	Isoflavonoids	Isoflavones	COc1cc(OC2O[C@H](CO)[C@@H](O)[C@H](O)[C@H]2O)c2c(=O)c(-c3ccc(O)cc3)coc2c1	[469.11, 307.06, 185.04, 52.12, 470.11]	1.9386e+06	3.06332e+06	2.9584e+06	3.31631e+06	3.09511e+06	5.10208e+07	4.84556e+07	6.52126e+07	4.49823e+07	1.62155e+07	3.0779e+07	0.187552	2.87435e+06	None
M473T302	473.103	5.02733	C23H20O11	8.6	(-)-Epigallocatechin 3-(4-methyl-gallate)	[M+H]+	0.937	401129	224434-07-5	Shikimates and Phenylpropanoids	Flavonoids	Flavan-3-ols	COc1c(O)cc(C(=O)O[C@@H]2Cc3c(O)cc(O)cc3O[C@@H]2c2cc(O)c(O)c(O)c2)cc1O	[139.04, 167.03, 151.04, 289.07, 157.05]	3.01249e+06	3.14874e+06	2.95602e+06	2.33944e+06	2.8719e+06	4.7902e+07	1.72656e+07	2.51513e+07	1.45797e+07	4.22822e+07	2.40622e+07	0.108514	2.86572e+06	None
M479T306	479.116	5.10768	C22H22O12	5.5	Isorhamnetin 3-glycoside	[M+H]+	0.9985	13245586	1085711-35-8	Shikimates and Phenylpropanoids	Flavonoids	Flavonols	COc1cc(-c2oc3cc(O)cc(O)c3c(=O)c2OC2OC(CO)C(O)C(O)C2O)ccc1O	[317.06, 302.04, 85.03, 153.02, 97.03]	2.60202e+06	3.10249e+06	3.43241e+06	2.79508e+06	2.31931e+06	8.12311e+06	3.66861e+06	4.33859e+06	8.82337e+06	8.20574e+06	6.52231e+06	0.151828	2.85027e+06	None
M485T947	485.11	15.7798	C22H22O11	9.4	Tectoridin	[M+Na]+	0.9879	5281810	611-40-5	Shikimates and Phenylpropanoids	Isoflavonoids	Isoflavones	COc1c(O[C@@H]2O[C@H](CO)[C@@H](O)[C@H](O)[C@H]2O)cc2occ(-c3ccc(O)cc3)c(=O)c2c1O	[485.11, 53.9, 486.11, 89.06, 485.3]	2.69053e+06	2.9533e+06	2.71324e+06	2.8855e+06	2.69079e+06	2.84861e+07	3.49114e+07	2.27914e+07	2.97934e+07	2.50454e+07	2.39468e+07	0.0444453	2.78667e+06	None
M489T217	489.098	3.6179	C21H22O12	5.5	Glucodistylin	[M+Na]+	0.9559	14187089	27297-45-6	Shikimates and Phenylpropanoids	Flavonoids	Dihydroflavonols	O=C1c2c(O)cc(O)cc2O[C@H](c2ccc(O)c(O)c2)[C@H]1O[C@@H]1O[C@H](CO)[C@@H](O)[C@H](O)[C@H]1O	[489.1, 327.05, 54.35, 321.06, 309.04]	3.24482e+06	2.67295e+06	2.12269e+06	3.0358e+06	2.71322e+06	5.79926e+07	4.88836e+07	5.25722e+07	5.41813e+07	6.45786e+07	5.06526e+07	0.154585	2.7579e+06	None
M507T514	507.147	8.56232	C30H36O16	5.8	5-Hydroxy-4-oxo-2-(3,4,5-trimethoxyphenyl)-4H-chromen-7-yl 6-O-(6-deoxy-.alpha.-L-mannopyranosyl)-.beta.-D-glucopyranoside	[M+H-C6H10O4]+	0.9711	56776348	289915-88-4	Shikimates and Phenylpropanoids	Flavonoids	Flavones	COc1cc(-c2cc(=O)c3c(O)cc(O[C@@H]4O[C@H](CO[C@@H]5O[C@@H](C)[C@H](O)[C@@H](O)[C@H]5O)[C@@H](O)[C@H](O)[C@H]4O)cc3o2)cc(OC)c1OC	[345.09, 312.06, 294.05, 330.07, 284.07]	2.85844e+06	2.59943e+06	2.9225e+06	2.68765e+06	2.60364e+06	2.97801e+07	2.50985e+07	3.25675e+07	3.12398e+07	2.07947e+07	2.91982e+07	0.054328	2.73433e+06	None
M521T490	521.126	8.17312	C24H24O13	5.8	Anthocyanidin base+3O, O-MalonylHex	[M+H]+	0.9165	139291783		Shikimates and Phenylpropanoids			O=C([O-])CC(=O)OCC1OC(OC2Cc3c(O)cc(O)cc3[O+]=C2c2ccc(O)cc2)C(O)C(O)C1O	[273.07, 85.03, 127.04, 230.06, 258.05]	2.8227e+06	2.80134e+06	2.51294e+06	2.65092e+06	2.30564e+06	7.43927e+06	8.4266e+06	5.43272e+06	8.76044e+06	8.32482e+06	1.54133e+07	0.0821688	2.61871e+06	None
M533T514	533.126	8.57492	C25H24O13	6.8	6''-O-Malonylglycitin	[M+H]+	0.9679	23724657	137705-39-6	Shikimates and Phenylpropanoids	Isoflavonoids	Isoflavones	COc1cc2c(=O)c(-c3ccc(O)cc3)coc2cc1O[C@@H]1O[C@H](COC(=O)CC(=O)O)[C@@H](O)[C@H](O)[C@H]1O	[285.07, 270.05, 85.03, 239.07, 127.04]	2.65813e+06	2.35257e+06	2.71566e+06	2.58677e+06	2.29457e+06	2.90443e+08	4.2327e+08	2.15535e+08	2.65589e+08	2.40467e+08	2.89061e+08	0.0743685	2.52154e+06	None
M559T1007	559.128	16.7841	C30H22O11	8.3	(2S,3S)-8-[(2R,3S)-5,7-Dihydroxy-2-(4-hydroxyphenyl)-4-ketochroman-3-yl]-3,5,7-trihydroxy-2-(4-hydroxyphenyl)chroman-4-one	[M+H]+	0.9093	23757228	14736-58-4	Shikimates and Phenylpropanoids	Flavonoids	Dihydroflavonols+Flavanones	O=C1c2c(O)cc(O)c([C@@H]3C(=O)c4c(O)cc(O)cc4O[C@H]3c3ccc(O)cc3)c2O[C@@H](c2ccc(O)cc2)[C@@H]1O	[559.13, 559.52, 558.44, 62.13, 560.13]	2.8023e+06	2.04342e+06	3.09674e+06	2.21456e+06	2.14963e+06	0	0	189491	0	0	0	0.187585	2.46134e+06	None
M565T269	565.153	4.48387	C26H28O14	5.9	4H-1-Benzopyran-4-one, 6-arabinopyranosyl-8-.beta.-D-glucopyranosyl-5,7-dihydroxy-2-(4-hydroxyphenyl)-	[M+H]+	0.9099	13644660	52012-29-0,35927-38-9	Shikimates and Phenylpropanoids	Flavonoids	Flavones	O=c1cc(-c2ccc(O)cc2)oc2c(C3OC(CO)C(O)C(O)C3O)c(O)c(C3OCC(O)C(O)C3O)c(O)c12	[427.1, 511.12, 529.13, 409.09, 547.14]	2.10515e+06	2.37654e+06	2.35986e+06	2.76443e+06	2.54459e+06	3.84002e+06	1.29955e+07	1.54788e+07	5.16213e+06	4.21852e+06	5.56995e+06	0.100435	2.43012e+06	None
M579T571	579.131	9.52317	C26H26O15	5.4	Flavone base + 3O, 2MeO, O-MalonylHex	[M+H]+	0.8434	139291922		Shikimates and Phenylpropanoids	Flavonoids	Flavones	COc1cc(-c2cc(=O)c3c(O)cc(OC4OC(COC(=O)CC(=O)O)C(O)C(O)C4O)cc3o2)cc(OC)c1O	[331.08, 298.05, 85.03, 270.05, 127.04]	3.06609e+06	2.30036e+06	2.32158e+06	2.42862e+06	1.95061e+06	2.11903e+08	7.58136e+07	8.94039e+07	9.01591e+07	1.41532e+08	1.89361e+08	0.168515	2.41346e+06	None
M579T293	579.168	4.88057	C27H30O14	6.6	(1S)-1,5-Anhydro-2-O-(6-deoxy-.alpha.-L-mannopyranosyl)-1-(5,7-dihydroxy-2-(4-hydroxyphenyl)-4-oxo-4H-chromen-6-yl)-D-glucitol	[M+H]+	0.9727	23844078		Shikimates and Phenylpropanoids	Flavonoids	Flavones	C[C@@H]1O[C@@H](O[C@H]2[C@H](c3c(O)cc4oc(-c5ccc(O)cc5)cc(=O)c4c3O)O[C@H](CO)[C@@H](O)[C@@H]2O)[C@H](O)[C@H](O)[C@H]1O	[313.07, 283.06, 433.11, 337.07, 397.09]	2.51547e+06	2.39618e+06	2.34646e+06	2.36303e+06	2.43251e+06	1.32691e+07	1.70054e+07	1.69177e+07	1.01085e+07	1.07505e+07	1.71187e+07	0.0278752	2.41073e+06	None
M587T264_2	587.134	4.39636	C26H28O14	4.5	Schaftoside	[M+Na]+	0.9936	442658	51938-32-0	Shikimates and Phenylpropanoids	Flavonoids	Flavones	O=c1cc(-c2ccc(O)cc2)oc2c([C@@H]3OC[C@H](O)[C@H](O)[C@H]3O)c(O)c([C@@H]3O[C@H](CO)[C@@H](O)[C@H](O)[C@H]3O)c(O)c12	[587.13, 569.12, 551.11, 65.24, 497.1]	2.15255e+06	2.20956e+06	2.46022e+06	2.8252e+06	2.35873e+06	1.40542e+07	8.85666e+06	1.43912e+07	6.37845e+06	9.04162e+06	1.65813e+07	0.110891	2.40125e+06	None
M597T230	597.178	3.83338	C27H32O15	5.3	(2R)-6,8-Diglucopyranosyl-4',5,7-trihydroxyflavanone	[M+H]+	0.7854	14427359	81446-26-6	Shikimates and Phenylpropanoids	Flavonoids	Flavanones	O=C1CC(c2ccc(O)cc2)Oc2c1c(O)c(C1OC(CO)C(O)C(O)C1O)c(O)c2C1OC(CO)C(O)C(O)C1O	[139.04, 261.04, 219.03, 285.04, 441.11]	2.44621e+06	2.17705e+06	2.31939e+06	2.53606e+06	2.18637e+06	7.23781e+07	1.67203e+07	2.90489e+07	2.41466e+07	1.8377e+07	1.96347e+07	0.0677908	2.33302e+06	None
M625T974	625.262	16.2273	C36H36N2O8	9.2	Grossamide	[M+H]+	0.8342	338256	80510-06-1	Shikimates and Phenylpropanoids	Lignans	Neolignans	COc1cc(C2Oc3c(OC)cc(C=CC(=O)NCCc4ccc(O)cc4)cc3C2C(=O)NCCc2ccc(O)cc2)ccc1O	[625.26, 538.25, 451.21, 465.23, 625.54]	2.35422e+06	2.0226e+06	2.2333e+06	1.9974e+06	2.31527e+06	4.63565e+06	1.17572e+07	8.5603e+06	8.9965e+06	6.70708e+06	9.16442e+06	0.0757396	2.18456e+06	None
M627T216	627.152	3.59612	C27H31O17	4.9	Delphin cation	[Cat]+	0.9962	10100906	47851-70-7	Shikimates and Phenylpropanoids	Flavonoids	Anthocyanidins	OC[C@H]1O[C@@H](Oc2cc3c(O[C@@H]4O[C@H](CO)[C@@H](O)[C@H](O)[C@H]4O)cc(O)cc3[o+]c2-c2cc(O)c(O)c(O)c2)[C@H](O)[C@@H](O)[C@@H]1O	[303.05, 465.1, 85.03, 97.03, 229.05]	1.61134e+06	2.51651e+06	2.09385e+06	2.31662e+06	2.30735e+06	1.44573e+07	2.88339e+06	4.7008e+07	9.91311e+06	6.87895e+06	1.93241e+07	0.159422	2.16914e+06	None
M637T537	637.186	8.95535	C27H34O16	18.7	2-(.beta.-D-Glucopyranosyloxy)benzyl 3-(hexopyranosyloxy)-6-hydroxy-2-methoxybenzoate	[M+Na]+	0.997	23928104		Shikimates and Phenylpropanoids	Phenolic acids (C6-C1)	Simple phenolic acids	COc1c(OC2OC(CO)C(O)C(O)C2O)ccc(O)c1C(=O)OCc1ccccc1O[C@@H]1O[C@H](CO)[C@@H](O)[C@H](O)[C@H]1O	[637.19, 70.8, 269.08, 638.19, 391.1]	2.35351e+06	2.24352e+06	2.02228e+06	1.84808e+06	2.11507e+06	1.57568e+07	2.24014e+07	3.51547e+07	3.12426e+07	8.80015e+06	2.21981e+07	0.0924763	2.11649e+06	None
M641T302	641.168	5.03083	C28H32O17	5.2	2-(3,4-Dihydroxyphenyl)-5-hydroxy-7-methoxy-4-oxo-4H-chromen-3-yl 2-O-.beta.-D-glucopyranosyl-.beta.-D-glucopyranoside	[M+H]+	0.9895	45359929	259234-17-8	Shikimates and Phenylpropanoids	Flavonoids	Flavonols	COc1cc(O)c2c(=O)c(OC3OC(CO)C(O)C(O)C3OC3OC(CO)C(O)C(O)C3O)c(-c3ccc(O)c(O)c3)oc2c1	[317.06, 85.03, 302.04, 97.03, 145.05]	2.10213e+06	2.15315e+06	2.13133e+06	2.13091e+06	2.05272e+06	3.60249e+07	6.82307e+07	7.83369e+07	6.75092e+07	2.75386e+07	2.94701e+07	0.0183436	2.11405e+06	None
M743T226	743.199	3.76016	C32H39O20	5.1	Cyanidin 5-O-beta-D-glucoside 3-O-beta-D-sambubioside	[M]+	0.9848	10197243	73036-94-9	Shikimates and Phenylpropanoids	Flavonoids	Anthocyanidins	OC[C@H]1O[C@@H](Oc2cc(O)cc3[o+]c(-c4ccc(O)c(O)c4)c(O[C@@H]4O[C@H](CO)[C@@H](O)[C@H](O)[C@H]4O[C@@H]4OC[C@@H](O)[C@H](O)[C@H]4O)cc23)[C@H](O)[C@@H](O)[C@@H]1O	[287.05, 449.11, 85.03, 97.03, 115.04]	1.68562e+06	2.35842e+06	1.90869e+06	1.67165e+06	2.5063e+06	1.47029e+08	2.3688e+08	2.58143e+08	1.14622e+08	1.07055e+08	1.24446e+08	0.190573	2.02614e+06	None
M111T217	111.043	3.6179	C7H6O3	7.1	Formylhydroquinone	[M+H-CO]+	0.999	70949	1194-98-5	Shikimates and Phenylpropanoids	Meroterpenoids	Meromonoterpenoids	O=Cc1cc(O)ccc1O	[111.04, 65.04, 93.03, 112.05, 111.09]	3.96814e+08	5.37039e+08	6.49049e+08	6.36397e+08	5.45785e+08	7.12345e+07	1.8707e+08	7.52324e+07	1.07005e+08	1.48855e+08	7.66841e+07	0.182807	5.53017e+08	None
M197T357	197.116	5.95497	C11H16O3	6.5	Loliolide	[M+H]+	0.9788	14334	1133-03-5,38274-00-9,61927-07-9	Terpenoids	Apocarotenoids	Apocarotenoids (β-)	CC1(C)CC(O)CC2(C)OC(=O)C=C12	[197.12, 179.11, 135.12, 107.08, 133.1]	4.7483e+07	5.54643e+07	5.70135e+07	3.89429e+07	6.8236e+07	1.01186e+07	1.34984e+07	1.52682e+07	7.70511e+06	2.41836e+07	3.4402e+07	0.20534	5.34279e+07	None
M109T469	109.064	7.81328	C19H28O2	6.7	Testosterone	[M+H-C12H20O]+	0.7797	6013	58-22-0	Terpenoids	Steroids	Androstane steroids	C[C@]12CC[C@H]3[C@@H](CCC4=CC(=O)CC[C@@]43C)[C@@H]1CC[C@@H]2O	[109.06, 87.0, 109.07, 98.51, 109.1]	6.13495e+08	5.82411e+08	6.35186e+08	6.53993e+08	6.14183e+08	6.90376e+06	4.95565e+06	5.16543e+06	2.59801e+06	4.67238e+06	1.38357e+06	0.0432521	6.19854e+08	None
M119T594	119.085	9.9004	C15H24O2	6.5	(4S,4aR)-4-(Hydroxymethyl)-3,4a,8,8-tetramethyl-4a,5,6,7,8,8a-hexahydronaphthalen-1(4H)-one	[M+H-C6H14O2]+	0.9987	11241847	74635-87-3	Terpenoids	Sesquiterpenoids	Drimane sesquiterpenoids	CC1=CC(=O)C2C(C)(C)CCC[C@]2(C)[C@H]1CO	[119.08, 91.05, 117.07, 119.07, 120.09]	2.7465e+08	2.7292e+08	2.87739e+08	2.80309e+08	2.69813e+08	2.41589e+08	2.26314e+08	2.18178e+08	2.02754e+08	1.93164e+08	2.45919e+08	0.0255228	2.77086e+08	None
M130T769	130.049	12.82	C20H33NO3S	5.8	N-Acetyl-S-farnesyl-L-cysteine	[M+H-C15H26S]+	0.9531	5353378	135304-07-3	Terpenoids			CC(=O)NC(CSC/C=C(\C)CC/C=C(\C)CCC=C(C)C)C(=O)O	[84.04, 130.05, 84.08, 130.09, 56.05]	1.99341e+08	1.7809e+08	2.64685e+08	1.73192e+08	1.85416e+08	1.78054e+08	1.99566e+08	1.77027e+08	1.91671e+08	1.58917e+08	1.78391e+08	0.186878	2.00145e+08	None
M133T471	133.064	7.85785	C19H24O3	4.7	Prallethrin	[M+H-C10H16O2]+	0.9933	9839306	23031-36-9	Terpenoids	Monoterpenoids	Irregular monoterpenoids	C#CCC1=C(C)C(OC(=O)C2C(C=C(C)C)C2(C)C)CC1=O	[133.06, 105.07, 133.1, 87.1, 91.05]	1.87655e+08	1.84548e+08	1.86171e+08	1.79495e+08	1.85343e+08	9.23987e+06	1.00594e+07	1.3426e+07	1.11285e+07	1.3203e+07	1.21358e+07	0.0167815	1.84643e+08	None
M133T227	133.101	3.78476	C10H16O2	6.4	(+)-trans-Chrysanthemic acid	[M+H-2H2O]+	0.9006	16747	4638-92-0	Terpenoids	Monoterpenoids	Irregular monoterpenoids	CC(C)=C[C@@H]1[C@@H](C(=O)O)C1(C)C	[133.1, 105.07, 133.06, 91.05, 87.1]	1.52844e+08	1.8092e+08	1.96602e+08	1.88986e+08	2.03121e+08	1.44407e+06	5.38687e+06	4.39697e+06	3.44693e+06	1.12075e+06	4.30681e+06	0.105946	1.84495e+08	None
M133T551	133.101	9.19125	C15H22O2	6.7	Polygodial	[M+H-C5H10O2]+	0.983	72503	6754-20-7	Terpenoids	Sesquiterpenoids	Drimane sesquiterpenoids	CC1(C)CCC[C@@]2(C)[C@H]1CC=C(C=O)[C@@H]2C=O	[133.1, 105.07, 91.05, 133.06, 87.1]	1.77971e+08	1.90396e+08	1.85109e+08	1.90038e+08	1.7827e+08	1.89262e+08	2.24241e+08	1.83852e+08	2.74661e+06	1.22627e+08	2.02183e+08	0.0328992	1.84357e+08	None
M135T467	135.116	7.77896	C15H26O	5.9	Patchouli alcohol	[M+H-C5H12O]+	0.7658	10955174	5986-55-0	Terpenoids	Sesquiterpenoids	Patchoulane sesquiterpenoids	C[C@H]1CC[C@@]2(O)C(C)(C)[C@@H]3CC[C@@]2(C)[C@H]1C3	[135.08, 135.12, 107.08, 136.06, 91.05]	1.42763e+08	2.0189e+08	2.19284e+08	1.74964e+08	1.48114e+08	110014	0	0	0	0	0	0.187323	1.77403e+08	None
M135T887	135.116	14.776	C27H38O3	6.2	Boldenone cypionate	[M+H-C17H24O3]+	0.9778	71314193	106505-90-2	Terpenoids	Steroids	Androstane steroids	C[C@]12C=CC(=O)C=C1CC[C@@H]1[C@@H]2CC[C@]2(C)[C@@H](OC(=O)CCC3CCCC3)CC[C@@H]12	[135.12, 93.07, 107.08, 135.08, 79.05]	2.05065e+08	1.82314e+08	1.42543e+08	1.87942e+08	1.6257e+08	1.49176e+08	1.4993e+08	1.33116e+08	1.22768e+08	1.89837e+08	1.64405e+08	0.136974	1.76087e+08	None
M145T610	145.1	10.1727	C15H22O	7.4	Nootkatone	[M+H-C4H10O]+	0.9672	1268142	4674-50-4	Terpenoids	Sesquiterpenoids	Eremophilane sesquiterpenoids	C=C(C)[C@@H]1CCC2=CC(=O)C[C@@H](C)[C@]2(C)C1	[145.1, 99.04, 117.07, 105.07, 145.05]	1.35538e+08	1.39945e+08	1.43267e+08	1.56591e+08	1.41423e+08	2.03977e+07	1.3684e+07	1.71666e+07	2.25179e+07	2.50405e+07	2.1749e+07	0.0553313	1.43353e+08	None
M147T259	147.043	4.31016	C25H28O13	7.6	Vaccinoside	[M+H-C16H22O11]+	0.9933	56776351	36138-58-6	Terpenoids	Monoterpenoids	Iridoids monoterpenoids	O=C(/C=C/c1ccc(O)cc1)OC[C@@]1(O)C=C[C@@H]2C(C(=O)O)=CO[C@@H](O[C@@H]3O[C@H](CO)[C@@H](O)[C@H](O)[C@H]3O)[C@@H]21	[147.04, 119.05, 91.05, 148.05, 147.12]	1.17908e+08	1.50682e+08	1.06815e+08	1.53051e+08	1.65412e+08	2.05324e+08	1.6001e+08	1.45692e+08	1.49451e+08	1.18813e+08	1.51939e+08	0.180581	1.38774e+08	None
M147T473	147.079	7.87936	C10H12O2	7.2	Thymoquinone	[M+H-H2O]+	0.9425	10281	490-91-5	Terpenoids			CC1=CC(=O)C(C(C)C)=CC1=O	[147.08, 119.08, 129.07, 91.05, 128.06]	1.00335e+08	1.46759e+08	1.52538e+08	1.58561e+08	1.2612e+08	1.04215e+08	8.20007e+07	1.13078e+08	1.6308e+08	1.00242e+08	1.27353e+08	0.173835	1.36863e+08	None
M148T146	148.112	2.43953	C19H23NO2	6.8	2-(2,6-Dimethylphenoxy)-N-(2-isopropylphenyl)acetamide	[M+H-C9H10O2]+	0.9818	834892	445426-80-2	Terpenoids	Monoterpenoids	Menthane monoterpenoids	Cc1cccc(C)c1OCC(=O)Nc1ccccc1C(C)C	[148.11, 149.02, 84.04, 133.09, 120.08]	1.25068e+08	1.37544e+08	1.67132e+08	1.39937e+08	1.08199e+08	1.08613e+08	1.06473e+08	8.23527e+07	1.36546e+08	1.11101e+08	2.17722e+07	0.159846	1.35576e+08	None
M149T800	149.131	13.3285	C15H26O	7.4	(cis+trans)-Nerodilol	[M+H-C4H10O]+	0.9325	5284507	7212-44-4	Terpenoids	Sesquiterpenoids+Monoterpenoids	Acyclic monoterpenoids+Farnesane sesquiterpenoids	C=CC(C)(O)CC/C=C(\C)CCC=C(C)C	[149.13, 149.1, 93.07, 107.08, 149.02]	1.28429e+08	1.5644e+08	1.35492e+08	1.28158e+08	1.22886e+08	1.16219e+08	1.14665e+08	2.29081e+08	7.06403e+07	1.14679e+08	1.19476e+08	0.0980965	1.34281e+08	None
M149T847	149.131	14.1192	C15H26O	6.8	Cedrol	[M+H-C4H10O]+	0.8813	65575	77-53-2	Terpenoids	Sesquiterpenoids	Cedrane and Isocedrane sesquiterpenoids	C[C@@H]1CC[C@H]2C(C)(C)[C@H]3C[C@]21CC[C@@]3(C)O	[149.13, 149.02, 93.07, 149.09, 107.08]	1.38928e+08	1.2778e+08	1.21637e+08	1.41099e+08	1.40642e+08	2.60259e+06	2.79491e+06	4.01783e+06	3.62952e+06	7.56217e+06	1.52586e+06	0.0657239	1.34017e+08	None
M149T646	149.132	10.7721	C19H32O	6.1	5.alpha.-Androstan-3.beta.-ol	[M+H-C8H16O]+	0.9489	92877	1224-92-6	Terpenoids	Steroids	Androstane steroids	C[C@@]12CCC[C@H]1[C@@H]1CC[C@H]3C[C@@H](O)CC[C@]3(C)[C@H]1CC2	[149.13, 149.02, 93.07, 81.07, 107.08]	1.33838e+08	1.36162e+08	1.24491e+08	1.3875e+08	1.34347e+08	1.9411e+06	2.34102e+06	2.14209e+06	866621	1.12741e+06	3.40751e+06	0.0404424	1.33518e+08	None
M151T468	151.037	7.80832	C17H24O11	6.9	(3-Ethenyl-2-(.beta.-D-glucopyranosyloxy)-5-(methoxycarbonyl)-3,4-dihydro-2H-pyran-4-yl)acetic acid	[M+H-C9H18O8]+	0.9957	44715625		Terpenoids	Monoterpenoids	Secoiridoid monoterpenoids	C=CC1C(O[C@@H]2O[C@H](CO)[C@@H](O)[C@H](O)[C@H]2O)OC=C(C(=O)OC)C1CC(=O)O	[151.04, 95.05, 79.05, 67.05, 123.04]	1.19452e+08	1.34988e+08	1.27928e+08	1.33817e+08	1.40599e+08	2.50777e+08	3.6177e+08	3.57821e+08	1.91108e+08	1.98196e+08	2.63012e+08	0.0611563	1.31357e+08	None
M151T767	151.074	12.7848	C15H20O4	6.3	.gamma.-CEHC	[M+H-C6H10O2]+	0.9939	133098	178167-75-4	Terpenoids	Meroterpenoids	Prenyl quinone meroterpenoids	Cc1c(O)cc2c(c1C)OC(C)(CCC(=O)O)CC2	[151.07, 123.08, 151.06, 95.08, 67.05]	1.37273e+08	1.54635e+08	1.38932e+08	1.01348e+08	1.23474e+08	0	0	0	0	0	0	0.152359	1.31132e+08	None
M151T850	151.074	14.1666	C28H48O2	6.9	(+)-.gamma.-Tocopherol	[M+H-C19H38]+	0.9971	92729	54-28-4	Terpenoids	Meroterpenoids	Prenyl quinone meroterpenoids	Cc1c(O)cc2c(c1C)O[C@](C)(CCC[C@H](C)CCC[C@H](C)CCCC(C)C)CC2	[151.07, 123.08, 95.08, 151.06, 67.05]	1.25456e+08	1.23708e+08	1.32828e+08	1.27786e+08	1.45006e+08	1.05028e+08	7.50123e+07	9.28378e+07	9.59786e+07	8.17851e+07	9.0642e+07	0.0654373	1.30957e+08	None
M151T401	151.111	6.67673	C10H14O	5.6	(-)-Myrtenal	[M+H]+	0.8436	1201529	18486-69-6	Terpenoids	Monoterpenoids	Pinane monoterpenoids	CC1(C)[C@H]2CC=C(C=O)[C@@H]1C2	[151.11, 151.06, 133.1, 107.08, 81.07]	1.48318e+08	1.01716e+08	1.08942e+08	1.39819e+08	1.51718e+08	0	0	0	0	0	0	0.178072	1.30103e+08	None
M157T539	157.1	8.99025	C15H18	7.8	Guaiazulene	[M+H-C3H6]+	0.9718	3515	489-84-9	Terpenoids	Sesquiterpenoids	Guaiane sesquiterpenoids	Cc1ccc(C(C)C)cc2c(C)ccc1-2	[157.1, 142.08, 129.07, 111.08, 158.08]	1.18299e+08	1.30988e+08	8.48034e+07	1.24584e+08	1.27758e+08	6.1784e+06	1.80466e+07	1.46933e+07	4.16407e+06	4.83256e+06	5.57811e+06	0.159897	1.17286e+08	None
M159T793	159.116	13.2222	C21H32O2	6.7	Pregnenolone	[M+H-C9H18O2]+	0.9967	8955	145-13-1	Terpenoids	Steroids	Pregnane steroids	CC(=O)[C@H]1CC[C@H]2[C@@H]3CC=C4C[C@@H](O)CC[C@]4(C)[C@H]3CC[C@]12C	[159.12, 131.08, 117.07, 144.09, 105.07]	1.18397e+08	1.13902e+08	1.09759e+08	1.09222e+08	1.11103e+08	1.03827e+08	1.10034e+08	1.30256e+08	1.23484e+08	8.82509e+07	1.12201e+08	0.0335448	1.12477e+08	None
M159T536	159.116	8.94017	C21H34O4	6.4	Allotetrahydro compound B	[M+H-C9H20O4]+	0.9957	101790	600-63-5	Terpenoids	Steroids	Pregnane steroids	C[C@]12C[C@H](O)[C@H]3[C@@H](CC[C@H]4C[C@H](O)CC[C@@]43C)[C@@H]1CC[C@@H]2C(=O)CO	[159.12, 131.08, 117.07, 144.09, 105.07]	9.01902e+07	1.3811e+08	9.5353e+07	1.12466e+08	1.24607e+08	3.50715e+08	2.62648e+08	2.20108e+08	2.16982e+08	3.50101e+08	2.81996e+08	0.177983	1.12145e+08	None
[truncated: 225 more rows]

## Sheet: NEG
No.	m/z	RT min	Formula	ppm	compound name	adduct	score	PubCHEM	CAS	Pathway	SuperClass	Class	SMILES	Product Ion	FS_2_NEG_1	FS_2_NEG_2	FS_2_NEG_3	FS_2_NEG_4	FS_2_NEG_5	BPL_1_NEG	BPL_2_NEG	BPL_3_NEG	BPL_4_NEG	BPL_5_NEG	BPL_6_NEG	FS_2_RSD	FS_2_Mean	Into Tissues or Only In Tissues or None
[truncated: 1,052 more rows]
